# Supplementary material for: Endothelial Progenitor Cells Produced From Human Pluripotent Stem Cells by a Synergistic Combination of Cytokines, Small Compounds, and Serum-Free Medium
Source: Front Cell Dev Biol. 2020 May 15;8:309. doi: 10.3389/fcell.2020.00309 (PMC7249886; doi:10.3389/fcell.2020.00309)
Supplement: Supplementary file 2 [file Data_Dheet_1.zip]

Archive with 43 entries (42 files):
- PCR raw data/
- PCR raw data/EPC1 2020-03-25 second run.xls
- PCR raw data/EPC1 2020-03-26 FOXO1.xls
- PCR raw data/EPC1 24_3_2020 .xls
- PCR raw data/EPC1 ETV2+NOS3 2020-03-19.xls
- PCR raw data/EPC2 17_3_2020.xls
- PCR raw data/EPC2 2020-03-25 second run.xls
- PCR raw data/EPC2 24_3_2020 .xls
- PCR raw data/EPC2 ETV2+NOS3 2020-03-19.xls
- PCR raw data/EPC3 ETV2+NOS3 2020-03-19.xls
- PCR raw data/EPC4 17_3_2020.xls
- PCR raw data/EPC4 2020-03-25 second run.xls
- PCR raw data/EPC4 24_3_2020 .xls
- PCR raw data/EPC5 17_3_2020.xls
- PCR raw data/EPC5 2020-03-25 second run.xls
- PCR raw data/EPC5 2020-03-25.xls
- PCR raw data/EPC6 2020-03-25 second run.xls
- PCR raw data/EPC6 2020-03-25.xls
- PCR raw data/EPC6 2020-03-26 FOXO1.xls
- PCR raw data/EPC7 2020-03-25 second run.xls
- PCR raw data/EPC7 2020-03-25.xls
- PCR raw data/EPC7 2020-03-26 FOXO1.xls
- PCR raw data/EPC8 2020-03-25 second run.xls
- PCR raw data/EPC8 2020-03-25.xls
- PCR raw data/hESC 2020-03-19.xls
- PCR raw data/hESC ETV2+NOS3 2020-03-19.xls
- PCR raw data/HUVEC1 2020-03-19.xls
- PCR raw data/HUVEC1 ETV2+NOS3 2020-03-19.xls
- PCR raw data/HUVEC2 2020-03-19.xls
- PCR raw data/HUVEC2 ETV2+NOS3 2020-03-19.xls
- PCR raw data/HUVEC3 2020-03-19.xls
- PCR raw data/HUVEC3 ETV2+NOS3 2020-03-19.xls
- PCR raw data/iPSC1 2020-03-19.xls
- PCR raw data/iPSC1 MYC FOXP1 2020-04-02.xls
- PCR raw data/iPSC2 2020-03-19.xls
- PCR raw data/iPSC2 ETV2+NOS3 2020-03-19.xls
- PCR raw data/iPSC2 MYC FOXP1 2020-04-02.xls
- PCR raw data/iPSC3 2020-03-19.xls
- PCR raw data/iPSC3 ETV2+NOS3 2020-03-19.xls
- PCR raw data/iPSC3 MYC FOXP1 2020-04-02.xls
- PCR raw data/iPSC4 2020-03-19.xls
- PCR raw data/iPSC4 ETV2+NOS3 2020-03-19.xls
- PCR raw data/iPSC4 MYC FOXP1 2020-04-02.xls
