# Supplementary material for: Endothelial Progenitor Cells Produced From Human Pluripotent Stem Cells by a Synergistic Combination of Cytokines, Small Compounds, and Serum-Free Medium
Source: Front Cell Dev Biol. 2020 May 15;8:309. doi: 10.3389/fcell.2020.00309 (PMC7249886; doi:10.3389/fcell.2020.00309)
Supplement: Supplementary file 2 [file Data_Dheet_1.zip › PCR raw data/EPC1 2020-03-25 second run.xls]

## Sheet: Results
Block Type	96-Well 0.2-mL Block
Calibration Background is expired	No
Calibration Background performed on	08-10-2018
Calibration Pure Dye ABY is expired	No
Calibration Pure Dye ABY performed on	08-10-2018
Calibration Pure Dye FAM is expired	No
Calibration Pure Dye FAM performed on	08-10-2018
Calibration Pure Dye JUN is expired	No
Calibration Pure Dye JUN performed on	08-10-2018
Calibration Pure Dye NED is expired	No
Calibration Pure Dye NED performed on	08-10-2018
Calibration Pure Dye ROX is expired	No
Calibration Pure Dye ROX performed on	08-10-2018
Calibration Pure Dye SYBR is expired	No
Calibration Pure Dye SYBR performed on	08-10-2018
Calibration Pure Dye TAMRA is expired	No
Calibration Pure Dye TAMRA performed on	08-10-2018
Calibration Pure Dye VIC is expired	No
Calibration Pure Dye VIC performed on	08-10-2018
Calibration ROI is expired	No
Calibration ROI performed on	08-10-2018
Calibration Uniformity is expired	No
Calibration Uniformity performed on	08-10-2018
Chemistry	SYBR_GREEN
Date Created	2020-03-25 05:52:27 AM CET
Experiment Barcode
Experiment Comment
Experiment File Name	D:\Users\INSTR-ADMIN\Desktop\Simon\Expresna PCR 25_3_2020 druha.eds
Experiment Name	2020-03-25_040616
Experiment Run End Time	2020-03-25 17:29:41 PM CET
Experiment Type	Melt Curve
Instrument Name	272322942
Instrument Serial Number	272322942
Instrument Type	QuantStudio™ 3 System
Passive Reference	ROX
Post-read Stage/Step
Pre-read Stage/Step
Quantification Cycle Method	Ct
Signal Smoothing On	true
Stage where Melt Analysis is performed	Stage1
Stage/ Cycle where Ct Analysis is performed	Stage2, Step2
User Name
Well	Well Position	Omit	Sample Name	Target Name	Task	Reporter	Quencher	CT	Ct Mean	Ct SD	Automatic Ct Threshold	Ct Threshold	Automatic Baseline	Baseline Start	Baseline End	Comments	Cq Conf	Tm1	Tm2	Tm3	Tm4
85	H1	FALSE	EPC - 1	GAPDH	UNKNOWN	SYBR	None	15.5172	15.2939	0.195905	TRUE	0.747974	TRUE	3	9		0.979771	80.1181
86	H2	FALSE	EPC - 1	GAPDH	UNKNOWN	SYBR	None	15.2135	15.2939	0.195905	TRUE	0.747974	TRUE	3	9		0.98319	80.4253
87	H3	FALSE	EPC - 1	GAPDH	UNKNOWN	SYBR	None	15.1509	15.2939	0.195905	TRUE	0.747974	TRUE	3	8		0.985258	80.8955
88	H4	FALSE	EPC - 1	ETV2	UNKNOWN	SYBR	None	30.1567	30.0379	0.121006	TRUE	0.694859	TRUE	3	24		0.987651	81.6638
89	H5	FALSE	EPC - 1	ETV2	UNKNOWN	SYBR	None	29.9148	30.0379	0.121006	TRUE	0.694859	TRUE	3	23		0.991086	81.6297
90	H6	FALSE	EPC - 1	ETV2	UNKNOWN	SYBR	None	30.0421	30.0379	0.121006	TRUE	0.694859	TRUE	3	23		0.986452	81.4762
91	H7	FALSE	EPC - 1	NOS3	UNKNOWN	SYBR	None	24.9465	25.0219	0.124677	TRUE	0.693765	TRUE	3	17		0.990776	83.0181
92	H8	FALSE	EPC - 1	NOS3	UNKNOWN	SYBR	None	24.9533	25.0219	0.124677	TRUE	0.693765	TRUE	3	18		0.987409	83.0181
93	H9	FALSE	EPC - 1	NOS3	UNKNOWN	SYBR	None	25.1658	25.0219	0.124677	TRUE	0.693765	TRUE	3	18		0.9878	83.0524
94	H10	FALSE	EPC - 1	SOX7	UNKNOWN	SYBR	None	20.1597	20.0985	0.153511	TRUE	0.873192	TRUE	3	13		0.970981	77.9798
95	H11	FALSE	EPC - 1	SOX7	UNKNOWN	SYBR	None	19.9238	20.0985	0.153511	TRUE	0.873192	TRUE	3	13		0.978928	77.8082
96	H12	FALSE	EPC - 1	SOX7	UNKNOWN	SYBR	None	20.212	20.0985	0.153511	TRUE	0.873192	TRUE	3	13		0.971822	77.5011
