# Supplementary material for: Endothelial Progenitor Cells Produced From Human Pluripotent Stem Cells by a Synergistic Combination of Cytokines, Small Compounds, and Serum-Free Medium
Source: Front Cell Dev Biol. 2020 May 15;8:309. doi: 10.3389/fcell.2020.00309 (PMC7249886; doi:10.3389/fcell.2020.00309)
Supplement: Supplementary file 2 [file Data_Dheet_1.zip › PCR raw data/EPC1 24_3_2020 .xls]

## Sheet: Results
Block Type	96-Well 0.2-mL Block
Calibration Background is expired	No
Calibration Background performed on	08-10-2018
Calibration Pure Dye ABY is expired	No
Calibration Pure Dye ABY performed on	08-10-2018
Calibration Pure Dye FAM is expired	No
Calibration Pure Dye FAM performed on	08-10-2018
Calibration Pure Dye JUN is expired	No
Calibration Pure Dye JUN performed on	08-10-2018
Calibration Pure Dye NED is expired	No
Calibration Pure Dye NED performed on	08-10-2018
Calibration Pure Dye ROX is expired	No
Calibration Pure Dye ROX performed on	08-10-2018
Calibration Pure Dye SYBR is expired	No
Calibration Pure Dye SYBR performed on	08-10-2018
Calibration Pure Dye TAMRA is expired	No
Calibration Pure Dye TAMRA performed on	08-10-2018
Calibration Pure Dye VIC is expired	No
Calibration Pure Dye VIC performed on	08-10-2018
Calibration ROI is expired	No
Calibration ROI performed on	08-10-2018
Calibration Uniformity is expired	No
Calibration Uniformity performed on	08-10-2018
Chemistry	SYBR_GREEN
Date Created	2020-03-24 06:12:10 AM CET
Experiment Barcode
Experiment Comment
Experiment File Name	D:\Users\INSTR-ADMIN\Desktop\Simon\Expresna PCR 24_3_2020.eds
Experiment Name	Expresna PCR 17_3_2020
Experiment Run End Time	2020-03-24 17:27:04 PM CET
Experiment Type	Melt Curve
Instrument Name	272322942
Instrument Serial Number	272322942
Instrument Type	QuantStudio™ 3 System
Passive Reference	ROX
Post-read Stage/Step
Pre-read Stage/Step
Quantification Cycle Method	Ct
Signal Smoothing On	true
Stage where Melt Analysis is performed	Stage1
Stage/ Cycle where Ct Analysis is performed	Stage2, Step2
User Name
Well	Well Position	Omit	Sample Name	Target Name	Task	Reporter	Quencher	CT	Ct Mean	Ct SD	Automatic Ct Threshold	Ct Threshold	Automatic Baseline	Baseline Start	Baseline End	Comments	Cq Conf	Tm1	Tm2	Tm3	Tm4
1	A1	FALSE	EPC - 1	GAPDH	UNKNOWN	SYBR	None	15.2642	15.2663	0.0152778	TRUE	0.736522	TRUE	3	9		0.976709	80.7323
2	A2	FALSE	EPC - 1	GAPDH	UNKNOWN	SYBR	None	15.2824	15.2663	0.0152778	TRUE	0.736522	TRUE	3	9		0.973649	80.8848
3	A3	FALSE	EPC - 1	GAPDH	UNKNOWN	SYBR	None	15.2521	15.2663	0.0152778	TRUE	0.736522	TRUE	3	9		0.97291	81.0443
13	B1	FALSE	EPC - 1	FOXP1	UNKNOWN	SYBR	None	20.9361	21.0127	0.131224	TRUE	0.675042	TRUE	3	15		0.981486	78.1404
14	B2	FALSE	EPC - 1	FOXP1	UNKNOWN	SYBR	None	20.9377	21.0127	0.131224	TRUE	0.675042	TRUE	3	13		0.987613	78.1404
15	B3	FALSE	EPC - 1	FOXP1	UNKNOWN	SYBR	None	21.1642	21.0127	0.131224	TRUE	0.675042	TRUE	3	14		0.977631	78.2989
25	C1	FALSE	EPC - 1	FOXO1	UNKNOWN	SYBR	None	27.0574	27.149	0.270568	TRUE	0.411226	TRUE	3	20		0.979617	81.0372
26	C2	FALSE	EPC - 1	FOXO1	UNKNOWN	SYBR	None	26.9361	27.149	0.270568	TRUE	0.411226	TRUE	3	20		0.980062	81.0372
27	C3	FALSE	EPC - 1	FOXO1	UNKNOWN	SYBR	None	27.4535	27.149	0.270568	TRUE	0.411226	TRUE	3	21		0.980522	81.1969
37	D1	FALSE	EPC - 1	MYC	UNKNOWN	SYBR	None	21.1183	20.9663	0.137502	TRUE	0.671009	TRUE	3	14		0.97747	75.8534
38	D2	FALSE	EPC - 1	MYC	UNKNOWN	SYBR	None	20.93	20.9663	0.137502	TRUE	0.671009	TRUE	3	14		0.982427	76.0059
39	D3	FALSE	EPC - 1	MYC	UNKNOWN	SYBR	None	20.8506	20.9663	0.137502	TRUE	0.671009	TRUE	3	14		0.983586	76.4685
49	E1	FALSE	EPC - 1	FOSL2	UNKNOWN	SYBR	None	28.732	28.7787	0.17114	TRUE	0.72689	TRUE	3	22		0.988768	86.526
50	E2	FALSE	EPC - 1	FOSL2	UNKNOWN	SYBR	None	28.6357	28.7787	0.17114	TRUE	0.72689	TRUE	3	22		0.988964	86.3735
51	E3	FALSE	EPC - 1	FOSL2	UNKNOWN	SYBR	None	28.9683	28.7787	0.17114	TRUE	0.72689	TRUE	3	21		0.990418	86.6878
61	F1	FALSE	EPC - 1	ATF3	UNKNOWN	SYBR	None	24.1652	24.181	0.0208751	TRUE	0.62882	TRUE	3	18		0.981357	76.9207
62	F2	FALSE	EPC - 1	ATF3	UNKNOWN	SYBR	None	24.1732	24.181	0.0208751	TRUE	0.62882	TRUE	3	17		0.980773	76.9207
63	F3	FALSE	EPC - 1	ATF3	UNKNOWN	SYBR	None	24.2047	24.181	0.0208751	TRUE	0.62882	TRUE	3	17		0.98203	77.2312
73	G1	FALSE	EPC - 1	SOX4	UNKNOWN	SYBR	None	20.6967	20.6313	0.0678616	TRUE	0.838373	TRUE	3	14		0.979535	78.7503
74	G2	FALSE	EPC - 1	SOX4	UNKNOWN	SYBR	None	20.5612	20.6313	0.0678616	TRUE	0.838373	TRUE	3	13		0.978653	78.7503
75	G3	FALSE	EPC - 1	SOX4	UNKNOWN	SYBR	None	20.636	20.6313	0.0678616	TRUE	0.838373	TRUE	3	14		0.984053	79.0615
85	H1	FALSE	EPC - 1	SOX7	UNKNOWN	SYBR	None	20.6643	20.6912	0.0655016	TRUE	0.820355	TRUE	3	13		0.983769	78.7503
86	H2	FALSE	EPC - 1	SOX7	UNKNOWN	SYBR	None	20.6434	20.6912	0.0655016	TRUE	0.820355	TRUE	3	14		0.977566	78.7503
87	H3	FALSE	EPC - 1	SOX7	UNKNOWN	SYBR	None	20.7659	20.6912	0.0655016	TRUE	0.820355	TRUE	3	14		0.974622	79.0615
