# Supplementary material for: Endothelial Progenitor Cells Produced From Human Pluripotent Stem Cells by a Synergistic Combination of Cytokines, Small Compounds, and Serum-Free Medium
Source: Front Cell Dev Biol. 2020 May 15;8:309. doi: 10.3389/fcell.2020.00309 (PMC7249886; doi:10.3389/fcell.2020.00309)
Supplement: Supplementary file 2 [file Data_Dheet_1.zip › PCR raw data/EPC1 ETV2+NOS3 2020-03-19.xls]

## Sheet: Results
Block Type	96-Well 0.2-mL Block
Calibration Background is expired	No
Calibration Background performed on	08-10-2018
Calibration Pure Dye ABY is expired	No
Calibration Pure Dye ABY performed on	08-10-2018
Calibration Pure Dye FAM is expired	No
Calibration Pure Dye FAM performed on	08-10-2018
Calibration Pure Dye JUN is expired	No
Calibration Pure Dye JUN performed on	08-10-2018
Calibration Pure Dye NED is expired	No
Calibration Pure Dye NED performed on	08-10-2018
Calibration Pure Dye ROX is expired	No
Calibration Pure Dye ROX performed on	08-10-2018
Calibration Pure Dye SYBR is expired	No
Calibration Pure Dye SYBR performed on	08-10-2018
Calibration Pure Dye TAMRA is expired	No
Calibration Pure Dye TAMRA performed on	08-10-2018
Calibration Pure Dye VIC is expired	No
Calibration Pure Dye VIC performed on	08-10-2018
Calibration ROI is expired	No
Calibration ROI performed on	08-10-2018
Calibration Uniformity is expired	No
Calibration Uniformity performed on	08-10-2018
Chemistry	SYBR_GREEN
Date Created	2020-03-19 07:46:02 AM CET
Experiment Barcode
Experiment Comment
Experiment File Name	D:\Users\INSTR-ADMIN\Desktop\Simon\2020-03-19_061043.eds
Experiment Name	2020-03-19_061043
Experiment Run End Time	2020-03-19 19:26:25 PM CET
Experiment Type	Melt Curve
Instrument Name	272322942
Instrument Serial Number	272322942
Instrument Type	QuantStudio™ 3 System
Passive Reference	ROX
Post-read Stage/Step
Pre-read Stage/Step
Quantification Cycle Method	Ct
Signal Smoothing On	true
Stage where Melt Analysis is performed	Stage1
Stage/ Cycle where Ct Analysis is performed	Stage2, Step2
User Name
Well	Well Position	Omit	Sample Name	Target Name	Task	Reporter	Quencher	CT	Ct Mean	Ct SD	Automatic Ct Threshold	Ct Threshold	Automatic Baseline	Baseline Start	Baseline End	Comments	Cq Conf	Tm1	Tm2	Tm3	Tm4
1	A1	FALSE	2	GAPDH	UNKNOWN	SYBR	None	15.4825	15.5151	0.0622082	TRUE	0.777714	TRUE	3	9		0.985106	81.1792
5	A5	FALSE	2	ETV2	UNKNOWN	SYBR	None	29.2558	29.1112	0.226196	TRUE	0.59997	TRUE	3	22		0.990058	82.0766
9	A9	FALSE	2	NOS3	UNKNOWN	SYBR	None	23.1629	23.1399	0.0346456	TRUE	0.532105	TRUE	3	16		0.988498	83.4763
13	B1	FALSE	2	GAPDH	UNKNOWN	SYBR	None	15.4759	15.5151	0.0622082	TRUE	0.777714	TRUE	3	8		0.980465	81.1792
17	B5	FALSE	2	ETV2	UNKNOWN	SYBR	None	28.8505	29.1112	0.226196	TRUE	0.59997	TRUE	3	21		0.989602	82.0766
21	B9	FALSE	2	NOS3	UNKNOWN	SYBR	None	23.1	23.1399	0.0346456	TRUE	0.532105	TRUE	3	17		0.98553	83.6288
25	C1	FALSE	2	GAPDH	UNKNOWN	SYBR	None	15.5868	15.5151	0.0622082	TRUE	0.777714	TRUE	3	9		0.986334	81.0268
29	C5	FALSE	2	ETV2	UNKNOWN	SYBR	None	29.2273	29.1112	0.226196	TRUE	0.59997	TRUE	3	23		0.986781	82.0766
34	C10	FALSE	2	NOS3	UNKNOWN	SYBR	None	23.1567	23.1399	0.0346456	TRUE	0.532105	TRUE	3	16		0.987641	83.4763
