# Supplementary material for: Endothelial Progenitor Cells Produced From Human Pluripotent Stem Cells by a Synergistic Combination of Cytokines, Small Compounds, and Serum-Free Medium
Source: Front Cell Dev Biol. 2020 May 15;8:309. doi: 10.3389/fcell.2020.00309 (PMC7249886; doi:10.3389/fcell.2020.00309)
Supplement: Supplementary file 2 [file Data_Dheet_1.zip › PCR raw data/EPC2 17_3_2020.xls]

## Sheet: Results
Block Type	96-Well 0.2-mL Block
Calibration Background is expired	No
Calibration Background performed on	08-10-2018
Calibration Pure Dye ABY is expired	No
Calibration Pure Dye ABY performed on	08-10-2018
Calibration Pure Dye FAM is expired	No
Calibration Pure Dye FAM performed on	08-10-2018
Calibration Pure Dye JUN is expired	No
Calibration Pure Dye JUN performed on	08-10-2018
Calibration Pure Dye NED is expired	No
Calibration Pure Dye NED performed on	08-10-2018
Calibration Pure Dye ROX is expired	No
Calibration Pure Dye ROX performed on	08-10-2018
Calibration Pure Dye SYBR is expired	No
Calibration Pure Dye SYBR performed on	08-10-2018
Calibration Pure Dye TAMRA is expired	No
Calibration Pure Dye TAMRA performed on	08-10-2018
Calibration Pure Dye VIC is expired	No
Calibration Pure Dye VIC performed on	08-10-2018
Calibration ROI is expired	No
Calibration ROI performed on	08-10-2018
Calibration Uniformity is expired	No
Calibration Uniformity performed on	08-10-2018
Chemistry	SYBR_GREEN
Date Created	2020-03-17 05:48:36 AM CET
Experiment Barcode
Experiment Comment
Experiment File Name	D:\Users\INSTR-ADMIN\Desktop\Simon\Expresna PCR 17_3_2020.eds
Experiment Name	Expresna PCR 17_3_2020
Experiment Run End Time	2020-03-17 17:26:24 PM CET
Experiment Type	Melt Curve
Instrument Name	272322942
Instrument Serial Number	272322942
Instrument Type	QuantStudio™ 3 System
Passive Reference	ROX
Post-read Stage/Step
Pre-read Stage/Step
Quantification Cycle Method	Ct
Signal Smoothing On	true
Stage where Melt Analysis is performed	Stage1
Stage/ Cycle where Ct Analysis is performed	Stage2, Step2
User Name
Well	Well Position	Omit	Sample Name	Target Name	Task	Reporter	Quencher	CT	Ct Mean	Ct SD	Automatic Ct Threshold	Ct Threshold	Automatic Baseline	Baseline Start	Baseline End	Comments	Cq Conf	CQCONF	MTP	HIGHSD	Tm1	Tm2	Tm3	Tm4
4	A4	FALSE	2 - EPC2	GAPDH	UNKNOWN	SYBR	None	17.2314	16.2579	1.37673	TRUE	0.481706	TRUE	3	11		0.981836	N	N	Y	79.6737
6	A6	FALSE	2 - EPC2	GAPDH	UNKNOWN	SYBR	None	15.2844	16.2579	1.37673	TRUE	0.481706	TRUE	3	9		0.987249	N	N	Y	80.5757
16	B4	FALSE	2 - EPC2	FOXO1	UNKNOWN	SYBR	None	22.9256	22.1942	0.845006	TRUE	0.646635	TRUE	3	15		0.992626	N	N	Y	77.3855
17	B5	FALSE	2 - EPC2	FOXO1	UNKNOWN	SYBR	None	21.2692	22.1942	0.845006	TRUE	0.646635	TRUE	3	14		0.988815	N	N	Y	77.6791
18	B6	FALSE	2 - EPC2	FOXO1	UNKNOWN	SYBR	None	22.3877	22.1942	0.845006	TRUE	0.646635	TRUE	3	15		0.989508	N	N	Y	77.3742
28	C4	FALSE	2 - EPC2	FOXP1	UNKNOWN	SYBR	None	35.3446	32.0124	4.71248	TRUE	0.311967	TRUE	3	28		0.965494	N	Y	Y	79.9788	68.0802
29	C5	FALSE	2 - EPC2	FOXP1	UNKNOWN	SYBR	None	Undetermined	32.0124	4.71248	TRUE	0.311967	TRUE	3	35		0	Y	N	N	70.6664
30	C6	FALSE	2 - EPC2	FOXP1	UNKNOWN	SYBR	None	28.6801	32.0124	4.71248	TRUE	0.311967	TRUE	3	21		0.987918	N	N	Y	80.7281
40	D4	FALSE	2 - EPC2	MYC	UNKNOWN	SYBR	None	24.2822	23.6674	0.794585	TRUE	0.460365	TRUE	3	17		0.98831	N	N	Y	75.2498
41	D5	FALSE	2 - EPC2	MYC	UNKNOWN	SYBR	None	23.9497	23.6674	0.794585	TRUE	0.460365	TRUE	3	17		0.99362	N	N	Y	75.3924
42	D6	FALSE	2 - EPC2	MYC	UNKNOWN	SYBR	None	22.7702	23.6674	0.794585	TRUE	0.460365	TRUE	3	16		0.990251	N	N	Y	75.5448
52	E4	FALSE	2 - EPC2	FOSL2	UNKNOWN	SYBR	None	29.7636	28.3073	1.28816	TRUE	0.632896	TRUE	3	22		0.985946	N	N	Y	66.5547
53	E5	FALSE	2 - EPC2	FOSL2	UNKNOWN	SYBR	None	27.8415	28.3073	1.28816	TRUE	0.632896	TRUE	3	20		0.989624	N	Y	Y	86.2164	68.0747
54	E6	FALSE	2 - EPC2	FOSL2	UNKNOWN	SYBR	None	27.3168	28.3073	1.28816	TRUE	0.632896	TRUE	3	20		0.990218	N	N	Y	86.6737
64	F4	FALSE	2 - EPC2	ATF3	UNKNOWN	SYBR	None	30.9979	27.0871	3.99608	TRUE	0.443566	TRUE	3	23		0.978186	N	N	Y	76.1651
65	F5	FALSE	2 - EPC2	ATF3	UNKNOWN	SYBR	None	27.2525	27.0871	3.99608	TRUE	0.443566	TRUE	3	20		0.980535	N	N	Y	76.1546
66	F6	FALSE	2 - EPC2	ATF3	UNKNOWN	SYBR	None	23.0109	27.0871	3.99608	TRUE	0.443566	TRUE	3	17		0.986826	N	N	Y	76.612
76	G4	FALSE	2 - EPC2	SOX4	UNKNOWN	SYBR	None	20.1829	20.1497	0.162899	TRUE	0.673269	TRUE	3	14		0.989307	N	N	N	78.7584
77	G5	FALSE	2 - EPC2	SOX4	UNKNOWN	SYBR	None	20.2935	20.1497	0.162899	TRUE	0.673269	TRUE	3	14		0.909339	N	N	N	78.7463
78	G6	FALSE	2 - EPC2	SOX4	UNKNOWN	SYBR	None	19.9728	20.1497	0.162899	TRUE	0.673269	TRUE	3	13		0.989828	N	N	N	78.8987
88	H4	FALSE	2 - EPC2	SOX7	UNKNOWN	SYBR	None	21.6014	20.8305	0.685727	TRUE	0.613855	TRUE	3	15		0.989682	N	N	Y	76.9278
89	H5	FALSE	2 - EPC2	SOX7	UNKNOWN	SYBR	None	20.2884	20.8305	0.685727	TRUE	0.613855	TRUE	3	14		0.980257	N	N	Y	77.8316
90	H6	FALSE	2 - EPC2	SOX7	UNKNOWN	SYBR	None	20.6018	20.8305	0.685727	TRUE	0.613855	TRUE	3	13		0.984154	N	N	Y	77.3742
