# Supplementary material for: Endothelial Progenitor Cells Produced From Human Pluripotent Stem Cells by a Synergistic Combination of Cytokines, Small Compounds, and Serum-Free Medium
Source: Front Cell Dev Biol. 2020 May 15;8:309. doi: 10.3389/fcell.2020.00309 (PMC7249886; doi:10.3389/fcell.2020.00309)
Supplement: Supplementary file 2 [file Data_Dheet_1.zip › PCR raw data/EPC2 2020-03-25 second run.xls]

## Sheet: Results
Block Type	96-Well 0.2-mL Block
Calibration Background is expired	No
Calibration Background performed on	08-10-2018
Calibration Pure Dye ABY is expired	No
Calibration Pure Dye ABY performed on	08-10-2018
Calibration Pure Dye FAM is expired	No
Calibration Pure Dye FAM performed on	08-10-2018
Calibration Pure Dye JUN is expired	No
Calibration Pure Dye JUN performed on	08-10-2018
Calibration Pure Dye NED is expired	No
Calibration Pure Dye NED performed on	08-10-2018
Calibration Pure Dye ROX is expired	No
Calibration Pure Dye ROX performed on	08-10-2018
Calibration Pure Dye SYBR is expired	No
Calibration Pure Dye SYBR performed on	08-10-2018
Calibration Pure Dye TAMRA is expired	No
Calibration Pure Dye TAMRA performed on	08-10-2018
Calibration Pure Dye VIC is expired	No
Calibration Pure Dye VIC performed on	08-10-2018
Calibration ROI is expired	No
Calibration ROI performed on	08-10-2018
Calibration Uniformity is expired	No
Calibration Uniformity performed on	08-10-2018
Chemistry	SYBR_GREEN
Date Created	2020-03-25 05:52:07 AM CET
Experiment Barcode
Experiment Comment
Experiment File Name	D:\Users\INSTR-ADMIN\Desktop\Simon\Expresna PCR 25_3_2020 druha.eds
Experiment Name	2020-03-25_040616
Experiment Run End Time	2020-03-25 17:29:41 PM CET
Experiment Type	Melt Curve
Instrument Name	272322942
Instrument Serial Number	272322942
Instrument Type	QuantStudio™ 3 System
Passive Reference	ROX
Post-read Stage/Step
Pre-read Stage/Step
Quantification Cycle Method	Ct
Signal Smoothing On	true
Stage where Melt Analysis is performed	Stage1
Stage/ Cycle where Ct Analysis is performed	Stage2, Step2
User Name
Well	Well Position	Omit	Sample Name	Target Name	Task	Reporter	Quencher	CT	Ct Mean	Ct SD	Automatic Ct Threshold	Ct Threshold	Automatic Baseline	Baseline Start	Baseline End	Comments	Cq Conf	Tm1	Tm2	Tm3	Tm4
73	G1	FALSE	EPC - 2	GAPDH	UNKNOWN	SYBR	None	15.9356	15.8532	0.175634	TRUE	0.873801	TRUE	3	9		0.992205	80.4253
74	G2	FALSE	EPC - 2	GAPDH	UNKNOWN	SYBR	None	15.6516	15.8532	0.175634	TRUE	0.873801	TRUE	3	8		0.985979	80.5789
75	G3	FALSE	EPC - 2	GAPDH	UNKNOWN	SYBR	None	15.9725	15.8532	0.175634	TRUE	0.873801	TRUE	3	9		0.990587	80.7418
76	G4	FALSE	EPC - 2	ETV2	UNKNOWN	SYBR	None	29.8657	29.7789	0.215031	TRUE	0.772318	TRUE	3	21		0.99202	81.9712
77	G5	FALSE	EPC - 2	ETV2	UNKNOWN	SYBR	None	29.534	29.7789	0.215031	TRUE	0.772318	TRUE	3	22		0.991533	81.7831
78	G6	FALSE	EPC - 2	ETV2	UNKNOWN	SYBR	None	29.9369	29.7789	0.215031	TRUE	0.772318	TRUE	3	23		0.992379	81.7831
79	G7	FALSE	EPC - 2	NOS3	UNKNOWN	SYBR	None	23.8637	23.9699	0.202665	TRUE	0.595452	TRUE	3	17		0.994508	83.1716
80	G8	FALSE	EPC - 2	NOS3	UNKNOWN	SYBR	None	23.8424	23.9699	0.202665	TRUE	0.595452	TRUE	3	16		0.992933	83.1716
81	G9	FALSE	EPC - 2	NOS3	UNKNOWN	SYBR	None	24.2036	23.9699	0.202665	TRUE	0.595452	TRUE	3	17		0.990155	83.0524
82	G10	FALSE	EPC - 2	SOX7	UNKNOWN	SYBR	None	20.8149	20.9295	0.17561	TRUE	0.733413	TRUE	3	14		0.987734	77.9798
83	G11	FALSE	EPC - 2	SOX7	UNKNOWN	SYBR	None	21.1317	20.9295	0.17561	TRUE	0.733413	TRUE	3	14		0.982364	77.6546
84	G12	FALSE	EPC - 2	SOX7	UNKNOWN	SYBR	None	20.8419	20.9295	0.17561	TRUE	0.733413	TRUE	3	13		0.980187	77.9617
