# Supplementary material for: Endothelial Progenitor Cells Produced From Human Pluripotent Stem Cells by a Synergistic Combination of Cytokines, Small Compounds, and Serum-Free Medium
Source: Front Cell Dev Biol. 2020 May 15;8:309. doi: 10.3389/fcell.2020.00309 (PMC7249886; doi:10.3389/fcell.2020.00309)
Supplement: Supplementary file 2 [file Data_Dheet_1.zip › PCR raw data/EPC2 24_3_2020 .xls]

## Sheet: Results
Block Type	96-Well 0.2-mL Block
Calibration Background is expired	No
Calibration Background performed on	08-10-2018
Calibration Pure Dye ABY is expired	No
Calibration Pure Dye ABY performed on	08-10-2018
Calibration Pure Dye FAM is expired	No
Calibration Pure Dye FAM performed on	08-10-2018
Calibration Pure Dye JUN is expired	No
Calibration Pure Dye JUN performed on	08-10-2018
Calibration Pure Dye NED is expired	No
Calibration Pure Dye NED performed on	08-10-2018
Calibration Pure Dye ROX is expired	No
Calibration Pure Dye ROX performed on	08-10-2018
Calibration Pure Dye SYBR is expired	No
Calibration Pure Dye SYBR performed on	08-10-2018
Calibration Pure Dye TAMRA is expired	No
Calibration Pure Dye TAMRA performed on	08-10-2018
Calibration Pure Dye VIC is expired	No
Calibration Pure Dye VIC performed on	08-10-2018
Calibration ROI is expired	No
Calibration ROI performed on	08-10-2018
Calibration Uniformity is expired	No
Calibration Uniformity performed on	08-10-2018
Chemistry	SYBR_GREEN
Date Created	2020-03-24 06:13:22 AM CET
Experiment Barcode
Experiment Comment
Experiment File Name	D:\Users\INSTR-ADMIN\Desktop\Simon\Expresna PCR 24_3_2020.eds
Experiment Name	Expresna PCR 17_3_2020
Experiment Run End Time	2020-03-24 17:27:04 PM CET
Experiment Type	Melt Curve
Instrument Name	272322942
Instrument Serial Number	272322942
Instrument Type	QuantStudio™ 3 System
Passive Reference	ROX
Post-read Stage/Step
Pre-read Stage/Step
Quantification Cycle Method	Ct
Signal Smoothing On	true
Stage where Melt Analysis is performed	Stage1
Stage/ Cycle where Ct Analysis is performed	Stage2, Step2
User Name
Well	Well Position	Omit	Sample Name	Target Name	Task	Reporter	Quencher	CT	Ct Mean	Ct SD	Automatic Ct Threshold	Ct Threshold	Automatic Baseline	Baseline Start	Baseline End	Comments	Cq Conf	Tm1	Tm2	Tm3	Tm4
4	A4	FALSE	EPC - 2	GAPDH	UNKNOWN	SYBR	None	16.0224	15.9817	0.0357223	TRUE	0.813918	TRUE	3	9		0.976742	81.0443
5	A5	FALSE	EPC - 2	GAPDH	UNKNOWN	SYBR	None	15.9666	15.9817	0.0357223	TRUE	0.813918	TRUE	3	9		0.981637	80.8732
6	A6	FALSE	EPC - 2	GAPDH	UNKNOWN	SYBR	None	15.9559	15.9817	0.0357223	TRUE	0.813918	TRUE	3	9		0.987911	81.0256
16	B4	FALSE	EPC - 2	FOXP1	UNKNOWN	SYBR	None	20.1566	20.2112	0.0624924	TRUE	0.598838	TRUE	3	14		0.97879	78.4514
17	B5	FALSE	EPC - 2	FOXP1	UNKNOWN	SYBR	None	20.1976	20.2112	0.0624924	TRUE	0.598838	TRUE	3	13		0.981421	78.2825
18	B6	FALSE	EPC - 2	FOXP1	UNKNOWN	SYBR	None	20.2793	20.2112	0.0624924	TRUE	0.598838	TRUE	3	14		0.984817	78.2825
28	C4	FALSE	EPC - 2	FOXO1	UNKNOWN	SYBR	None	27.3161	27.3277	0.0256808	TRUE	0.462012	TRUE	3	21		0.983711	81.3494
29	C5	FALSE	EPC - 2	FOXO1	UNKNOWN	SYBR	None	27.3571	27.3277	0.0256808	TRUE	0.462012	TRUE	3	21		0.983368	81.3304
30	C6	FALSE	EPC - 2	FOXO1	UNKNOWN	SYBR	None	27.3099	27.3277	0.0256808	TRUE	0.462012	TRUE	3	20		0.989923	81.3304
40	D4	FALSE	EPC - 2	MYC	UNKNOWN	SYBR	None	22.7215	22.6884	0.0305872	TRUE	0.664402	TRUE	3	16		0.991461	76.316
41	D5	FALSE	EPC - 2	MYC	UNKNOWN	SYBR	None	22.6825	22.6884	0.0305872	TRUE	0.664402	TRUE	3	15		0.987439	76.3013
42	D6	FALSE	EPC - 2	MYC	UNKNOWN	SYBR	None	22.6611	22.6884	0.0305872	TRUE	0.664402	TRUE	3	16		0.993216	76.3013
52	E4	FALSE	EPC - 2	FOSL2	UNKNOWN	SYBR	None	28.2852	28.2826	0.0412029	TRUE	0.778052	TRUE	3	20		0.988244	86.8404
53	E5	FALSE	EPC - 2	FOSL2	UNKNOWN	SYBR	None	28.3224	28.2826	0.0412029	TRUE	0.778052	TRUE	3	21		0.988488	86.6643
54	E6	FALSE	EPC - 2	FOSL2	UNKNOWN	SYBR	None	28.2401	28.2826	0.0412029	TRUE	0.778052	TRUE	3	20		0.987552	86.6643
64	F4	FALSE	EPC - 2	ATF3	UNKNOWN	SYBR	None	23.0316	23.051	0.0529408	TRUE	0.50698	TRUE	3	17		0.984651	77.3837
65	F5	FALSE	EPC - 2	ATF3	UNKNOWN	SYBR	None	23.0104	23.051	0.0529408	TRUE	0.50698	TRUE	3	17		0.984491	77.2157
66	F6	FALSE	EPC - 2	ATF3	UNKNOWN	SYBR	None	23.1108	23.051	0.0529408	TRUE	0.50698	TRUE	3	17		0.980991	77.0633
76	G4	FALSE	EPC - 2	SOX4	UNKNOWN	SYBR	None	20.2987	20.3695	0.0650306	TRUE	0.795638	TRUE	3	13		0.983793	79.214
77	G5	FALSE	EPC - 2	SOX4	UNKNOWN	SYBR	None	20.4267	20.3695	0.0650306	TRUE	0.795638	TRUE	3	13		0.972608	79.0445
78	G6	FALSE	EPC - 2	SOX4	UNKNOWN	SYBR	None	20.383	20.3695	0.0650306	TRUE	0.795638	TRUE	3	14		0.978387	79.0445
88	H4	FALSE	EPC - 2	SOX7	UNKNOWN	SYBR	None	20.5811	20.5838	0.0223832	TRUE	0.829503	TRUE	3	13		0.978289	79.0615
89	H5	FALSE	EPC - 2	SOX7	UNKNOWN	SYBR	None	20.5629	20.5838	0.0223832	TRUE	0.829503	TRUE	3	13		0.980902	79.0445
90	H6	FALSE	EPC - 2	SOX7	UNKNOWN	SYBR	None	20.6074	20.5838	0.0223832	TRUE	0.829503	TRUE	3	13		0.98175	78.8921
