# Supplementary material for: Endothelial Progenitor Cells Produced From Human Pluripotent Stem Cells by a Synergistic Combination of Cytokines, Small Compounds, and Serum-Free Medium
Source: Front Cell Dev Biol. 2020 May 15;8:309. doi: 10.3389/fcell.2020.00309 (PMC7249886; doi:10.3389/fcell.2020.00309)
Supplement: Supplementary file 2 [file Data_Dheet_1.zip › PCR raw data/EPC2 ETV2+NOS3 2020-03-19.xls]

## Sheet: Results
Block Type	96-Well 0.2-mL Block
Calibration Background is expired	No
Calibration Background performed on	08-10-2018
Calibration Pure Dye ABY is expired	No
Calibration Pure Dye ABY performed on	08-10-2018
Calibration Pure Dye FAM is expired	No
Calibration Pure Dye FAM performed on	08-10-2018
Calibration Pure Dye JUN is expired	No
Calibration Pure Dye JUN performed on	08-10-2018
Calibration Pure Dye NED is expired	No
Calibration Pure Dye NED performed on	08-10-2018
Calibration Pure Dye ROX is expired	No
Calibration Pure Dye ROX performed on	08-10-2018
Calibration Pure Dye SYBR is expired	No
Calibration Pure Dye SYBR performed on	08-10-2018
Calibration Pure Dye TAMRA is expired	No
Calibration Pure Dye TAMRA performed on	08-10-2018
Calibration Pure Dye VIC is expired	No
Calibration Pure Dye VIC performed on	08-10-2018
Calibration ROI is expired	No
Calibration ROI performed on	08-10-2018
Calibration Uniformity is expired	No
Calibration Uniformity performed on	08-10-2018
Chemistry	SYBR_GREEN
Date Created	2020-03-19 07:46:36 AM CET
Experiment Barcode
Experiment Comment
Experiment File Name	D:\Users\INSTR-ADMIN\Desktop\Simon\2020-03-19_061043.eds
Experiment Name	2020-03-19_061043
Experiment Run End Time	2020-03-19 19:26:25 PM CET
Experiment Type	Melt Curve
Instrument Name	272322942
Instrument Serial Number	272322942
Instrument Type	QuantStudio™ 3 System
Passive Reference	ROX
Post-read Stage/Step
Pre-read Stage/Step
Quantification Cycle Method	Ct
Signal Smoothing On	true
Stage where Melt Analysis is performed	Stage1
Stage/ Cycle where Ct Analysis is performed	Stage2, Step2
User Name
Well	Well Position	Omit	Sample Name	Target Name	Task	Reporter	Quencher	CT	Ct Mean	Ct SD	Automatic Ct Threshold	Ct Threshold	Automatic Baseline	Baseline Start	Baseline End	Comments	Cq Conf	Tm1	Tm2	Tm3	Tm4
37	D1	FALSE	3	GAPDH	UNKNOWN	SYBR	None	15.202	15.0728	0.211483	TRUE	0.871182	TRUE	3	9		0.986193	80.8744
41	D5	FALSE	3	ETV2	UNKNOWN	SYBR	None	29.1323	29.2255	0.0892273	TRUE	0.717896	TRUE	3	22		0.986591	81.9243
45	D9	FALSE	3	NOS3	UNKNOWN	SYBR	None	21.8881	21.9433	0.0483855	TRUE	0.663792	TRUE	3	15		0.986794	83.4763
49	E1	FALSE	3	GAPDH	UNKNOWN	SYBR	None	15.1877	15.0728	0.211483	TRUE	0.871182	TRUE	3	8		0.981306	80.8744
53	E5	FALSE	3	ETV2	UNKNOWN	SYBR	None	29.3101	29.2255	0.0892273	TRUE	0.717896	TRUE	3	22		0.985812	81.9243
57	E9	FALSE	3	NOS3	UNKNOWN	SYBR	None	21.9782	21.9433	0.0483855	TRUE	0.663792	TRUE	3	14		0.989423	83.3239
61	F1	FALSE	3	GAPDH	UNKNOWN	SYBR	None	14.8288	15.0728	0.211483	TRUE	0.871182	TRUE	3	7		0.983798	80.8744
65	F5	FALSE	3	ETV2	UNKNOWN	SYBR	None	29.2342	29.2255	0.0892273	TRUE	0.717896	TRUE	3	23		0.988537	81.9243
70	F10	FALSE	3	NOS3	UNKNOWN	SYBR	None	21.9636	21.9433	0.0483855	TRUE	0.663792	TRUE	3	15		0.989528	83.3239
