# Supplementary material for: Endothelial Progenitor Cells Produced From Human Pluripotent Stem Cells by a Synergistic Combination of Cytokines, Small Compounds, and Serum-Free Medium
Source: Front Cell Dev Biol. 2020 May 15;8:309. doi: 10.3389/fcell.2020.00309 (PMC7249886; doi:10.3389/fcell.2020.00309)
Supplement: Supplementary file 2 [file Data_Dheet_1.zip › PCR raw data/EPC3 ETV2+NOS3 2020-03-19.xls]

## Sheet: Results
Block Type	96-Well 0.2-mL Block
Calibration Background is expired	No
Calibration Background performed on	08-10-2018
Calibration Pure Dye ABY is expired	No
Calibration Pure Dye ABY performed on	08-10-2018
Calibration Pure Dye FAM is expired	No
Calibration Pure Dye FAM performed on	08-10-2018
Calibration Pure Dye JUN is expired	No
Calibration Pure Dye JUN performed on	08-10-2018
Calibration Pure Dye NED is expired	No
Calibration Pure Dye NED performed on	08-10-2018
Calibration Pure Dye ROX is expired	No
Calibration Pure Dye ROX performed on	08-10-2018
Calibration Pure Dye SYBR is expired	No
Calibration Pure Dye SYBR performed on	08-10-2018
Calibration Pure Dye TAMRA is expired	No
Calibration Pure Dye TAMRA performed on	08-10-2018
Calibration Pure Dye VIC is expired	No
Calibration Pure Dye VIC performed on	08-10-2018
Calibration ROI is expired	No
Calibration ROI performed on	08-10-2018
Calibration Uniformity is expired	No
Calibration Uniformity performed on	08-10-2018
Chemistry	SYBR_GREEN
Date Created	2020-03-19 07:47:27 AM CET
Experiment Barcode
Experiment Comment
Experiment File Name	D:\Users\INSTR-ADMIN\Desktop\Simon\2020-03-19_061043.eds
Experiment Name	2020-03-19_061043
Experiment Run End Time	2020-03-19 19:26:25 PM CET
Experiment Type	Melt Curve
Instrument Name	272322942
Instrument Serial Number	272322942
Instrument Type	QuantStudio™ 3 System
Passive Reference	ROX
Post-read Stage/Step
Pre-read Stage/Step
Quantification Cycle Method	Ct
Signal Smoothing On	true
Stage where Melt Analysis is performed	Stage1
Stage/ Cycle where Ct Analysis is performed	Stage2, Step2
User Name
Well	Well Position	Omit	Sample Name	Target Name	Task	Reporter	Quencher	CT	Ct Mean	Ct SD	Automatic Ct Threshold	Ct Threshold	Automatic Baseline	Baseline Start	Baseline End	Comments	Cq Conf	Tm1	Tm2	Tm3	Tm4
2	A2	FALSE	4	GAPDH	UNKNOWN	SYBR	None	14.13	14.4764	0.300457	TRUE	0.706546	TRUE	3	7		0.983671	81.484
6	A6	FALSE	4	ETV2	UNKNOWN	SYBR	None	29.3337	29.7362	0.348902	TRUE	0.744786	TRUE	3	21		0.982113	82.0766
10	A10	FALSE	4	NOS3	UNKNOWN	SYBR	None	23.3765	23.3385	0.0537848	TRUE	0.66151	TRUE	3	16		0.981198	83.6288
14	B2	FALSE	4	GAPDH	UNKNOWN	SYBR	None	14.6335	14.4764	0.300457	TRUE	0.706546	TRUE	3	8		0.987436	81.0268
18	B6	FALSE	4	ETV2	UNKNOWN	SYBR	None	29.9206	29.7362	0.348902	TRUE	0.744786	TRUE	3	22		0.989963	82.0766
26	C2	FALSE	4	GAPDH	UNKNOWN	SYBR	None	14.6658	14.4764	0.300457	TRUE	0.706546	TRUE	3	8		0.978391	80.8744
30	C6	FALSE	4	ETV2	UNKNOWN	SYBR	None	29.9541	29.7362	0.348902	TRUE	0.744786	TRUE	3	23		0.986068	82.0766
33	C9	FALSE	4	NOS3	UNKNOWN	SYBR	None	23.3004	23.3385	0.0537848	TRUE	0.66151	TRUE	3	16		0.983744	83.4763
