# Supplementary material for: Endothelial Progenitor Cells Produced From Human Pluripotent Stem Cells by a Synergistic Combination of Cytokines, Small Compounds, and Serum-Free Medium
Source: Front Cell Dev Biol. 2020 May 15;8:309. doi: 10.3389/fcell.2020.00309 (PMC7249886; doi:10.3389/fcell.2020.00309)
Supplement: Supplementary file 2 [file Data_Dheet_1.zip › PCR raw data/EPC4 17_3_2020.xls]

## Sheet: Results
Block Type	96-Well 0.2-mL Block
Calibration Background is expired	No
Calibration Background performed on	08-10-2018
Calibration Pure Dye ABY is expired	No
Calibration Pure Dye ABY performed on	08-10-2018
Calibration Pure Dye FAM is expired	No
Calibration Pure Dye FAM performed on	08-10-2018
Calibration Pure Dye JUN is expired	No
Calibration Pure Dye JUN performed on	08-10-2018
Calibration Pure Dye NED is expired	No
Calibration Pure Dye NED performed on	08-10-2018
Calibration Pure Dye ROX is expired	No
Calibration Pure Dye ROX performed on	08-10-2018
Calibration Pure Dye SYBR is expired	No
Calibration Pure Dye SYBR performed on	08-10-2018
Calibration Pure Dye TAMRA is expired	No
Calibration Pure Dye TAMRA performed on	08-10-2018
Calibration Pure Dye VIC is expired	No
Calibration Pure Dye VIC performed on	08-10-2018
Calibration ROI is expired	No
Calibration ROI performed on	08-10-2018
Calibration Uniformity is expired	No
Calibration Uniformity performed on	08-10-2018
Chemistry	SYBR_GREEN
Date Created	2020-03-17 05:50:19 AM CET
Experiment Barcode
Experiment Comment
Experiment File Name	D:\Users\INSTR-ADMIN\Desktop\Simon\Expresna PCR 17_3_2020.eds
Experiment Name	Expresna PCR 17_3_2020
Experiment Run End Time	2020-03-17 17:26:24 PM CET
Experiment Type	Melt Curve
Instrument Name	272322942
Instrument Serial Number	272322942
Instrument Type	QuantStudio™ 3 System
Passive Reference	ROX
Post-read Stage/Step
Pre-read Stage/Step
Quantification Cycle Method	Ct
Signal Smoothing On	true
Stage where Melt Analysis is performed	Stage1
Stage/ Cycle where Ct Analysis is performed	Stage2, Step2
User Name
Well	Well Position	Omit	Sample Name	Target Name	Task	Reporter	Quencher	CT	Ct Mean	Ct SD	Automatic Ct Threshold	Ct Threshold	Automatic Baseline	Baseline Start	Baseline End	Comments	Cq Conf	MTP	HIGHSD	OUTLIERRG	Tm1	Tm2	Tm3	Tm4
7	A7	FALSE	3 - EPC4	GAPDH	UNKNOWN	SYBR	None	16.4301	15.5702	0.762214	TRUE	0.545328	TRUE	3	10		0.98577	N	Y	N	79.5086
8	A8	FALSE	3 - EPC4	GAPDH	UNKNOWN	SYBR	None	15.3027	15.5702	0.762214	TRUE	0.545328	TRUE	3	9		0.989518	N	Y	N	80.4233
9	A9	FALSE	3 - EPC4	GAPDH	UNKNOWN	SYBR	None	14.9777	15.5702	0.762214	TRUE	0.545328	TRUE	3	9		0.986331	N	Y	N	80.7471
20	B8	FALSE	3 - EPC4	FOXO1	UNKNOWN	SYBR	None	20.3813	20.1815	0.282507	TRUE	0.59459	TRUE	3	13		0.987964	N	N	N	77.8316
21	B9	FALSE	3 - EPC4	FOXO1	UNKNOWN	SYBR	None	19.9818	20.1815	0.282507	TRUE	0.59459	TRUE	3	12		0.991235	N	N	N	77.8479
32	C8	FALSE	3 - EPC4	FOXP1	UNKNOWN	SYBR	None	28.6676	30.6367	2.7848	TRUE	0.423331	TRUE	3	22		0.991627	N	Y	N	80.7282
33	C9	FALSE	3 - EPC4	FOXP1	UNKNOWN	SYBR	None	32.6059	30.6367	2.7848	TRUE	0.423331	TRUE	3	25		0.980522	Y	Y	N	79.9841	67.6244
43	D7	FALSE	3 - EPC4	MYC	UNKNOWN	SYBR	None	22.6236	21.9342	0.597172	TRUE	0.527931	TRUE	3	16		0.986206	N	Y	Y	75.6972
44	D8	FALSE	3 - EPC4	MYC	UNKNOWN	SYBR	None	21.5803	21.9342	0.597172	TRUE	0.527931	TRUE	3	15		0.989748	N	Y	N	76.1546
45	D9	FALSE	3 - EPC4	MYC	UNKNOWN	SYBR	None	21.5985	21.9342	0.597172	TRUE	0.527931	TRUE	3	15		0.989902	N	Y	N	76.4746
55	E7	FALSE	3 - EPC4	FOSL2	UNKNOWN	SYBR	None	27.0775	27.8528	1.16733	TRUE	0.623725	TRUE	3	20		0.986571	N	Y	N	86.8264
56	E8	FALSE	3 - EPC4	FOSL2	UNKNOWN	SYBR	None	29.1954	27.8528	1.16733	TRUE	0.623725	TRUE	3	22		0.985568	Y	Y	N	66.7025	85.6067
57	E9	FALSE	3 - EPC4	FOSL2	UNKNOWN	SYBR	None	27.2856	27.8528	1.16733	TRUE	0.623725	TRUE	3	20		0.988201	N	Y	N	86.5455
67	F7	FALSE	3 - EPC4	ATF3	UNKNOWN	SYBR	None	22.0874	21.9924	0.144323	TRUE	0.610583	TRUE	3	16		0.975868	N	N	N	77.984
68	F8	FALSE	3 - EPC4	ATF3	UNKNOWN	SYBR	None	22.0634	21.9924	0.144323	TRUE	0.610583	TRUE	3	15		0.975167	N	N	N	77.8316
69	F9	FALSE	3 - EPC4	ATF3	UNKNOWN	SYBR	None	21.8263	21.9924	0.144323	TRUE	0.610583	TRUE	3	16		0.980178	N	N	N	78.0005
79	G7	FALSE	3 - EPC4	SOX4	UNKNOWN	SYBR	None	22.928	21.2643	1.5173	TRUE	0.514915	TRUE	3	16		0.98526	N	Y	N	77.5267
80	G8	FALSE	3 - EPC4	SOX4	UNKNOWN	SYBR	None	20.9081	21.2643	1.5173	TRUE	0.514915	TRUE	3	14		0.991217	N	Y	N	78.1365
81	G9	FALSE	3 - EPC4	SOX4	UNKNOWN	SYBR	None	19.9568	21.2643	1.5173	TRUE	0.514915	TRUE	3	14		0.990076	N	Y	N	78.6108
91	H7	FALSE	3 - EPC4	SOX7	UNKNOWN	SYBR	None	20.1562	20.0829	0.103544	TRUE	0.743071	TRUE	3	13		0.980498	N	N	N	77.2218
92	H8	FALSE	3 - EPC4	SOX7	UNKNOWN	SYBR	None	20.0097	20.0829	0.103544	TRUE	0.743071	TRUE	3	13		0.981346	N	N	N	77.2218
