# Supplementary material for: Endothelial Progenitor Cells Produced From Human Pluripotent Stem Cells by a Synergistic Combination of Cytokines, Small Compounds, and Serum-Free Medium
Source: Front Cell Dev Biol. 2020 May 15;8:309. doi: 10.3389/fcell.2020.00309 (PMC7249886; doi:10.3389/fcell.2020.00309)
Supplement: Supplementary file 2 [file Data_Dheet_1.zip › PCR raw data/EPC4 2020-03-25 second run.xls]

## Sheet: Results
Block Type	96-Well 0.2-mL Block
Calibration Background is expired	No
Calibration Background performed on	08-10-2018
Calibration Pure Dye ABY is expired	No
Calibration Pure Dye ABY performed on	08-10-2018
Calibration Pure Dye FAM is expired	No
Calibration Pure Dye FAM performed on	08-10-2018
Calibration Pure Dye JUN is expired	No
Calibration Pure Dye JUN performed on	08-10-2018
Calibration Pure Dye NED is expired	No
Calibration Pure Dye NED performed on	08-10-2018
Calibration Pure Dye ROX is expired	No
Calibration Pure Dye ROX performed on	08-10-2018
Calibration Pure Dye SYBR is expired	No
Calibration Pure Dye SYBR performed on	08-10-2018
Calibration Pure Dye TAMRA is expired	No
Calibration Pure Dye TAMRA performed on	08-10-2018
Calibration Pure Dye VIC is expired	No
Calibration Pure Dye VIC performed on	08-10-2018
Calibration ROI is expired	No
Calibration ROI performed on	08-10-2018
Calibration Uniformity is expired	No
Calibration Uniformity performed on	08-10-2018
Chemistry	SYBR_GREEN
Date Created	2020-03-25 05:51:46 AM CET
Experiment Barcode
Experiment Comment
Experiment File Name	D:\Users\INSTR-ADMIN\Desktop\Simon\Expresna PCR 25_3_2020 druha.eds
Experiment Name	2020-03-25_040616
Experiment Run End Time	2020-03-25 17:29:41 PM CET
Experiment Type	Melt Curve
Instrument Name	272322942
Instrument Serial Number	272322942
Instrument Type	QuantStudio™ 3 System
Passive Reference	ROX
Post-read Stage/Step
Pre-read Stage/Step
Quantification Cycle Method	Ct
Signal Smoothing On	true
Stage where Melt Analysis is performed	Stage1
Stage/ Cycle where Ct Analysis is performed	Stage2, Step2
User Name
Well	Well Position	Omit	Sample Name	Target Name	Task	Reporter	Quencher	CT	Ct Mean	Ct SD	Automatic Ct Threshold	Ct Threshold	Automatic Baseline	Baseline Start	Baseline End	Comments	Cq Conf	Tm1	Tm2	Tm3	Tm4
61	F1	FALSE	EPC - 4	GAPDH	UNKNOWN	SYBR	None	15.5111	15.5623	0.102453	TRUE	0.873155	TRUE	3	9		0.985013	80.5789
62	F2	FALSE	EPC - 4	GAPDH	UNKNOWN	SYBR	None	15.6802	15.5623	0.102453	TRUE	0.873155	TRUE	3	9		0.987282	80.4253
63	F3	FALSE	EPC - 4	GAPDH	UNKNOWN	SYBR	None	15.4955	15.5623	0.102453	TRUE	0.873155	TRUE	3	8		0.988927	80.8955
64	F4	FALSE	EPC - 4	ETV2	UNKNOWN	SYBR	None	30.0552	30.214	0.157239	TRUE	0.865121	TRUE	3	22		0.98622	81.9712
65	F5	FALSE	EPC - 4	ETV2	UNKNOWN	SYBR	None	30.2171	30.214	0.157239	TRUE	0.865121	TRUE	3	23		0.987561	81.6297
66	F6	FALSE	EPC - 4	ETV2	UNKNOWN	SYBR	None	30.3696	30.214	0.157239	TRUE	0.865121	TRUE	3	23		0.988692	81.4762
67	F7	FALSE	EPC - 4	NOS3	UNKNOWN	SYBR	None	22.8984	23.0436	0.198055	TRUE	0.706684	TRUE	3	15		0.991326	83.1716
68	F8	FALSE	EPC - 4	NOS3	UNKNOWN	SYBR	None	22.9633	23.0436	0.198055	TRUE	0.706684	TRUE	3	16		0.993302	83.1716
69	F9	FALSE	EPC - 4	NOS3	UNKNOWN	SYBR	None	23.2693	23.0436	0.198055	TRUE	0.706684	TRUE	3	17		0.990788	83.0524
70	F10	FALSE	EPC - 4	SOX7	UNKNOWN	SYBR	None	19.9557	19.8185	0.123015	TRUE	0.902198	TRUE	3	13		0.986061	77.9798
71	F11	FALSE	EPC - 4	SOX7	UNKNOWN	SYBR	None	19.718	19.8185	0.123015	TRUE	0.902198	TRUE	3	13		0.984642	77.9617
72	F12	FALSE	EPC - 4	SOX7	UNKNOWN	SYBR	None	19.7819	19.8185	0.123015	TRUE	0.902198	TRUE	3	13		0.978433	77.9617
