# Supplementary material for: Endothelial Progenitor Cells Produced From Human Pluripotent Stem Cells by a Synergistic Combination of Cytokines, Small Compounds, and Serum-Free Medium
Source: Front Cell Dev Biol. 2020 May 15;8:309. doi: 10.3389/fcell.2020.00309 (PMC7249886; doi:10.3389/fcell.2020.00309)
Supplement: Supplementary file 2 [file Data_Dheet_1.zip › PCR raw data/EPC4 24_3_2020 .xls]

## Sheet: Results
Block Type	96-Well 0.2-mL Block
Calibration Background is expired	No
Calibration Background performed on	08-10-2018
Calibration Pure Dye ABY is expired	No
Calibration Pure Dye ABY performed on	08-10-2018
Calibration Pure Dye FAM is expired	No
Calibration Pure Dye FAM performed on	08-10-2018
Calibration Pure Dye JUN is expired	No
Calibration Pure Dye JUN performed on	08-10-2018
Calibration Pure Dye NED is expired	No
Calibration Pure Dye NED performed on	08-10-2018
Calibration Pure Dye ROX is expired	No
Calibration Pure Dye ROX performed on	08-10-2018
Calibration Pure Dye SYBR is expired	No
Calibration Pure Dye SYBR performed on	08-10-2018
Calibration Pure Dye TAMRA is expired	No
Calibration Pure Dye TAMRA performed on	08-10-2018
Calibration Pure Dye VIC is expired	No
Calibration Pure Dye VIC performed on	08-10-2018
Calibration ROI is expired	No
Calibration ROI performed on	08-10-2018
Calibration Uniformity is expired	No
Calibration Uniformity performed on	08-10-2018
Chemistry	SYBR_GREEN
Date Created	2020-03-24 06:14:07 AM CET
Experiment Barcode
Experiment Comment
Experiment File Name	D:\Users\INSTR-ADMIN\Desktop\Simon\Expresna PCR 24_3_2020.eds
Experiment Name	Expresna PCR 17_3_2020
Experiment Run End Time	2020-03-24 17:27:04 PM CET
Experiment Type	Melt Curve
Instrument Name	272322942
Instrument Serial Number	272322942
Instrument Type	QuantStudio™ 3 System
Passive Reference	ROX
Post-read Stage/Step
Pre-read Stage/Step
Quantification Cycle Method	Ct
Signal Smoothing On	true
Stage where Melt Analysis is performed	Stage1
Stage/ Cycle where Ct Analysis is performed	Stage2, Step2
User Name
Well	Well Position	Omit	Sample Name	Target Name	Task	Reporter	Quencher	CT	Ct Mean	Ct SD	Automatic Ct Threshold	Ct Threshold	Automatic Baseline	Baseline Start	Baseline End	Comments	Cq Conf	MTP	Tm1	Tm2	Tm3	Tm4
7	A7	FALSE	EPC - 3	GAPDH	UNKNOWN	SYBR	None	15.7272	15.7024	0.0437134	TRUE	0.845799	TRUE	3	9		0.979684	N	81.0306
8	A8	FALSE	EPC - 3	GAPDH	UNKNOWN	SYBR	None	15.7281	15.7024	0.0437134	TRUE	0.845799	TRUE	3	9		0.973815	N	81.0306
9	A9	FALSE	EPC - 3	GAPDH	UNKNOWN	SYBR	None	15.6519	15.7024	0.0437134	TRUE	0.845799	TRUE	3	9		0.98196	N	81.0467
19	B7	FALSE	EPC - 3	FOXP1	UNKNOWN	SYBR	None	20.0661	20.1081	0.0755125	TRUE	0.721341	TRUE	3	13		0.983249	N	78.4393
20	B8	FALSE	EPC - 3	FOXP1	UNKNOWN	SYBR	None	20.063	20.1081	0.0755125	TRUE	0.721341	TRUE	3	13		0.972087	N	78.4393
21	B9	FALSE	EPC - 3	FOXP1	UNKNOWN	SYBR	None	20.1953	20.1081	0.0755125	TRUE	0.721341	TRUE	3	13		0.984111	N	78.3009
31	C7	FALSE	EPC - 3	FOXO1	UNKNOWN	SYBR	None	28.6574	28.7527	0.254496	TRUE	0.50789	TRUE	3	22		0.990037	N	81.3355
32	C8	FALSE	EPC - 3	FOXO1	UNKNOWN	SYBR	None	28.5596	28.7527	0.254496	TRUE	0.50789	TRUE	3	22		0.988754	N	81.3355
33	C9	FALSE	EPC - 3	FOXO1	UNKNOWN	SYBR	None	29.0411	28.7527	0.254496	TRUE	0.50789	TRUE	3	23		0.985555	N	81.1992
43	D7	FALSE	EPC - 3	MYC	UNKNOWN	SYBR	None	22.3814	22.3812	0.0106833	TRUE	0.650054	TRUE	3	15		0.988377	N	76.4576
44	D8	FALSE	EPC - 3	MYC	UNKNOWN	SYBR	None	22.3918	22.3812	0.0106833	TRUE	0.650054	TRUE	3	15		0.986803	N	76.4576
45	D9	FALSE	EPC - 3	MYC	UNKNOWN	SYBR	None	22.3704	22.3812	0.0106833	TRUE	0.650054	TRUE	3	15		0.986489	N	76.4704
55	E7	FALSE	EPC - 3	FOSL2	UNKNOWN	SYBR	None	28.1295	28.061	0.0616444	TRUE	0.648939	TRUE	3	21		0.988895	N	86.6706
56	E8	FALSE	EPC - 3	FOSL2	UNKNOWN	SYBR	None	28.0099	28.061	0.0616444	TRUE	0.648939	TRUE	3	20		0.987988	N	86.823
57	E9	FALSE	EPC - 3	FOSL2	UNKNOWN	SYBR	None	28.0438	28.061	0.0616444	TRUE	0.648939	TRUE	3	20		0.988722	Y	86.6909	68.6906
67	F7	FALSE	EPC - 3	ATF3	UNKNOWN	SYBR	None	23.4435	23.4539	0.0734276	TRUE	0.582968	TRUE	3	17		0.987496	N	77.2198
68	F8	FALSE	EPC - 3	ATF3	UNKNOWN	SYBR	None	23.3863	23.4539	0.0734276	TRUE	0.582968	TRUE	3	16		0.984807	N	77.2198
69	F9	FALSE	EPC - 3	ATF3	UNKNOWN	SYBR	None	23.532	23.4539	0.0734276	TRUE	0.582968	TRUE	3	17		0.988084	N	77.2331
79	G7	FALSE	EPC - 3	SOX4	UNKNOWN	SYBR	None	20.8177	20.8609	0.163467	TRUE	0.876792	TRUE	3	13		0.985517	N	79.049
80	G8	FALSE	EPC - 3	SOX4	UNKNOWN	SYBR	None	20.7234	20.8609	0.163467	TRUE	0.876792	TRUE	3	13		0.981104	N	79.2014
81	G9	FALSE	EPC - 3	SOX4	UNKNOWN	SYBR	None	21.0417	20.8609	0.163467	TRUE	0.876792	TRUE	3	14		0.97998	N	79.0636
91	H7	FALSE	EPC - 3	SOX7	UNKNOWN	SYBR	None	20.8738	20.8707	0.00433067	TRUE	0.861929	TRUE	3	14		0.984217	N	79.2014
92	H8	FALSE	EPC - 3	SOX7	UNKNOWN	SYBR	None	20.8677	20.8707	0.00433067	TRUE	0.861929	TRUE	3	14		0.981122	N	79.049
