# Supplementary material for: Endothelial Progenitor Cells Produced From Human Pluripotent Stem Cells by a Synergistic Combination of Cytokines, Small Compounds, and Serum-Free Medium
Source: Front Cell Dev Biol. 2020 May 15;8:309. doi: 10.3389/fcell.2020.00309 (PMC7249886; doi:10.3389/fcell.2020.00309)
Supplement: Supplementary file 2 [file Data_Dheet_1.zip › PCR raw data/EPC5 17_3_2020.xls]

## Sheet: Results
Block Type	96-Well 0.2-mL Block
Calibration Background is expired	No
Calibration Background performed on	08-10-2018
Calibration Pure Dye ABY is expired	No
Calibration Pure Dye ABY performed on	08-10-2018
Calibration Pure Dye FAM is expired	No
Calibration Pure Dye FAM performed on	08-10-2018
Calibration Pure Dye JUN is expired	No
Calibration Pure Dye JUN performed on	08-10-2018
Calibration Pure Dye NED is expired	No
Calibration Pure Dye NED performed on	08-10-2018
Calibration Pure Dye ROX is expired	No
Calibration Pure Dye ROX performed on	08-10-2018
Calibration Pure Dye SYBR is expired	No
Calibration Pure Dye SYBR performed on	08-10-2018
Calibration Pure Dye TAMRA is expired	No
Calibration Pure Dye TAMRA performed on	08-10-2018
Calibration Pure Dye VIC is expired	No
Calibration Pure Dye VIC performed on	08-10-2018
Calibration ROI is expired	No
Calibration ROI performed on	08-10-2018
Calibration Uniformity is expired	No
Calibration Uniformity performed on	08-10-2018
Chemistry	SYBR_GREEN
Date Created	2020-03-17 05:51:44 AM CET
Experiment Barcode
Experiment Comment
Experiment File Name	D:\Users\INSTR-ADMIN\Desktop\Simon\Expresna PCR 17_3_2020.eds
Experiment Name	Expresna PCR 17_3_2020
Experiment Run End Time	2020-03-17 17:26:24 PM CET
Experiment Type	Melt Curve
Instrument Name	272322942
Instrument Serial Number	272322942
Instrument Type	QuantStudio™ 3 System
Passive Reference	ROX
Post-read Stage/Step
Pre-read Stage/Step
Quantification Cycle Method	Ct
Signal Smoothing On	true
Stage where Melt Analysis is performed	Stage1
Stage/ Cycle where Ct Analysis is performed	Stage2, Step2
User Name
Well	Well Position	Omit	Sample Name	Target Name	Task	Reporter	Quencher	CT	Ct Mean	Ct SD	Automatic Ct Threshold	Ct Threshold	Automatic Baseline	Baseline Start	Baseline End	Comments	Cq Conf	HIGHSD	Tm1	Tm2	Tm3	Tm4
10	A10	FALSE	4 - EPC 5	GAPDH	UNKNOWN	SYBR	None	15.0877	14.9378	0.355464	TRUE	0.748976	TRUE	3	9		0.969759	N	80.5945
11	A11	FALSE	4 - EPC 5	GAPDH	UNKNOWN	SYBR	None	15.1937	14.9378	0.355464	TRUE	0.748976	TRUE	3	8		0.977077	N	80.5815
12	A12	FALSE	4 - EPC 5	GAPDH	UNKNOWN	SYBR	None	14.5319	14.9378	0.355464	TRUE	0.748976	TRUE	3	8		0.974136	N	81.1914
22	B10	FALSE	4 - EPC 5	FOXO1	UNKNOWN	SYBR	None	21.1596	20.6468	0.587803	TRUE	0.639875	TRUE	3	14		0.984516	Y	77.6953
23	B11	FALSE	4 - EPC 5	FOXO1	UNKNOWN	SYBR	None	20.0053	20.6468	0.587803	TRUE	0.639875	TRUE	3	13		0.985607	Y	78.1417
24	B12	FALSE	4 - EPC 5	FOXO1	UNKNOWN	SYBR	None	20.7753	20.6468	0.587803	TRUE	0.639875	TRUE	3	14		0.986749	Y	77.6842
35	C11	FALSE	4 - EPC 5	FOXP1	UNKNOWN	SYBR	None	25.9162	25.9835	0.0951035	TRUE	0.323816	TRUE	3	18		0.993084	N	80.8864
36	C12	FALSE	4 - EPC 5	FOXP1	UNKNOWN	SYBR	None	26.0507	25.9835	0.0951035	TRUE	0.323816	TRUE	3	20		0.985659	N	80.8864
46	D10	FALSE	4 - EPC 5	MYC	UNKNOWN	SYBR	None	19.9833	20.1673	0.182504	TRUE	0.534354	TRUE	3	13		0.984544	N	76.322
47	D11	FALSE	4 - EPC 5	MYC	UNKNOWN	SYBR	None	20.1705	20.1673	0.182504	TRUE	0.534354	TRUE	3	14		0.981268	N	75.8544
48	D12	FALSE	4 - EPC 5	MYC	UNKNOWN	SYBR	None	20.3482	20.1673	0.182504	TRUE	0.534354	TRUE	3	14		0.981711	N	75.5494
58	E10	FALSE	4 - EPC 5	FOSL2	UNKNOWN	SYBR	None	27.484	26.854	0.547781	TRUE	0.682201	TRUE	3	20		0.982491	Y	86.5455
59	E11	FALSE	4 - EPC 5	FOSL2	UNKNOWN	SYBR	None	26.4898	26.854	0.547781	TRUE	0.682201	TRUE	3	19		0.988921	Y	86.9859
60	E12	FALSE	4 - EPC 5	FOSL2	UNKNOWN	SYBR	None	26.5883	26.854	0.547781	TRUE	0.682201	TRUE	3	19		0.985807	Y	87.1384
70	F10	FALSE	4 - EPC 5	ATF3	UNKNOWN	SYBR	None	22.5165	22.5993	0.183709	TRUE	0.552257	TRUE	3	16		0.980744	N	77.2375
71	F11	FALSE	4 - EPC 5	ATF3	UNKNOWN	SYBR	None	22.4715	22.5993	0.183709	TRUE	0.552257	TRUE	3	16		0.991555	N	77.0743
72	F12	FALSE	4 - EPC 5	ATF3	UNKNOWN	SYBR	None	22.8098	22.5993	0.183709	TRUE	0.552257	TRUE	3	17		0.984556	N	76.7693
82	G10	FALSE	4 - EPC 5	SOX4	UNKNOWN	SYBR	None	19.4062	19.559	0.190052	TRUE	0.716713	TRUE	3	12		0.981998	N	78.916
83	G11	FALSE	4 - EPC 5	SOX4	UNKNOWN	SYBR	None	19.4991	19.559	0.190052	TRUE	0.716713	TRUE	3	12		0.983682	N	78.7516
84	G12	FALSE	4 - EPC 5	SOX4	UNKNOWN	SYBR	None	19.7718	19.559	0.190052	TRUE	0.716713	TRUE	3	12		0.981392	N	78.2942
94	H10	FALSE	4 - EPC 5	SOX7	UNKNOWN	SYBR	None	19.8707	19.5927	0.241317	TRUE	0.860493	TRUE	3	12		0.978941	N	77.6953
95	H11	FALSE	4 - EPC 5	SOX7	UNKNOWN	SYBR	None	19.4374	19.5927	0.241317	TRUE	0.860493	TRUE	3	12		0.96577	N	78.1417
96	H12	FALSE	4 - EPC 5	SOX7	UNKNOWN	SYBR	None	19.4701	19.5927	0.241317	TRUE	0.860493	TRUE	3	12		0.958278	N	77.9892
