# Supplementary material for: Endothelial Progenitor Cells Produced From Human Pluripotent Stem Cells by a Synergistic Combination of Cytokines, Small Compounds, and Serum-Free Medium
Source: Front Cell Dev Biol. 2020 May 15;8:309. doi: 10.3389/fcell.2020.00309 (PMC7249886; doi:10.3389/fcell.2020.00309)
Supplement: Supplementary file 2 [file Data_Dheet_1.zip › PCR raw data/EPC5 2020-03-25 second run.xls]

## Sheet: Results
Block Type	96-Well 0.2-mL Block
Calibration Background is expired	No
Calibration Background performed on	08-10-2018
Calibration Pure Dye ABY is expired	No
Calibration Pure Dye ABY performed on	08-10-2018
Calibration Pure Dye FAM is expired	No
Calibration Pure Dye FAM performed on	08-10-2018
Calibration Pure Dye JUN is expired	No
Calibration Pure Dye JUN performed on	08-10-2018
Calibration Pure Dye NED is expired	No
Calibration Pure Dye NED performed on	08-10-2018
Calibration Pure Dye ROX is expired	No
Calibration Pure Dye ROX performed on	08-10-2018
Calibration Pure Dye SYBR is expired	No
Calibration Pure Dye SYBR performed on	08-10-2018
Calibration Pure Dye TAMRA is expired	No
Calibration Pure Dye TAMRA performed on	08-10-2018
Calibration Pure Dye VIC is expired	No
Calibration Pure Dye VIC performed on	08-10-2018
Calibration ROI is expired	No
Calibration ROI performed on	08-10-2018
Calibration Uniformity is expired	No
Calibration Uniformity performed on	08-10-2018
Chemistry	SYBR_GREEN
Date Created	2020-03-25 05:51:20 AM CET
Experiment Barcode
Experiment Comment
Experiment File Name	D:\Users\INSTR-ADMIN\Desktop\Simon\Expresna PCR 25_3_2020 druha.eds
Experiment Name	2020-03-25_040616
Experiment Run End Time	2020-03-25 17:29:41 PM CET
Experiment Type	Melt Curve
Instrument Name	272322942
Instrument Serial Number	272322942
Instrument Type	QuantStudio™ 3 System
Passive Reference	ROX
Post-read Stage/Step
Pre-read Stage/Step
Quantification Cycle Method	Ct
Signal Smoothing On	true
Stage where Melt Analysis is performed	Stage1
Stage/ Cycle where Ct Analysis is performed	Stage2, Step2
User Name
Well	Well Position	Omit	Sample Name	Target Name	Task	Reporter	Quencher	CT	Ct Mean	Ct SD	Automatic Ct Threshold	Ct Threshold	Automatic Baseline	Baseline Start	Baseline End	Comments	Cq Conf	Tm1	Tm2	Tm3	Tm4
43	D7	FALSE	EPC - 5	NOS3	UNKNOWN	SYBR	None	23.7188	23.885	0.239572	TRUE	0.547281	TRUE	3	17		0.992438	83.3251
44	D8	FALSE	EPC - 5	NOS3	UNKNOWN	SYBR	None	24.1596	23.885	0.239572	TRUE	0.547281	TRUE	3	17		0.98396	82.8646
45	D9	FALSE	EPC - 5	NOS3	UNKNOWN	SYBR	None	23.7766	23.885	0.239572	TRUE	0.547281	TRUE	3	18		0.993572	83.2061
49	E1	FALSE	EPC - 5	GAPDH	UNKNOWN	SYBR	None	15.264	15.0887	0.160454	TRUE	0.772091	TRUE	3	8		0.985673	80.4253
50	E2	FALSE	EPC - 5	GAPDH	UNKNOWN	SYBR	None	15.0529	15.0887	0.160454	TRUE	0.772091	TRUE	3	9		0.989406	80.5789
51	E3	FALSE	EPC - 5	GAPDH	UNKNOWN	SYBR	None	14.9491	15.0887	0.160454	TRUE	0.772091	TRUE	3	8		0.991309	80.8955
53	E5	FALSE	EPC - 5	ETV2	UNKNOWN	SYBR	None	30.3645	30.3011	0.0895914	TRUE	0.878153	TRUE	3	23		0.988724	81.6297
54	E6	FALSE	EPC - 5	ETV2	UNKNOWN	SYBR	None	30.2378	30.3011	0.0895914	TRUE	0.878153	TRUE	3	22		0.986708	81.7831
58	E10	FALSE	EPC - 5	FOXP1	UNKNOWN	SYBR	None	27.1468	27.3932	0.365625	TRUE	0.410457	TRUE	3	20		0.991373	81.2078
59	E11	FALSE	EPC - 5	FOXP1	UNKNOWN	SYBR	None	27.8133	27.3932	0.365625	TRUE	0.410457	TRUE	3	21		0.988372	80.7256
60	E12	FALSE	EPC - 5	FOXP1	UNKNOWN	SYBR	None	27.2196	27.3932	0.365625	TRUE	0.410457	TRUE	3	20		0.986485	81.0327
