# Supplementary material for: Endothelial Progenitor Cells Produced From Human Pluripotent Stem Cells by a Synergistic Combination of Cytokines, Small Compounds, and Serum-Free Medium
Source: Front Cell Dev Biol. 2020 May 15;8:309. doi: 10.3389/fcell.2020.00309 (PMC7249886; doi:10.3389/fcell.2020.00309)
Supplement: Supplementary file 2 [file Data_Dheet_1.zip › PCR raw data/EPC5 2020-03-25.xls]

## Sheet: Results
Block Type	96-Well 0.2-mL Block
Calibration Background is expired	No
Calibration Background performed on	08-10-2018
Calibration Pure Dye ABY is expired	No
Calibration Pure Dye ABY performed on	08-10-2018
Calibration Pure Dye FAM is expired	No
Calibration Pure Dye FAM performed on	08-10-2018
Calibration Pure Dye JUN is expired	No
Calibration Pure Dye JUN performed on	08-10-2018
Calibration Pure Dye NED is expired	No
Calibration Pure Dye NED performed on	08-10-2018
Calibration Pure Dye ROX is expired	No
Calibration Pure Dye ROX performed on	08-10-2018
Calibration Pure Dye SYBR is expired	No
Calibration Pure Dye SYBR performed on	08-10-2018
Calibration Pure Dye TAMRA is expired	No
Calibration Pure Dye TAMRA performed on	08-10-2018
Calibration Pure Dye VIC is expired	No
Calibration Pure Dye VIC performed on	08-10-2018
Calibration ROI is expired	No
Calibration ROI performed on	08-10-2018
Calibration Uniformity is expired	No
Calibration Uniformity performed on	08-10-2018
Chemistry	SYBR_GREEN
Date Created	2020-03-25 04:56:58 AM CET
Experiment Barcode
Experiment Comment
Experiment File Name	D:\Users\INSTR-ADMIN\Desktop\Simon\Expresna PCR 25_3_2020.eds
Experiment Name	2020-03-25_014459
Experiment Run End Time	2020-03-25 15:05:40 PM CET
Experiment Type	Melt Curve
Instrument Name	272322942
Instrument Serial Number	272322942
Instrument Type	QuantStudio™ 3 System
Passive Reference	ROX
Post-read Stage/Step
Pre-read Stage/Step
Quantification Cycle Method	Ct
Signal Smoothing On	true
Stage where Melt Analysis is performed	Stage1
Stage/ Cycle where Ct Analysis is performed	Stage2, Step2
User Name
Well	Well Position	Omit	Sample Name	Target Name	Task	Reporter	Quencher	CT	Ct Mean	Ct SD	Automatic Ct Threshold	Ct Threshold	Automatic Baseline	Baseline Start	Baseline End	Comments	Cq Conf	MTP	HIGHSD	OUTLIERRG	Tm1	Tm2	Tm3	Tm4
1	A1	FALSE	EPC - 5	GAPDH	UNKNOWN	SYBR	None	15.0561	15.0137	0.155306	TRUE	0.669608	TRUE	3	7		0.986672	N	N	N	80.5679
2	A2	FALSE	EPC - 5	GAPDH	UNKNOWN	SYBR	None	15.1434	15.0137	0.155306	TRUE	0.669608	TRUE	3	8		0.978622	N	N	N	80.5679
3	A3	FALSE	EPC - 5	GAPDH	UNKNOWN	SYBR	None	14.8416	15.0137	0.155306	TRUE	0.669608	TRUE	3	8		0.991071	N	N	N	80.8831
13	B1	FALSE	EPC - 5	FOXP1 + MYC	UNKNOWN	SYBR	None	21.3769	21.2086	0.158739	TRUE	0.615479	TRUE	3	14		0.985929	N	N	N	75.9964
14	B2	FALSE	EPC - 5	FOXP1 + MYC	UNKNOWN	SYBR	None	21.1874	21.2086	0.158739	TRUE	0.615479	TRUE	3	14		0.988392	N	N	N	75.9964
15	B3	FALSE	EPC - 5	FOXP1 + MYC	UNKNOWN	SYBR	None	21.0616	21.2086	0.158739	TRUE	0.615479	TRUE	3	14		0.986287	N	N	N	76.3092
25	C1	FALSE	EPC - 5	FOXO1	UNKNOWN	SYBR	None	27.3786	27.5651	0.208076	TRUE	0.33517	TRUE	3	21		0.984632	Y	N	N	80.8726	67.92
26	C2	FALSE	EPC - 5	FOXO1	UNKNOWN	SYBR	None	27.5272	27.5651	0.208076	TRUE	0.33517	TRUE	3	21		0.992889	N	N	N	80.8726
27	C3	FALSE	EPC - 5	FOXO1	UNKNOWN	SYBR	None	27.7895	27.5651	0.208076	TRUE	0.33517	TRUE	3	21		0.993291	N	N	N	81.0356
37	D1	FALSE	EPC - 5	MYC	UNKNOWN	SYBR	None	20.8605	20.9295	0.116796	TRUE	0.555631	TRUE	3	14		0.992929	N	N	N	75.6916
38	D2	FALSE	EPC - 5	MYC	UNKNOWN	SYBR	None	20.8636	20.9295	0.116796	TRUE	0.555631	TRUE	3	15		0.990034	N	N	N	75.6916
39	D3	FALSE	EPC - 5	MYC	UNKNOWN	SYBR	None	21.0643	20.9295	0.116796	TRUE	0.555631	TRUE	3	15		0.987093	N	N	N	75.8518
49	E1	FALSE	EPC - 5	FOSL2	UNKNOWN	SYBR	None	27.3259	27.3286	0.00324644	TRUE	0.625608	TRUE	3	19		0.988556	Y	N	N	86.3584	70.5106
50	E2	FALSE	EPC - 5	FOSL2	UNKNOWN	SYBR	None	27.3276	27.3286	0.00324644	TRUE	0.625608	TRUE	3	19		0.990389	N	N	N	86.5108
51	E3	FALSE	EPC - 5	FOSL2	UNKNOWN	SYBR	None	27.3322	27.3286	0.00324644	TRUE	0.625608	TRUE	3	20		0.9889	Y	N	N	71.1254	86.8293
61	F1	FALSE	EPC - 5	ATF3	UNKNOWN	SYBR	None	23.2788	23.7265	0.750819	TRUE	0.531215	TRUE	3	17		0.988953	N	Y	N	76.9107
62	F2	FALSE	EPC - 5	ATF3	UNKNOWN	SYBR	None	23.3074	23.7265	0.750819	TRUE	0.531215	TRUE	3	17		0.991146	N	Y	N	76.7583
63	F3	FALSE	EPC - 5	ATF3	UNKNOWN	SYBR	None	24.5933	23.7265	0.750819	TRUE	0.531215	TRUE	3	18		0.991503	N	Y	Y	76.9191
73	G1	FALSE	EPC - 5	SOX4	UNKNOWN	SYBR	None	20.2829	20.2385	0.0429998	TRUE	0.858891	TRUE	3	13		0.988873	N	N	N	78.5869
74	G2	FALSE	EPC - 5	SOX4	UNKNOWN	SYBR	None	20.2357	20.2385	0.0429998	TRUE	0.858891	TRUE	3	13		0.98539	N	N	N	78.5869
75	G3	FALSE	EPC - 5	SOX4	UNKNOWN	SYBR	None	20.197	20.2385	0.0429998	TRUE	0.858891	TRUE	3	13		0.983461	N	N	N	78.9011
85	H1	FALSE	EPC - 5	SOX7	UNKNOWN	SYBR	None	20.2871	20.1789	0.135119	TRUE	0.783591	TRUE	3	13		0.983031	N	N	N	77.2154
86	H2	FALSE	EPC - 5	SOX7	UNKNOWN	SYBR	None	20.2221	20.1789	0.135119	TRUE	0.783591	TRUE	3	13		0.968118	N	N	N	77.3678
87	H3	FALSE	EPC - 5	SOX7	UNKNOWN	SYBR	None	20.0275	20.1789	0.135119	TRUE	0.783591	TRUE	3	13		0.981899	N	N	N	77.8339
