# Supplementary material for: Endothelial Progenitor Cells Produced From Human Pluripotent Stem Cells by a Synergistic Combination of Cytokines, Small Compounds, and Serum-Free Medium
Source: Front Cell Dev Biol. 2020 May 15;8:309. doi: 10.3389/fcell.2020.00309 (PMC7249886; doi:10.3389/fcell.2020.00309)
Supplement: Supplementary file 2 [file Data_Dheet_1.zip › PCR raw data/EPC6 2020-03-25 second run.xls]

## Sheet: Results
Block Type	96-Well 0.2-mL Block
Calibration Background is expired	No
Calibration Background performed on	08-10-2018
Calibration Pure Dye ABY is expired	No
Calibration Pure Dye ABY performed on	08-10-2018
Calibration Pure Dye FAM is expired	No
Calibration Pure Dye FAM performed on	08-10-2018
Calibration Pure Dye JUN is expired	No
Calibration Pure Dye JUN performed on	08-10-2018
Calibration Pure Dye NED is expired	No
Calibration Pure Dye NED performed on	08-10-2018
Calibration Pure Dye ROX is expired	No
Calibration Pure Dye ROX performed on	08-10-2018
Calibration Pure Dye SYBR is expired	No
Calibration Pure Dye SYBR performed on	08-10-2018
Calibration Pure Dye TAMRA is expired	No
Calibration Pure Dye TAMRA performed on	08-10-2018
Calibration Pure Dye VIC is expired	No
Calibration Pure Dye VIC performed on	08-10-2018
Calibration ROI is expired	No
Calibration ROI performed on	08-10-2018
Calibration Uniformity is expired	No
Calibration Uniformity performed on	08-10-2018
Chemistry	SYBR_GREEN
Date Created	2020-03-25 05:50:18 AM CET
Experiment Barcode
Experiment Comment
Experiment File Name	D:\Users\INSTR-ADMIN\Desktop\Simon\Expresna PCR 25_3_2020 druha.eds
Experiment Name	2020-03-25_040616
Experiment Run End Time	2020-03-25 17:29:41 PM CET
Experiment Type	Melt Curve
Instrument Name	272322942
Instrument Serial Number	272322942
Instrument Type	QuantStudio™ 3 System
Passive Reference	ROX
Post-read Stage/Step
Pre-read Stage/Step
Quantification Cycle Method	Ct
Signal Smoothing On	true
Stage where Melt Analysis is performed	Stage1
Stage/ Cycle where Ct Analysis is performed	Stage2, Step2
User Name
Well	Well Position	Omit	Sample Name	Target Name	Task	Reporter	Quencher	CT	Ct Mean	Ct SD	Automatic Ct Threshold	Ct Threshold	Automatic Baseline	Baseline Start	Baseline End	Comments	Cq Conf	Tm1	Tm2	Tm3	Tm4
37	D1	FALSE	EPC - 6	GAPDH	UNKNOWN	SYBR	None	15.1727	14.9916	0.159884	TRUE	0.720039	TRUE	3	8		0.984014	80.1181
38	D2	FALSE	EPC - 6	GAPDH	UNKNOWN	SYBR	None	14.9325	14.9916	0.159884	TRUE	0.720039	TRUE	3	8		0.989651	80.5789
39	D3	FALSE	EPC - 6	GAPDH	UNKNOWN	SYBR	None	14.8697	14.9916	0.159884	TRUE	0.720039	TRUE	3	8		0.981289	80.8955
40	D4	FALSE	EPC - 6	ETV2	UNKNOWN	SYBR	None	29.9619	29.9113	0.0951465	TRUE	0.865083	TRUE	3	23		0.989216	81.8175
41	D5	FALSE	EPC - 6	ETV2	UNKNOWN	SYBR	None	29.9705	29.9113	0.0951465	TRUE	0.865083	TRUE	3	22		0.988643	81.9365
42	D6	FALSE	EPC - 6	ETV2	UNKNOWN	SYBR	None	29.8016	29.9113	0.0951465	TRUE	0.865083	TRUE	3	22		0.988621	81.7831
46	D10	FALSE	EPC - 6	FOXP1	UNKNOWN	SYBR	None	26.8558	27.1152	0.382489	TRUE	0.502738	TRUE	3	20		0.987729	81.2078
47	D11	FALSE	EPC - 6	FOXP1	UNKNOWN	SYBR	None	26.9353	27.1152	0.382489	TRUE	0.502738	TRUE	3	20		0.988606	81.0327
48	D12	FALSE	EPC - 6	FOXP1	UNKNOWN	SYBR	None	27.5544	27.1152	0.382489	TRUE	0.502738	TRUE	3	20		0.98793	80.8792
55	E7	FALSE	EPC - 6	NOS3	UNKNOWN	SYBR	None	22.6343	23.0747	0.398393	TRUE	0.588197	TRUE	3	16		0.985893	84.246
56	E8	FALSE	EPC - 6	NOS3	UNKNOWN	SYBR	None	23.1798	23.0747	0.398393	TRUE	0.588197	TRUE	3	17		0.986117	83.1716
57	E9	FALSE	EPC - 6	NOS3	UNKNOWN	SYBR	None	23.41	23.0747	0.398393	TRUE	0.588197	TRUE	3	15		0.981876	83.0524
