# Supplementary material for: Endothelial Progenitor Cells Produced From Human Pluripotent Stem Cells by a Synergistic Combination of Cytokines, Small Compounds, and Serum-Free Medium
Source: Front Cell Dev Biol. 2020 May 15;8:309. doi: 10.3389/fcell.2020.00309 (PMC7249886; doi:10.3389/fcell.2020.00309)
Supplement: Supplementary file 2 [file Data_Dheet_1.zip › PCR raw data/EPC6 2020-03-25.xls]

## Sheet: Results
Block Type	96-Well 0.2-mL Block
Calibration Background is expired	No
Calibration Background performed on	08-10-2018
Calibration Pure Dye ABY is expired	No
Calibration Pure Dye ABY performed on	08-10-2018
Calibration Pure Dye FAM is expired	No
Calibration Pure Dye FAM performed on	08-10-2018
Calibration Pure Dye JUN is expired	No
Calibration Pure Dye JUN performed on	08-10-2018
Calibration Pure Dye NED is expired	No
Calibration Pure Dye NED performed on	08-10-2018
Calibration Pure Dye ROX is expired	No
Calibration Pure Dye ROX performed on	08-10-2018
Calibration Pure Dye SYBR is expired	No
Calibration Pure Dye SYBR performed on	08-10-2018
Calibration Pure Dye TAMRA is expired	No
Calibration Pure Dye TAMRA performed on	08-10-2018
Calibration Pure Dye VIC is expired	No
Calibration Pure Dye VIC performed on	08-10-2018
Calibration ROI is expired	No
Calibration ROI performed on	08-10-2018
Calibration Uniformity is expired	No
Calibration Uniformity performed on	08-10-2018
Chemistry	SYBR_GREEN
Date Created	2020-03-25 04:58:49 AM CET
Experiment Barcode
Experiment Comment
Experiment File Name	D:\Users\INSTR-ADMIN\Desktop\Simon\Expresna PCR 25_3_2020.eds
Experiment Name	2020-03-25_014459
Experiment Run End Time	2020-03-25 15:05:40 PM CET
Experiment Type	Melt Curve
Instrument Name	272322942
Instrument Serial Number	272322942
Instrument Type	QuantStudio™ 3 System
Passive Reference	ROX
Post-read Stage/Step
Pre-read Stage/Step
Quantification Cycle Method	Ct
Signal Smoothing On	true
Stage where Melt Analysis is performed	Stage1
Stage/ Cycle where Ct Analysis is performed	Stage2, Step2
User Name
Well	Well Position	Omit	Sample Name	Target Name	Task	Reporter	Quencher	CT	Ct Mean	Ct SD	Automatic Ct Threshold	Ct Threshold	Automatic Baseline	Baseline Start	Baseline End	Comments	Cq Conf	MTP	HIGHSD	Tm1	Tm2	Tm3	Tm4
4	A4	FALSE	EPC - 6	GAPDH	UNKNOWN	SYBR	None	15.1264	15.189	0.151947	TRUE	0.842947	TRUE	3	7		0.983617	N	N	81.0356
5	A5	FALSE	EPC - 6	GAPDH	UNKNOWN	SYBR	None	15.0784	15.189	0.151947	TRUE	0.842947	TRUE	3	8		0.980406	N	N	80.8613
6	A6	FALSE	EPC - 6	GAPDH	UNKNOWN	SYBR	None	15.3623	15.189	0.151947	TRUE	0.842947	TRUE	3	8		0.984015	N	N	80.7089
16	B4	FALSE	EPC - 6	FOXP1 + MYC	UNKNOWN	SYBR	None	20.8397	20.9171	0.0731366	TRUE	0.597512	TRUE	3	14		0.99202	N	N	76.1567
17	B5	FALSE	EPC - 6	FOXP1 + MYC	UNKNOWN	SYBR	None	20.9851	20.9171	0.0731366	TRUE	0.597512	TRUE	3	14		0.993016	N	N	75.9872
18	B6	FALSE	EPC - 6	FOXP1 + MYC	UNKNOWN	SYBR	None	20.9264	20.9171	0.0731366	TRUE	0.597512	TRUE	3	14		0.990581	N	N	76.1395
28	C4	FALSE	EPC - 6	FOXO1	UNKNOWN	SYBR	None	26.3378	27.581	1.29227	TRUE	0.383421	TRUE	3	20		0.989775	N	Y	81.493
29	C5	FALSE	EPC - 6	FOXO1	UNKNOWN	SYBR	None	27.4879	27.581	1.29227	TRUE	0.383421	TRUE	3	21		0.991606	N	Y	80.7089
30	C6	FALSE	EPC - 6	FOXO1	UNKNOWN	SYBR	None	28.9173	27.581	1.29227	TRUE	0.383421	TRUE	3	22		0.960557	N	Y	80.8613
40	D4	FALSE	EPC - 6	MYC	UNKNOWN	SYBR	None	20.7642	20.7537	0.0149362	TRUE	0.644148	TRUE	3	14		0.987775	N	N	76.0043
41	D5	FALSE	EPC - 6	MYC	UNKNOWN	SYBR	None	20.7604	20.7537	0.0149362	TRUE	0.644148	TRUE	3	14		0.987545	N	N	76.1395
42	D6	FALSE	EPC - 6	MYC	UNKNOWN	SYBR	None	20.7366	20.7537	0.0149362	TRUE	0.644148	TRUE	3	14		0.988653	N	N	75.9872
52	E4	FALSE	EPC - 6	FOSL2	UNKNOWN	SYBR	None	27.2881	27.5258	0.206064	TRUE	0.641178	TRUE	3	20		0.988939	Y	N	86.9817	71.1254
53	E5	FALSE	EPC - 6	FOSL2	UNKNOWN	SYBR	None	27.6545	27.5258	0.206064	TRUE	0.641178	TRUE	3	20		0.991292	Y	N	86.4969	70.5039
54	E6	FALSE	EPC - 6	FOSL2	UNKNOWN	SYBR	None	27.6348	27.5258	0.206064	TRUE	0.641178	TRUE	3	20		0.9907	N	N	86.8015
64	F4	FALSE	EPC - 6	ATF3	UNKNOWN	SYBR	None	25.0778	24.2312	0.734281	TRUE	0.535128	TRUE	3	18		0.98867	N	Y	76.7666
65	F5	FALSE	EPC - 6	ATF3	UNKNOWN	SYBR	None	23.847	24.2312	0.734281	TRUE	0.535128	TRUE	3	18		0.993126	N	Y	76.9011
66	F6	FALSE	EPC - 6	ATF3	UNKNOWN	SYBR	None	23.7686	24.2312	0.734281	TRUE	0.535128	TRUE	3	17		0.978848	N	Y	76.9011
76	G4	FALSE	EPC - 6	SOX4	UNKNOWN	SYBR	None	20.1021	20.1022	0.0732823	TRUE	0.880684	TRUE	3	13		0.987571	N	N	78.9011
77	G5	FALSE	EPC - 6	SOX4	UNKNOWN	SYBR	None	20.1755	20.1022	0.0732823	TRUE	0.880684	TRUE	3	13		0.984059	N	N	78.5766
78	G6	FALSE	EPC - 6	SOX4	UNKNOWN	SYBR	None	20.0289	20.1022	0.0732823	TRUE	0.880684	TRUE	3	13		0.979792	N	N	78.8812
88	H4	FALSE	EPC - 6	SOX7	UNKNOWN	SYBR	None	19.5629	19.6553	0.080919	TRUE	0.83732	TRUE	3	13		0.980993	N	N	77.6814
89	H5	FALSE	EPC - 6	SOX7	UNKNOWN	SYBR	None	19.6893	19.6553	0.080919	TRUE	0.83732	TRUE	3	12		0.985273	N	N	77.358
90	H6	FALSE	EPC - 6	SOX7	UNKNOWN	SYBR	None	19.7136	19.6553	0.080919	TRUE	0.83732	TRUE	3	13		0.984158	N	N	77.5104
