# Supplementary material for: Endothelial Progenitor Cells Produced From Human Pluripotent Stem Cells by a Synergistic Combination of Cytokines, Small Compounds, and Serum-Free Medium
Source: Front Cell Dev Biol. 2020 May 15;8:309. doi: 10.3389/fcell.2020.00309 (PMC7249886; doi:10.3389/fcell.2020.00309)
Supplement: Supplementary file 2 [file Data_Dheet_1.zip › PCR raw data/EPC6 2020-03-26 FOXO1.xls]

## Sheet: Results
Block Type	96-Well 0.2-mL Block
Calibration Background is expired	No
Calibration Background performed on	08-10-2018
Calibration Pure Dye ABY is expired	No
Calibration Pure Dye ABY performed on	08-10-2018
Calibration Pure Dye FAM is expired	No
Calibration Pure Dye FAM performed on	08-10-2018
Calibration Pure Dye JUN is expired	No
Calibration Pure Dye JUN performed on	08-10-2018
Calibration Pure Dye NED is expired	No
Calibration Pure Dye NED performed on	08-10-2018
Calibration Pure Dye ROX is expired	No
Calibration Pure Dye ROX performed on	08-10-2018
Calibration Pure Dye SYBR is expired	No
Calibration Pure Dye SYBR performed on	08-10-2018
Calibration Pure Dye TAMRA is expired	No
Calibration Pure Dye TAMRA performed on	08-10-2018
Calibration Pure Dye VIC is expired	No
Calibration Pure Dye VIC performed on	08-10-2018
Calibration ROI is expired	No
Calibration ROI performed on	08-10-2018
Calibration Uniformity is expired	No
Calibration Uniformity performed on	08-10-2018
Chemistry	SYBR_GREEN
Date Created	2020-03-26 03:48:34 AM CET
Experiment Barcode
Experiment Comment
Experiment File Name	D:\Users\INSTR-ADMIN\Desktop\Simon\Expresna PCR 26_3_2020.eds
Experiment Name	2020-03-26_015830
Experiment Run End Time	2020-03-26 15:15:23 PM CET
Experiment Type	Melt Curve
Instrument Name	272322942
Instrument Serial Number	272322942
Instrument Type	QuantStudio™ 3 System
Passive Reference	ROX
Post-read Stage/Step
Pre-read Stage/Step
Quantification Cycle Method	Ct
Signal Smoothing On	true
Stage where Melt Analysis is performed	Stage1
Stage/ Cycle where Ct Analysis is performed	Stage2, Step2
User Name
Well	Well Position	Omit	Sample Name	Target Name	Task	Reporter	Quencher	CT	Ct Mean	Ct SD	Automatic Ct Threshold	Ct Threshold	Automatic Baseline	Baseline Start	Baseline End	Comments	Cq Conf	HIGHSD	Tm1	Tm2	Tm3	Tm4
4	A4	FALSE	EPC6	GAPDH	UNKNOWN	SYBR	None	14.8391	15.1094	0.236304	TRUE	0.748235	TRUE	3	9		0.978832	N	80.5678
5	A5	FALSE	EPC6	GAPDH	UNKNOWN	SYBR	None	15.2124	15.1094	0.236304	TRUE	0.748235	TRUE	3	8		0.97994	N	80.3963
6	A6	FALSE	EPC6	GAPDH	UNKNOWN	SYBR	None	15.2768	15.1094	0.236304	TRUE	0.748235	TRUE	3	9		0.971087	N	80.3963
16	B4	FALSE	EPC6	FOXO1	UNKNOWN	SYBR	None	22.2084	23.2187	1.18255	TRUE	0.638754	TRUE	3	15		0.982351	Y	77.8248
17	B5	FALSE	EPC6	FOXO1	UNKNOWN	SYBR	None	22.9283	23.2187	1.18255	TRUE	0.638754	TRUE	3	16		0.99128	Y	77.6558
18	B6	FALSE	EPC6	FOXO1	UNKNOWN	SYBR	None	24.5194	23.2187	1.18255	TRUE	0.638754	TRUE	3	17		0.990531	Y	77.6558
