# Supplementary material for: Endothelial Progenitor Cells Produced From Human Pluripotent Stem Cells by a Synergistic Combination of Cytokines, Small Compounds, and Serum-Free Medium
Source: Front Cell Dev Biol. 2020 May 15;8:309. doi: 10.3389/fcell.2020.00309 (PMC7249886; doi:10.3389/fcell.2020.00309)
Supplement: Supplementary file 2 [file Data_Dheet_1.zip › PCR raw data/EPC7 2020-03-25 second run.xls]

## Sheet: Results
Block Type	96-Well 0.2-mL Block
Calibration Background is expired	No
Calibration Background performed on	08-10-2018
Calibration Pure Dye ABY is expired	No
Calibration Pure Dye ABY performed on	08-10-2018
Calibration Pure Dye FAM is expired	No
Calibration Pure Dye FAM performed on	08-10-2018
Calibration Pure Dye JUN is expired	No
Calibration Pure Dye JUN performed on	08-10-2018
Calibration Pure Dye NED is expired	No
Calibration Pure Dye NED performed on	08-10-2018
Calibration Pure Dye ROX is expired	No
Calibration Pure Dye ROX performed on	08-10-2018
Calibration Pure Dye SYBR is expired	No
Calibration Pure Dye SYBR performed on	08-10-2018
Calibration Pure Dye TAMRA is expired	No
Calibration Pure Dye TAMRA performed on	08-10-2018
Calibration Pure Dye VIC is expired	No
Calibration Pure Dye VIC performed on	08-10-2018
Calibration ROI is expired	No
Calibration ROI performed on	08-10-2018
Calibration Uniformity is expired	No
Calibration Uniformity performed on	08-10-2018
Chemistry	SYBR_GREEN
Date Created	2020-03-25 05:49:40 AM CET
Experiment Barcode
Experiment Comment
Experiment File Name	D:\Users\INSTR-ADMIN\Desktop\Simon\Expresna PCR 25_3_2020 druha.eds
Experiment Name	2020-03-25_040616
Experiment Run End Time	2020-03-25 17:29:41 PM CET
Experiment Type	Melt Curve
Instrument Name	272322942
Instrument Serial Number	272322942
Instrument Type	QuantStudio™ 3 System
Passive Reference	ROX
Post-read Stage/Step
Pre-read Stage/Step
Quantification Cycle Method	Ct
Signal Smoothing On	true
Stage where Melt Analysis is performed	Stage1
Stage/ Cycle where Ct Analysis is performed	Stage2, Step2
User Name
Well	Well Position	Omit	Sample Name	Target Name	Task	Reporter	Quencher	CT	Ct Mean	Ct SD	Automatic Ct Threshold	Ct Threshold	Automatic Baseline	Baseline Start	Baseline End	Comments	Cq Conf	Tm1	Tm2	Tm3	Tm4
25	C1	FALSE	EPC - 306	GAPDH	UNKNOWN	SYBR	None	15.3536	15.3459	0.0106927	TRUE	0.776814	TRUE	3	8		0.986896	80.5789
26	C2	FALSE	EPC - 306	GAPDH	UNKNOWN	SYBR	None	15.3503	15.3459	0.0106927	TRUE	0.776814	TRUE	3	9		0.989558	80.7325
27	C3	FALSE	EPC - 306	GAPDH	UNKNOWN	SYBR	None	15.3337	15.3459	0.0106927	TRUE	0.776814	TRUE	3	9		0.98596	80.8955
28	C4	FALSE	EPC - 306	ETV2	UNKNOWN	SYBR	None	26.1386	25.9765	0.155895	TRUE	0.73734	TRUE	3	19		0.987635	81.8175
29	C5	FALSE	EPC - 306	ETV2	UNKNOWN	SYBR	None	25.8276	25.9765	0.155895	TRUE	0.73734	TRUE	3	18		0.992362	81.9365
30	C6	FALSE	EPC - 306	ETV2	UNKNOWN	SYBR	None	25.9634	25.9765	0.155895	TRUE	0.73734	TRUE	3	19		0.99075	81.9365
31	C7	FALSE	EPC - 306	NOS3	UNKNOWN	SYBR	None	22.2134	22.3284	0.196287	TRUE	0.658976	TRUE	3	16		0.988178	83.3251
32	C8	FALSE	EPC - 306	NOS3	UNKNOWN	SYBR	None	22.2167	22.3284	0.196287	TRUE	0.658976	TRUE	3	14		0.989213	83.3251
33	C9	FALSE	EPC - 306	NOS3	UNKNOWN	SYBR	None	22.555	22.3284	0.196287	TRUE	0.658976	TRUE	3	15		0.989141	83.0524
34	C10	FALSE	EPC - 306	FOXP1	UNKNOWN	SYBR	None	27.3336	27.4492	0.347894	TRUE	0.515254	TRUE	3	20		0.987579	81.3615
35	C11	FALSE	EPC - 306	FOXP1	UNKNOWN	SYBR	None	27.8401	27.4492	0.347894	TRUE	0.515254	TRUE	3	21		0.990445	80.8792
36	C12	FALSE	EPC - 306	FOXP1	UNKNOWN	SYBR	None	27.1738	27.4492	0.347894	TRUE	0.515254	TRUE	3	20		0.982703	81.3398
