# Supplementary material for: Endothelial Progenitor Cells Produced From Human Pluripotent Stem Cells by a Synergistic Combination of Cytokines, Small Compounds, and Serum-Free Medium
Source: Front Cell Dev Biol. 2020 May 15;8:309. doi: 10.3389/fcell.2020.00309 (PMC7249886; doi:10.3389/fcell.2020.00309)
Supplement: Supplementary file 2 [file Data_Dheet_1.zip › PCR raw data/EPC7 2020-03-25.xls]

## Sheet: Results
Block Type	96-Well 0.2-mL Block
Calibration Background is expired	No
Calibration Background performed on	08-10-2018
Calibration Pure Dye ABY is expired	No
Calibration Pure Dye ABY performed on	08-10-2018
Calibration Pure Dye FAM is expired	No
Calibration Pure Dye FAM performed on	08-10-2018
Calibration Pure Dye JUN is expired	No
Calibration Pure Dye JUN performed on	08-10-2018
Calibration Pure Dye NED is expired	No
Calibration Pure Dye NED performed on	08-10-2018
Calibration Pure Dye ROX is expired	No
Calibration Pure Dye ROX performed on	08-10-2018
Calibration Pure Dye SYBR is expired	No
Calibration Pure Dye SYBR performed on	08-10-2018
Calibration Pure Dye TAMRA is expired	No
Calibration Pure Dye TAMRA performed on	08-10-2018
Calibration Pure Dye VIC is expired	No
Calibration Pure Dye VIC performed on	08-10-2018
Calibration ROI is expired	No
Calibration ROI performed on	08-10-2018
Calibration Uniformity is expired	No
Calibration Uniformity performed on	08-10-2018
Chemistry	SYBR_GREEN
Date Created	2020-03-25 05:02:23 AM CET
Experiment Barcode
Experiment Comment
Experiment File Name	D:\Users\INSTR-ADMIN\Desktop\Simon\Expresna PCR 25_3_2020.eds
Experiment Name	2020-03-25_014459
Experiment Run End Time	2020-03-25 15:05:40 PM CET
Experiment Type	Melt Curve
Instrument Name	272322942
Instrument Serial Number	272322942
Instrument Type	QuantStudio™ 3 System
Passive Reference	ROX
Post-read Stage/Step
Pre-read Stage/Step
Quantification Cycle Method	Ct
Signal Smoothing On	true
Stage where Melt Analysis is performed	Stage1
Stage/ Cycle where Ct Analysis is performed	Stage2, Step2
User Name
Well	Well Position	Omit	Sample Name	Target Name	Task	Reporter	Quencher	CT	Ct Mean	Ct SD	Automatic Ct Threshold	Ct Threshold	Automatic Baseline	Baseline Start	Baseline End	Comments	Cq Conf	MTP	HIGHSD	Tm1	Tm2	Tm3	Tm4
7	A7	FALSE	EPC - {306}	GAPDH	UNKNOWN	SYBR	None	15.2637	15.2292	0.0760647	TRUE	0.749042	TRUE	3	8		0.979637	N	N	80.8669
8	A8	FALSE	EPC - {306}	GAPDH	UNKNOWN	SYBR	None	15.2818	15.2292	0.0760647	TRUE	0.749042	TRUE	3	9		0.982677	N	N	81.0192
9	A9	FALSE	EPC - {306}	GAPDH	UNKNOWN	SYBR	None	15.1419	15.2292	0.0760647	TRUE	0.749042	TRUE	3	8		0.982858	N	N	80.8859
19	B7	FALSE	EPC - {306}	FOXP1 + MYC	UNKNOWN	SYBR	None	22.033	22.1055	0.117255	TRUE	0.626675	TRUE	3	15		0.987703	N	N	76.4487
20	B8	FALSE	EPC - {306}	FOXP1 + MYC	UNKNOWN	SYBR	None	22.2407	22.1055	0.117255	TRUE	0.626675	TRUE	3	15		0.986485	N	N	76.2963
21	B9	FALSE	EPC - {306}	FOXP1 + MYC	UNKNOWN	SYBR	None	22.0427	22.1055	0.117255	TRUE	0.626675	TRUE	3	15		0.986877	N	N	77.8361
31	C7	FALSE	EPC - {306}	FOXO1	UNKNOWN	SYBR	None	27.6391	27.1559	0.590105	TRUE	0.357584	TRUE	3	21		0.992313	N	Y	80.7145
32	C8	FALSE	EPC - {306}	FOXO1	UNKNOWN	SYBR	None	26.4982	27.1559	0.590105	TRUE	0.357584	TRUE	3	21		0.991099	N	Y	81.4763
33	C9	FALSE	EPC - {306}	FOXO1	UNKNOWN	SYBR	None	27.3303	27.1559	0.590105	TRUE	0.357584	TRUE	3	21		0.992387	N	Y	80.8859
43	D7	FALSE	EPC - {306}	MYC	UNKNOWN	SYBR	None	23.1285	23.1007	0.0470692	TRUE	0.579673	TRUE	3	16		0.988053	N	N	76.144
44	D8	FALSE	EPC - {306}	MYC	UNKNOWN	SYBR	None	23.0464	23.1007	0.0470692	TRUE	0.579673	TRUE	3	16		0.98706	N	N	76.2963
45	D9	FALSE	EPC - {306}	MYC	UNKNOWN	SYBR	None	23.1274	23.1007	0.0470692	TRUE	0.579673	TRUE	3	16		0.987186	N	N	76.1587
55	E7	FALSE	EPC - {306}	FOSL2	UNKNOWN	SYBR	None	30.1747	29.8634	0.27052	TRUE	0.70934	TRUE	3	22		0.987535	Y	N	86.6563	70.8116
56	E8	FALSE	EPC - {306}	FOSL2	UNKNOWN	SYBR	None	29.7301	29.8634	0.27052	TRUE	0.70934	TRUE	3	22		0.989274	Y	N	71.1163	86.6563
57	E9	FALSE	EPC - {306}	FOSL2	UNKNOWN	SYBR	None	29.6853	29.8634	0.27052	TRUE	0.70934	TRUE	3	22		0.989359	Y	N	86.6805	70.8216
67	F7	FALSE	EPC - {306}	ATF3	UNKNOWN	SYBR	None	24.278	24.4385	0.143369	TRUE	0.557874	TRUE	3	18		0.988412	N	N	77.0581
68	F8	FALSE	EPC - {306}	ATF3	UNKNOWN	SYBR	None	24.5539	24.4385	0.143369	TRUE	0.557874	TRUE	3	18		0.989174	N	N	76.9057
69	F9	FALSE	EPC - {306}	ATF3	UNKNOWN	SYBR	None	24.4837	24.4385	0.143369	TRUE	0.557874	TRUE	3	18		0.990368	N	N	77.0736
79	G7	FALSE	EPC - {306}	SOX4	UNKNOWN	SYBR	None	19.9029	20.0266	0.146199	TRUE	0.90777	TRUE	3	13		0.992125	N	N	78.8863
80	G8	FALSE	EPC - {306}	SOX4	UNKNOWN	SYBR	None	19.9889	20.0266	0.146199	TRUE	0.90777	TRUE	3	12		0.991095	N	N	78.8863
81	G9	FALSE	EPC - {306}	SOX4	UNKNOWN	SYBR	None	20.188	20.0266	0.146199	TRUE	0.90777	TRUE	3	13		0.981305	N	N	78.9035
91	H7	FALSE	EPC - {306}	SOX7	UNKNOWN	SYBR	None	19.2424	19.2423	0.00918487	TRUE	0.876657	TRUE	3	12		0.978501	N	N	77.6675
92	H8	FALSE	EPC - {306}	SOX7	UNKNOWN	SYBR	None	19.2515	19.2423	0.00918487	TRUE	0.876657	TRUE	3	12		0.979513	N	N	77.5151
93	H9	FALSE	EPC - {306}	SOX7	UNKNOWN	SYBR	None	19.2331	19.2423	0.00918487	TRUE	0.876657	TRUE	3	12		0.98201	N	N	77.6836
