# Supplementary material for: Endothelial Progenitor Cells Produced From Human Pluripotent Stem Cells by a Synergistic Combination of Cytokines, Small Compounds, and Serum-Free Medium
Source: Front Cell Dev Biol. 2020 May 15;8:309. doi: 10.3389/fcell.2020.00309 (PMC7249886; doi:10.3389/fcell.2020.00309)
Supplement: Supplementary file 2 [file Data_Dheet_1.zip › PCR raw data/EPC8 2020-03-25 second run.xls]

## Sheet: Results
Block Type	96-Well 0.2-mL Block
Calibration Background is expired	No
Calibration Background performed on	08-10-2018
Calibration Pure Dye ABY is expired	No
Calibration Pure Dye ABY performed on	08-10-2018
Calibration Pure Dye FAM is expired	No
Calibration Pure Dye FAM performed on	08-10-2018
Calibration Pure Dye JUN is expired	No
Calibration Pure Dye JUN performed on	08-10-2018
Calibration Pure Dye NED is expired	No
Calibration Pure Dye NED performed on	08-10-2018
Calibration Pure Dye ROX is expired	No
Calibration Pure Dye ROX performed on	08-10-2018
Calibration Pure Dye SYBR is expired	No
Calibration Pure Dye SYBR performed on	08-10-2018
Calibration Pure Dye TAMRA is expired	No
Calibration Pure Dye TAMRA performed on	08-10-2018
Calibration Pure Dye VIC is expired	No
Calibration Pure Dye VIC performed on	08-10-2018
Calibration ROI is expired	No
Calibration ROI performed on	08-10-2018
Calibration Uniformity is expired	No
Calibration Uniformity performed on	08-10-2018
Chemistry	SYBR_GREEN
Date Created	2020-03-25 05:48:50 AM CET
Experiment Barcode
Experiment Comment
Experiment File Name	D:\Users\INSTR-ADMIN\Desktop\Simon\Expresna PCR 25_3_2020 druha.eds
Experiment Name	2020-03-25_040616
Experiment Run End Time	2020-03-25 17:29:41 PM CET
Experiment Type	Melt Curve
Instrument Name	272322942
Instrument Serial Number	272322942
Instrument Type	QuantStudio™ 3 System
Passive Reference	ROX
Post-read Stage/Step
Pre-read Stage/Step
Quantification Cycle Method	Ct
Signal Smoothing On	true
Stage where Melt Analysis is performed	Stage1
Stage/ Cycle where Ct Analysis is performed	Stage2, Step2
User Name
Well	Well Position	Omit	Sample Name	Target Name	Task	Reporter	Quencher	CT	Ct Mean	Ct SD	Automatic Ct Threshold	Ct Threshold	Automatic Baseline	Baseline Start	Baseline End	Comments	Cq Conf	MTP	Tm1	Tm2	Tm3	Tm4
13	B1	FALSE	EPC - 0,4	GAPDH	UNKNOWN	SYBR	None	15.3765	15.4377	0.0672138	TRUE	0.725389	TRUE	3	9		0.988537	N	80.8861
14	B2	FALSE	EPC - 0,4	GAPDH	UNKNOWN	SYBR	None	15.5097	15.4377	0.0672138	TRUE	0.725389	TRUE	3	9		0.985787	N	80.7325
15	B3	FALSE	EPC - 0,4	GAPDH	UNKNOWN	SYBR	None	15.427	15.4377	0.0672138	TRUE	0.725389	TRUE	3	9		0.987405	N	81.0492
16	B4	FALSE	EPC - 0,4	ETV2	UNKNOWN	SYBR	None	30.5558	30.3443	0.336853	TRUE	0.818027	TRUE	3	23		0.990561	N	82.1249
17	B5	FALSE	EPC - 0,4	ETV2	UNKNOWN	SYBR	None	29.9558	30.3443	0.336853	TRUE	0.818027	TRUE	3	23		0.991529	Y	81.9365	72.1165
18	B6	FALSE	EPC - 0,4	ETV2	UNKNOWN	SYBR	None	30.5213	30.3443	0.336853	TRUE	0.818027	TRUE	3	23		0.989966	N	81.9365
19	B7	FALSE	EPC - 0,4	NOS3	UNKNOWN	SYBR	None	26.071	26.3818	0.290195	TRUE	0.568001	TRUE	3	18		0.990247	N	83.7855
20	B8	FALSE	EPC - 0,4	NOS3	UNKNOWN	SYBR	None	26.4289	26.3818	0.290195	TRUE	0.568001	TRUE	3	20		0.990645	N	83.4785
21	B9	FALSE	EPC - 0,4	NOS3	UNKNOWN	SYBR	None	26.6456	26.3818	0.290195	TRUE	0.568001	TRUE	3	20		0.991676	N	83.2061
