# Supplementary material for: Endothelial Progenitor Cells Produced From Human Pluripotent Stem Cells by a Synergistic Combination of Cytokines, Small Compounds, and Serum-Free Medium
Source: Front Cell Dev Biol. 2020 May 15;8:309. doi: 10.3389/fcell.2020.00309 (PMC7249886; doi:10.3389/fcell.2020.00309)
Supplement: Supplementary file 2 [file Data_Dheet_1.zip › PCR raw data/EPC8 2020-03-25.xls]

## Sheet: Results
Block Type	96-Well 0.2-mL Block
Calibration Background is expired	No
Calibration Background performed on	08-10-2018
Calibration Pure Dye ABY is expired	No
Calibration Pure Dye ABY performed on	08-10-2018
Calibration Pure Dye FAM is expired	No
Calibration Pure Dye FAM performed on	08-10-2018
Calibration Pure Dye JUN is expired	No
Calibration Pure Dye JUN performed on	08-10-2018
Calibration Pure Dye NED is expired	No
Calibration Pure Dye NED performed on	08-10-2018
Calibration Pure Dye ROX is expired	No
Calibration Pure Dye ROX performed on	08-10-2018
Calibration Pure Dye SYBR is expired	No
Calibration Pure Dye SYBR performed on	08-10-2018
Calibration Pure Dye TAMRA is expired	No
Calibration Pure Dye TAMRA performed on	08-10-2018
Calibration Pure Dye VIC is expired	No
Calibration Pure Dye VIC performed on	08-10-2018
Calibration ROI is expired	No
Calibration ROI performed on	08-10-2018
Calibration Uniformity is expired	No
Calibration Uniformity performed on	08-10-2018
Chemistry	SYBR_GREEN
Date Created	2020-03-25 05:03:10 AM CET
Experiment Barcode
Experiment Comment
Experiment File Name	D:\Users\INSTR-ADMIN\Desktop\Simon\Expresna PCR 25_3_2020.eds
Experiment Name	2020-03-25_014459
Experiment Run End Time	2020-03-25 15:05:40 PM CET
Experiment Type	Melt Curve
Instrument Name	272322942
Instrument Serial Number	272322942
Instrument Type	QuantStudio™ 3 System
Passive Reference	ROX
Post-read Stage/Step
Pre-read Stage/Step
Quantification Cycle Method	Ct
Signal Smoothing On	true
Stage where Melt Analysis is performed	Stage1
Stage/ Cycle where Ct Analysis is performed	Stage2, Step2
User Name
Well	Well Position	Omit	Sample Name	Target Name	Task	Reporter	Quencher	CT	Ct Mean	Ct SD	Automatic Ct Threshold	Ct Threshold	Automatic Baseline	Baseline Start	Baseline End	Comments	Cq Conf	MTP	HIGHSD	OUTLIERRG	Tm1	Tm2	Tm3	Tm4
10	A10	FALSE	EPC - {0,4}	GAPDH	UNKNOWN	SYBR	None	15.533	15.5114	0.0232558	TRUE	0.78663	TRUE	3	8		0.983938	N	N	N	81.0384
11	A11	FALSE	EPC - {0,4}	GAPDH	UNKNOWN	SYBR	None	15.4868	15.5114	0.0232558	TRUE	0.78663	TRUE	3	8		0.987055	N	N	N	80.8737
12	A12	FALSE	EPC - {0,4}	GAPDH	UNKNOWN	SYBR	None	15.5145	15.5114	0.0232558	TRUE	0.78663	TRUE	3	9		0.986904	N	N	N	80.8737
22	B10	FALSE	EPC - {0,4}	FOXP1	UNKNOWN	SYBR	None	20.5863	19.7851	0.711706	TRUE	0.416931	TRUE	3	16		0.940048	N	Y	N	78.1411
23	B11	FALSE	EPC - {0,4}	FOXP1	UNKNOWN	SYBR	None	19.5429	19.7851	0.711706	TRUE	0.416931	TRUE	3	13		0.992995	N	Y	N	78.1307
24	B12	FALSE	EPC - {0,4}	FOXP1	UNKNOWN	SYBR	None	19.226	19.7851	0.711706	TRUE	0.416931	TRUE	3	13		0.991335	N	Y	N	78.2831
34	C10	FALSE	EPC - {0,4}	FOXO1	UNKNOWN	SYBR	None	28.6769	28.8012	0.219812	TRUE	0.4546	TRUE	3	22		0.990586	N	N	N	80.8859
35	C11	FALSE	EPC - {0,4}	FOXO1	UNKNOWN	SYBR	None	28.6716	28.8012	0.219812	TRUE	0.4546	TRUE	3	20		0.991495	N	N	N	80.569
36	C12	FALSE	EPC - {0,4}	FOXO1	UNKNOWN	SYBR	None	29.055	28.8012	0.219812	TRUE	0.4546	TRUE	3	22		0.986585	N	N	Y	80.7214
46	D10	FALSE	EPC - {0,4}	MYC	UNKNOWN	SYBR	None	21.7121	21.5518	0.240424	TRUE	0.615962	TRUE	3	15		0.992184	N	N	N	76.1587
47	D11	FALSE	EPC - {0,4}	MYC	UNKNOWN	SYBR	None	21.668	21.5518	0.240424	TRUE	0.615962	TRUE	3	15		0.99302	N	N	N	75.9972
48	D12	FALSE	EPC - {0,4}	MYC	UNKNOWN	SYBR	None	21.2754	21.5518	0.240424	TRUE	0.615962	TRUE	3	15		0.98614	N	N	N	76.1496
58	E10	FALSE	EPC - {0,4}	FOSL2	UNKNOWN	SYBR	None	27.6255	27.7374	0.130977	TRUE	0.681834	TRUE	3	21		0.990602	Y	N	N	86.6805	70.974
59	E11	FALSE	EPC - {0,4}	FOSL2	UNKNOWN	SYBR	None	27.7052	27.7374	0.130977	TRUE	0.681834	TRUE	3	20		0.988727	Y	N	N	86.3599	70.3586
60	E12	FALSE	EPC - {0,4}	FOSL2	UNKNOWN	SYBR	None	27.8815	27.7374	0.130977	TRUE	0.681834	TRUE	3	21		0.988898	Y	N	N	86.3599	70.511
70	F10	FALSE	EPC - {0,4}	ATF3	UNKNOWN	SYBR	None	24.7047	23.7355	0.863963	TRUE	0.536016	TRUE	3	18		0.991376	N	Y	N	76.6162
71	F11	FALSE	EPC - {0,4}	ATF3	UNKNOWN	SYBR	None	23.0461	23.7355	0.863963	TRUE	0.536016	TRUE	3	16		0.991172	N	Y	N	76.9115
72	F12	FALSE	EPC - {0,4}	ATF3	UNKNOWN	SYBR	None	23.4556	23.7355	0.863963	TRUE	0.536016	TRUE	3	17		0.988691	N	Y	N	76.6067
82	G10	FALSE	EPC - {0,4}	SOX4	UNKNOWN	SYBR	None	20.359	20.3541	0.00889149	TRUE	0.795652	TRUE	3	13		0.986036	N	N	N	78.9035
83	G11	FALSE	EPC - {0,4}	SOX4	UNKNOWN	SYBR	None	20.3594	20.3541	0.00889149	TRUE	0.795652	TRUE	3	13		0.987272	N	N	N	78.7402
84	G12	FALSE	EPC - {0,4}	SOX4	UNKNOWN	SYBR	None	20.3438	20.3541	0.00889149	TRUE	0.795652	TRUE	3	13		0.980132	N	N	N	78.7402
94	H10	FALSE	EPC - {0,4}	SOX7	UNKNOWN	SYBR	None	20.2603	20.1113	0.131637	TRUE	0.685812	TRUE	3	13		0.987218	N	N	N	77.5311
95	H11	FALSE	EPC - {0,4}	SOX7	UNKNOWN	SYBR	None	20.0628	20.1113	0.131637	TRUE	0.685812	TRUE	3	14		0.9872	N	N	N	77.3687
96	H12	FALSE	EPC - {0,4}	SOX7	UNKNOWN	SYBR	None	20.0107	20.1113	0.131637	TRUE	0.685812	TRUE	3	14		0.979504	N	N	N	77.3687
