# Supplementary material for: Endothelial Progenitor Cells Produced From Human Pluripotent Stem Cells by a Synergistic Combination of Cytokines, Small Compounds, and Serum-Free Medium
Source: Front Cell Dev Biol. 2020 May 15;8:309. doi: 10.3389/fcell.2020.00309 (PMC7249886; doi:10.3389/fcell.2020.00309)
Supplement: Supplementary file 2 [file Data_Dheet_1.zip › PCR raw data/hESC 2020-03-19.xls]

## Sheet: Results
Block Type	96-Well 0.2-mL Block
Calibration Background is expired	No
Calibration Background performed on	08-10-2018
Calibration Pure Dye ABY is expired	No
Calibration Pure Dye ABY performed on	08-10-2018
Calibration Pure Dye FAM is expired	No
Calibration Pure Dye FAM performed on	08-10-2018
Calibration Pure Dye JUN is expired	No
Calibration Pure Dye JUN performed on	08-10-2018
Calibration Pure Dye NED is expired	No
Calibration Pure Dye NED performed on	08-10-2018
Calibration Pure Dye ROX is expired	No
Calibration Pure Dye ROX performed on	08-10-2018
Calibration Pure Dye SYBR is expired	No
Calibration Pure Dye SYBR performed on	08-10-2018
Calibration Pure Dye TAMRA is expired	No
Calibration Pure Dye TAMRA performed on	08-10-2018
Calibration Pure Dye VIC is expired	No
Calibration Pure Dye VIC performed on	08-10-2018
Calibration ROI is expired	No
Calibration ROI performed on	08-10-2018
Calibration Uniformity is expired	No
Calibration Uniformity performed on	08-10-2018
Chemistry	SYBR_GREEN
Date Created	2020-03-19 06:53:16 AM CET
Experiment Barcode
Experiment Comment
Experiment File Name	D:\Users\INSTR-ADMIN\Desktop\Simon\Expresna PCR 19_3_2020.eds
Experiment Name	2020-03-19_003958
Experiment Run End Time	2020-03-19 13:54:20 PM CET
Experiment Type	Melt Curve
Instrument Name	272322942
Instrument Serial Number	272322942
Instrument Type	QuantStudio™ 3 System
Passive Reference	ROX
Post-read Stage/Step
Pre-read Stage/Step
Quantification Cycle Method	Ct
Signal Smoothing On	true
Stage where Melt Analysis is performed	Stage1
Stage/ Cycle where Ct Analysis is performed	Stage2, Step2
User Name
Well	Well Position	Omit	Sample Name	Target Name	Task	Reporter	Quencher	CT	Ct Mean	Ct SD	Automatic Ct Threshold	Ct Threshold	Automatic Baseline	Baseline Start	Baseline End	Comments	Cq Conf	MTP	HIGHSD	Tm1	Tm2	Tm3	Tm4
10	A10	FALSE	12 - hESC	GAPDH	UNKNOWN	SYBR	None	14.9147	14.7935	0.140312	TRUE	0.769731	TRUE	3	8		0.98908	N	N	81.3607
11	A11	FALSE	12 - hESC	GAPDH	UNKNOWN	SYBR	None	14.826	14.7935	0.140312	TRUE	0.769731	TRUE	3	8		0.983612	N	N	81.1886
12	A12	FALSE	12 - hESC	GAPDH	UNKNOWN	SYBR	None	14.6398	14.7935	0.140312	TRUE	0.769731	TRUE	3	8		0.987023	N	N	81.1886
23	B11	FALSE	12 - hESC	FOXO1	UNKNOWN	SYBR	None	19.6969	19.7401	0.0611082	TRUE	0.631047	TRUE	3	13		0.979628	N	N	78.5778
24	B12	FALSE	12 - hESC	FOXO1	UNKNOWN	SYBR	None	19.7833	19.7401	0.0611082	TRUE	0.631047	TRUE	3	12		0.988324	N	N	78.1171
34	C10	FALSE	12 - hESC	FOXP1	UNKNOWN	SYBR	None	26.1077	26.1134	0.0608504	TRUE	0.373593	TRUE	3	20		0.990135	N	N	81.6682
35	C11	FALSE	12 - hESC	FOXP1	UNKNOWN	SYBR	None	26.0557	26.1134	0.0608504	TRUE	0.373593	TRUE	3	20		0.988129	N	N	81.3422
36	C12	FALSE	12 - hESC	FOXP1	UNKNOWN	SYBR	None	26.177	26.1134	0.0608504	TRUE	0.373593	TRUE	3	19		0.988022	N	N	81.3422
46	D10	FALSE	12 - hESC	MYC	UNKNOWN	SYBR	None	20.8505	20.8301	0.0350656	TRUE	0.65822	TRUE	3	14		0.987121	N	N	76.7493
47	D11	FALSE	12 - hESC	MYC	UNKNOWN	SYBR	None	20.8502	20.8301	0.0350656	TRUE	0.65822	TRUE	3	14		0.990506	N	N	76.4277
48	D12	FALSE	12 - hESC	MYC	UNKNOWN	SYBR	None	20.7896	20.8301	0.0350656	TRUE	0.65822	TRUE	3	13		0.982022	N	N	76.4277
58	E10	FALSE	12 - hESC	FOSL2	UNKNOWN	SYBR	None	30.0708	29.9848	0.352731	TRUE	0.561405	TRUE	3	22		0.984378	N	N	71.523
59	E11	FALSE	12 - hESC	FOSL2	UNKNOWN	SYBR	None	30.2866	29.9848	0.352731	TRUE	0.561405	TRUE	3	23		0.988638	Y	N	71.2061	86.5638
60	E12	FALSE	12 - hESC	FOSL2	UNKNOWN	SYBR	None	29.5971	29.9848	0.352731	TRUE	0.561405	TRUE	3	22		0.988553	N	N	71.3596
70	F10	FALSE	12 - hESC	ATF3	UNKNOWN	SYBR	None	23.427	23.3509	0.0669862	TRUE	0.539314	TRUE	3	17		0.984778	N	N	77.3641
71	F11	FALSE	12 - hESC	ATF3	UNKNOWN	SYBR	None	23.325	23.3509	0.0669862	TRUE	0.539314	TRUE	3	17		0.986029	N	N	77.1956
72	F12	FALSE	12 - hESC	ATF3	UNKNOWN	SYBR	None	23.3008	23.3509	0.0669862	TRUE	0.539314	TRUE	3	17		0.982784	N	N	77.1956
82	G10	FALSE	12 - hESC	SOX4	UNKNOWN	SYBR	None	18.9677	18.9679	0.00481198	TRUE	0.869853	TRUE	3	12		0.984902	N	N	79.5162
83	G11	FALSE	12 - hESC	SOX4	UNKNOWN	SYBR	None	18.9632	18.9679	0.00481198	TRUE	0.869853	TRUE	3	11		0.985999	N	N	79.3457
84	G12	FALSE	12 - hESC	SOX4	UNKNOWN	SYBR	None	18.9728	18.9679	0.00481198	TRUE	0.869853	TRUE	3	11		0.982498	N	N	79.1921
94	H10	FALSE	12 - hESC	SOX7	UNKNOWN	SYBR	None	26.6149	26.0098	0.587692	TRUE	0.899809	TRUE	3	19		0.975451	N	Y	78.2864
95	H11	FALSE	12 - hESC	SOX7	UNKNOWN	SYBR	None	25.9733	26.0098	0.587692	TRUE	0.899809	TRUE	3	19		0.973674	Y	Y	78.2706	69.3631
96	H12	FALSE	12 - hESC	SOX7	UNKNOWN	SYBR	None	25.4413	26.0098	0.587692	TRUE	0.899809	TRUE	3	19		0.968738	Y	Y	78.4242	69.8239
