# Supplementary material for: Endothelial Progenitor Cells Produced From Human Pluripotent Stem Cells by a Synergistic Combination of Cytokines, Small Compounds, and Serum-Free Medium
Source: Front Cell Dev Biol. 2020 May 15;8:309. doi: 10.3389/fcell.2020.00309 (PMC7249886; doi:10.3389/fcell.2020.00309)
Supplement: Supplementary file 2 [file Data_Dheet_1.zip › PCR raw data/hESC ETV2+NOS3 2020-03-19.xls]

## Sheet: Results
Block Type	96-Well 0.2-mL Block
Calibration Background is expired	No
Calibration Background performed on	08-10-2018
Calibration Pure Dye ABY is expired	No
Calibration Pure Dye ABY performed on	08-10-2018
Calibration Pure Dye FAM is expired	No
Calibration Pure Dye FAM performed on	08-10-2018
Calibration Pure Dye JUN is expired	No
Calibration Pure Dye JUN performed on	08-10-2018
Calibration Pure Dye NED is expired	No
Calibration Pure Dye NED performed on	08-10-2018
Calibration Pure Dye ROX is expired	No
Calibration Pure Dye ROX performed on	08-10-2018
Calibration Pure Dye SYBR is expired	No
Calibration Pure Dye SYBR performed on	08-10-2018
Calibration Pure Dye TAMRA is expired	No
Calibration Pure Dye TAMRA performed on	08-10-2018
Calibration Pure Dye VIC is expired	No
Calibration Pure Dye VIC performed on	08-10-2018
Calibration ROI is expired	No
Calibration ROI performed on	08-10-2018
Calibration Uniformity is expired	No
Calibration Uniformity performed on	08-10-2018
Chemistry	SYBR_GREEN
Date Created	2020-03-19 07:52:15 AM CET
Experiment Barcode
Experiment Comment
Experiment File Name	D:\Users\INSTR-ADMIN\Desktop\Simon\2020-03-19_061043.eds
Experiment Name	2020-03-19_061043
Experiment Run End Time	2020-03-19 19:26:25 PM CET
Experiment Type	Melt Curve
Instrument Name	272322942
Instrument Serial Number	272322942
Instrument Type	QuantStudio™ 3 System
Passive Reference	ROX
Post-read Stage/Step
Pre-read Stage/Step
Quantification Cycle Method	Ct
Signal Smoothing On	true
Stage where Melt Analysis is performed	Stage1
Stage/ Cycle where Ct Analysis is performed	Stage2, Step2
User Name
Well	Well Position	Omit	Sample Name	Target Name	Task	Reporter	Quencher	CT	Ct Mean	Ct SD	Automatic Ct Threshold	Ct Threshold	Automatic Baseline	Baseline Start	Baseline End	Comments	Cq Conf	Tm1	Tm2	Tm3	Tm4
82	G10	FALSE	12	GAPDH	UNKNOWN	SYBR	None	14.7394	14.8185	0.0746979	TRUE	0.816572	TRUE	3	8		0.987681	81.1891
83	G11	FALSE	12	GAPDH	UNKNOWN	SYBR	None	14.8283	14.8185	0.0746979	TRUE	0.816572	TRUE	3	8		0.986957	80.8665
84	G12	FALSE	12	GAPDH	UNKNOWN	SYBR	None	14.8879	14.8185	0.0746979	TRUE	0.816572	TRUE	3	8		0.981765	80.7142
90	H6	FALSE	12	ETV2	UNKNOWN	SYBR	None	28.5372	28.635	0.0847287	TRUE	0.75343	TRUE	3	22		0.987306	81.9243
91	H7	FALSE	12	ETV2	UNKNOWN	SYBR	None	28.683	28.635	0.0847287	TRUE	0.75343	TRUE	3	21		0.989985	81.9267
92	H8	FALSE	12	ETV2	UNKNOWN	SYBR	None	28.6848	28.635	0.0847287	TRUE	0.75343	TRUE	3	21		0.989574	81.9267
94	H10	FALSE	12	NOS3	UNKNOWN	SYBR	None	27.8384	27.6565	0.160558	TRUE	0.621016	TRUE	3	21		0.988454	83.4763
95	H11	FALSE	12	NOS3	UNKNOWN	SYBR	None	27.5969	27.6565	0.160558	TRUE	0.621016	TRUE	3	21		0.989488	83.3041
96	H12	FALSE	12	NOS3	UNKNOWN	SYBR	None	27.5343	27.6565	0.160558	TRUE	0.621016	TRUE	3	21		0.981809	83.1517
