# Supplementary material for: Endothelial Progenitor Cells Produced From Human Pluripotent Stem Cells by a Synergistic Combination of Cytokines, Small Compounds, and Serum-Free Medium
Source: Front Cell Dev Biol. 2020 May 15;8:309. doi: 10.3389/fcell.2020.00309 (PMC7249886; doi:10.3389/fcell.2020.00309)
Supplement: Supplementary file 2 [file Data_Dheet_1.zip › PCR raw data/HUVEC1 2020-03-19.xls]

## Sheet: Results
Block Type	96-Well 0.2-mL Block
Calibration Background is expired	No
Calibration Background performed on	08-10-2018
Calibration Pure Dye ABY is expired	No
Calibration Pure Dye ABY performed on	08-10-2018
Calibration Pure Dye FAM is expired	No
Calibration Pure Dye FAM performed on	08-10-2018
Calibration Pure Dye JUN is expired	No
Calibration Pure Dye JUN performed on	08-10-2018
Calibration Pure Dye NED is expired	No
Calibration Pure Dye NED performed on	08-10-2018
Calibration Pure Dye ROX is expired	No
Calibration Pure Dye ROX performed on	08-10-2018
Calibration Pure Dye SYBR is expired	No
Calibration Pure Dye SYBR performed on	08-10-2018
Calibration Pure Dye TAMRA is expired	No
Calibration Pure Dye TAMRA performed on	08-10-2018
Calibration Pure Dye VIC is expired	No
Calibration Pure Dye VIC performed on	08-10-2018
Calibration ROI is expired	No
Calibration ROI performed on	08-10-2018
Calibration Uniformity is expired	No
Calibration Uniformity performed on	08-10-2018
Chemistry	SYBR_GREEN
Date Created	2020-03-19 06:49:10 AM CET
Experiment Barcode
Experiment Comment
Experiment File Name	D:\Users\INSTR-ADMIN\Desktop\Simon\Expresna PCR 19_3_2020.eds
Experiment Name	2020-03-19_003958
Experiment Run End Time	2020-03-19 13:54:20 PM CET
Experiment Type	Melt Curve
Instrument Name	272322942
Instrument Serial Number	272322942
Instrument Type	QuantStudio™ 3 System
Passive Reference	ROX
Post-read Stage/Step
Pre-read Stage/Step
Quantification Cycle Method	Ct
Signal Smoothing On	true
Stage where Melt Analysis is performed	Stage1
Stage/ Cycle where Ct Analysis is performed	Stage2, Step2
User Name
Well	Well Position	Omit	Sample Name	Target Name	Task	Reporter	Quencher	CT	Ct Mean	Ct SD	Automatic Ct Threshold	Ct Threshold	Automatic Baseline	Baseline Start	Baseline End	Comments	Cq Conf	MTP	Tm1	Tm2	Tm3	Tm4
1	A1	FALSE	5 - HUVEC	GAPDH	UNKNOWN	SYBR	None	14.9547	14.969	0.015248	TRUE	0.768839	TRUE	3	9		0.988238	N	81.0359
2	A2	FALSE	5 - HUVEC	GAPDH	UNKNOWN	SYBR	None	14.9672	14.969	0.015248	TRUE	0.768839	TRUE	3	9		0.981356	N	81.1895
3	A3	FALSE	5 - HUVEC	GAPDH	UNKNOWN	SYBR	None	14.985	14.969	0.015248	TRUE	0.768839	TRUE	3	8		0.976139	N	81.0466
13	B1	FALSE	5 - HUVEC	FOXO1	UNKNOWN	SYBR	None	20.4347	20.5067	0.0658392	TRUE	0.71285	TRUE	3	13		0.979592	N	78.4251
14	B2	FALSE	5 - HUVEC	FOXO1	UNKNOWN	SYBR	None	20.5216	20.5067	0.0658392	TRUE	0.71285	TRUE	3	13		0.987306	N	78.4251
15	B3	FALSE	5 - HUVEC	FOXO1	UNKNOWN	SYBR	None	20.5638	20.5067	0.0658392	TRUE	0.71285	TRUE	3	13		0.985208	N	78.588
25	C1	FALSE	5 - HUVEC	FOXP1	UNKNOWN	SYBR	None	26.0379	26.0469	0.0230359	TRUE	0.505033	TRUE	3	19		0.985345	N	81.3431
26	C2	FALSE	5 - HUVEC	FOXP1	UNKNOWN	SYBR	None	26.0731	26.0469	0.0230359	TRUE	0.505033	TRUE	3	19		0.987537	N	81.4966
27	C3	FALSE	5 - HUVEC	FOXP1	UNKNOWN	SYBR	None	26.0298	26.0469	0.0230359	TRUE	0.505033	TRUE	3	19		0.987278	N	81.6612
37	D1	FALSE	5 - HUVEC	MYC	UNKNOWN	SYBR	None	20.2553	20.2976	0.0541426	TRUE	0.619755	TRUE	3	13		0.98338	N	76.5822
38	D2	FALSE	5 - HUVEC	MYC	UNKNOWN	SYBR	None	20.3586	20.2976	0.0541426	TRUE	0.619755	TRUE	3	14		0.986733	N	76.4286
39	D3	FALSE	5 - HUVEC	MYC	UNKNOWN	SYBR	None	20.2788	20.2976	0.0541426	TRUE	0.619755	TRUE	3	13		0.985151	N	76.744
49	E1	FALSE	5 - HUVEC	FOSL2	UNKNOWN	SYBR	None	26.7933	26.8525	0.0703342	TRUE	0.724119	TRUE	3	19		0.986214	N	86.7182
50	E2	FALSE	5 - HUVEC	FOSL2	UNKNOWN	SYBR	None	26.8339	26.8525	0.0703342	TRUE	0.724119	TRUE	3	19		0.988528	Y	86.7182	70.7463
51	E3	FALSE	5 - HUVEC	FOSL2	UNKNOWN	SYBR	None	26.9302	26.8525	0.0703342	TRUE	0.724119	TRUE	3	19		0.991791	Y	87.1931	71.0585
61	F1	FALSE	5 - HUVEC	ATF3	UNKNOWN	SYBR	None	21.5628	21.7837	0.191613	TRUE	0.607944	TRUE	3	15		0.981082	N	77.3501
62	F2	FALSE	5 - HUVEC	ATF3	UNKNOWN	SYBR	None	21.9056	21.7837	0.191613	TRUE	0.607944	TRUE	3	16		0.988271	N	77.0429
63	F3	FALSE	5 - HUVEC	ATF3	UNKNOWN	SYBR	None	21.8826	21.7837	0.191613	TRUE	0.607944	TRUE	3	15		0.99243	N	77.5123
73	G1	FALSE	5 - HUVEC	SOX4	UNKNOWN	SYBR	None	20.1582	20.1263	0.0356703	TRUE	0.882258	TRUE	3	13		0.978859	N	79.0394
74	G2	FALSE	5 - HUVEC	SOX4	UNKNOWN	SYBR	None	20.0878	20.1263	0.0356703	TRUE	0.882258	TRUE	3	13		0.97937	N	79.193
75	G3	FALSE	5 - HUVEC	SOX4	UNKNOWN	SYBR	None	20.1329	20.1263	0.0356703	TRUE	0.882258	TRUE	3	13		0.982627	N	79.3563
85	H1	FALSE	5 - HUVEC	SOX7	UNKNOWN	SYBR	None	20.5082	20.629	0.115206	TRUE	0.847984	TRUE	3	14		0.976044	N	77.6572
86	H2	FALSE	5 - HUVEC	SOX7	UNKNOWN	SYBR	None	20.7377	20.629	0.115206	TRUE	0.847984	TRUE	3	13		0.9822	N	77.5036
87	H3	FALSE	5 - HUVEC	SOX7	UNKNOWN	SYBR	None	20.641	20.629	0.115206	TRUE	0.847984	TRUE	3	14		0.978303	N	78.127
