# Supplementary material for: Endothelial Progenitor Cells Produced From Human Pluripotent Stem Cells by a Synergistic Combination of Cytokines, Small Compounds, and Serum-Free Medium
Source: Front Cell Dev Biol. 2020 May 15;8:309. doi: 10.3389/fcell.2020.00309 (PMC7249886; doi:10.3389/fcell.2020.00309)
Supplement: Supplementary file 2 [file Data_Dheet_1.zip › PCR raw data/HUVEC1 ETV2+NOS3 2020-03-19.xls]

## Sheet: Results
Block Type	96-Well 0.2-mL Block
Calibration Background is expired	No
Calibration Background performed on	08-10-2018
Calibration Pure Dye ABY is expired	No
Calibration Pure Dye ABY performed on	08-10-2018
Calibration Pure Dye FAM is expired	No
Calibration Pure Dye FAM performed on	08-10-2018
Calibration Pure Dye JUN is expired	No
Calibration Pure Dye JUN performed on	08-10-2018
Calibration Pure Dye NED is expired	No
Calibration Pure Dye NED performed on	08-10-2018
Calibration Pure Dye ROX is expired	No
Calibration Pure Dye ROX performed on	08-10-2018
Calibration Pure Dye SYBR is expired	No
Calibration Pure Dye SYBR performed on	08-10-2018
Calibration Pure Dye TAMRA is expired	No
Calibration Pure Dye TAMRA performed on	08-10-2018
Calibration Pure Dye VIC is expired	No
Calibration Pure Dye VIC performed on	08-10-2018
Calibration ROI is expired	No
Calibration ROI performed on	08-10-2018
Calibration Uniformity is expired	No
Calibration Uniformity performed on	08-10-2018
Chemistry	SYBR_GREEN
Date Created	2020-03-19 07:48:18 AM CET
Experiment Barcode
Experiment Comment
Experiment File Name	D:\Users\INSTR-ADMIN\Desktop\Simon\2020-03-19_061043.eds
Experiment Name	2020-03-19_061043
Experiment Run End Time	2020-03-19 19:26:25 PM CET
Experiment Type	Melt Curve
Instrument Name	272322942
Instrument Serial Number	272322942
Instrument Type	QuantStudio™ 3 System
Passive Reference	ROX
Post-read Stage/Step
Pre-read Stage/Step
Quantification Cycle Method	Ct
Signal Smoothing On	true
Stage where Melt Analysis is performed	Stage1
Stage/ Cycle where Ct Analysis is performed	Stage2, Step2
User Name
Well	Well Position	Omit	Sample Name	Target Name	Task	Reporter	Quencher	CT	Ct Mean	Ct SD	Automatic Ct Threshold	Ct Threshold	Automatic Baseline	Baseline Start	Baseline End	Comments	Cq Conf	MTP	Tm1	Tm2	Tm3	Tm4
38	D2	FALSE	5	GAPDH	UNKNOWN	SYBR	None	14.953	14.8716	0.0762151	TRUE	0.820239	TRUE	3	8		0.989198	N	80.722
42	D6	FALSE	5	ETV2	UNKNOWN	SYBR	None	31.3062	30.8088	0.43536	TRUE	0.68584	TRUE	3	24		0.988888	Y	81.6197	72.0253
46	D10	FALSE	5	NOS3	UNKNOWN	SYBR	None	21.1888	21.0263	0.219438	TRUE	0.668668	TRUE	3	14		0.98249	N	83.4763
50	E2	FALSE	5	GAPDH	UNKNOWN	SYBR	None	14.802	14.8716	0.0762151	TRUE	0.820239	TRUE	3	8		0.987136	N	80.8744
54	E6	FALSE	5	ETV2	UNKNOWN	SYBR	None	30.4969	30.8088	0.43536	TRUE	0.68584	TRUE	3	23		0.990815	N	81.9243
58	E10	FALSE	5	NOS3	UNKNOWN	SYBR	None	21.1134	21.0263	0.219438	TRUE	0.668668	TRUE	3	14		0.987394	N	83.4763
62	F2	FALSE	5	GAPDH	UNKNOWN	SYBR	None	14.8598	14.8716	0.0762151	TRUE	0.820239	TRUE	3	7		0.985768	N	80.8744
66	F6	FALSE	5	ETV2	UNKNOWN	SYBR	None	30.6234	30.8088	0.43536	TRUE	0.68584	TRUE	3	24		0.988247	N	81.9243
69	F9	FALSE	5	NOS3	UNKNOWN	SYBR	None	20.7766	21.0263	0.219438	TRUE	0.668668	TRUE	3	13		0.984706	N	83.6288
