# Supplementary material for: Endothelial Progenitor Cells Produced From Human Pluripotent Stem Cells by a Synergistic Combination of Cytokines, Small Compounds, and Serum-Free Medium
Source: Front Cell Dev Biol. 2020 May 15;8:309. doi: 10.3389/fcell.2020.00309 (PMC7249886; doi:10.3389/fcell.2020.00309)
Supplement: Supplementary file 2 [file Data_Dheet_1.zip › PCR raw data/HUVEC2 2020-03-19.xls]

## Sheet: Results
Block Type	96-Well 0.2-mL Block
Calibration Background is expired	No
Calibration Background performed on	08-10-2018
Calibration Pure Dye ABY is expired	No
Calibration Pure Dye ABY performed on	08-10-2018
Calibration Pure Dye FAM is expired	No
Calibration Pure Dye FAM performed on	08-10-2018
Calibration Pure Dye JUN is expired	No
Calibration Pure Dye JUN performed on	08-10-2018
Calibration Pure Dye NED is expired	No
Calibration Pure Dye NED performed on	08-10-2018
Calibration Pure Dye ROX is expired	No
Calibration Pure Dye ROX performed on	08-10-2018
Calibration Pure Dye SYBR is expired	No
Calibration Pure Dye SYBR performed on	08-10-2018
Calibration Pure Dye TAMRA is expired	No
Calibration Pure Dye TAMRA performed on	08-10-2018
Calibration Pure Dye VIC is expired	No
Calibration Pure Dye VIC performed on	08-10-2018
Calibration ROI is expired	No
Calibration ROI performed on	08-10-2018
Calibration Uniformity is expired	No
Calibration Uniformity performed on	08-10-2018
Chemistry	SYBR_GREEN
Date Created	2020-03-19 06:50:11 AM CET
Experiment Barcode
Experiment Comment
Experiment File Name	D:\Users\INSTR-ADMIN\Desktop\Simon\Expresna PCR 19_3_2020.eds
Experiment Name	2020-03-19_003958
Experiment Run End Time	2020-03-19 13:54:20 PM CET
Experiment Type	Melt Curve
Instrument Name	272322942
Instrument Serial Number	272322942
Instrument Type	QuantStudio™ 3 System
Passive Reference	ROX
Post-read Stage/Step
Pre-read Stage/Step
Quantification Cycle Method	Ct
Signal Smoothing On	true
Stage where Melt Analysis is performed	Stage1
Stage/ Cycle where Ct Analysis is performed	Stage2, Step2
User Name
Well	Well Position	Omit	Sample Name	Target Name	Task	Reporter	Quencher	CT	Ct Mean	Ct SD	Automatic Ct Threshold	Ct Threshold	Automatic Baseline	Baseline Start	Baseline End	Comments	Cq Conf	MTP	Tm1	Tm2	Tm3	Tm4
4	A4	FALSE	6 - HUVEC	GAPDH	UNKNOWN	SYBR	None	15.0683	15.0994	0.0293561	TRUE	0.778618	TRUE	3	8		0.981007	N	81.0466
5	A5	FALSE	6 - HUVEC	GAPDH	UNKNOWN	SYBR	None	15.1266	15.0994	0.0293561	TRUE	0.778618	TRUE	3	9		0.977792	N	81.1753
6	A6	FALSE	6 - HUVEC	GAPDH	UNKNOWN	SYBR	None	15.1034	15.0994	0.0293561	TRUE	0.778618	TRUE	3	8		0.973697	N	81.0219
16	B4	FALSE	6 - HUVEC	FOXO1	UNKNOWN	SYBR	None	20.142	20.1635	0.077225	TRUE	0.625612	TRUE	3	13		0.988337	N	78.588
17	B5	FALSE	6 - HUVEC	FOXO1	UNKNOWN	SYBR	None	20.0993	20.1635	0.077225	TRUE	0.625612	TRUE	3	13		0.984414	N	78.5661
18	B6	FALSE	6 - HUVEC	FOXO1	UNKNOWN	SYBR	None	20.2492	20.1635	0.077225	TRUE	0.625612	TRUE	3	13		0.987761	N	78.5661
28	C4	FALSE	6 - HUVEC	FOXP1	UNKNOWN	SYBR	None	25.6593	25.8122	0.134295	TRUE	0.506423	TRUE	3	18		0.98975	N	81.6612
29	C5	FALSE	6 - HUVEC	FOXP1	UNKNOWN	SYBR	None	25.8661	25.8122	0.134295	TRUE	0.506423	TRUE	3	18		0.992007	N	81.4823
30	C6	FALSE	6 - HUVEC	FOXP1	UNKNOWN	SYBR	None	25.9111	25.8122	0.134295	TRUE	0.506423	TRUE	3	19		0.993524	N	81.6358
40	D4	FALSE	6 - HUVEC	MYC	UNKNOWN	SYBR	None	20.3719	20.3225	0.0471956	TRUE	0.714607	TRUE	3	13		0.984728	N	76.744
41	D5	FALSE	6 - HUVEC	MYC	UNKNOWN	SYBR	None	20.2779	20.3225	0.0471956	TRUE	0.714607	TRUE	3	13		0.98703	N	76.7242
42	D6	FALSE	6 - HUVEC	MYC	UNKNOWN	SYBR	None	20.3178	20.3225	0.0471956	TRUE	0.714607	TRUE	3	13		0.987483	N	76.5707
52	E4	FALSE	6 - HUVEC	FOSL2	UNKNOWN	SYBR	None	27.6233	27.5328	0.120755	TRUE	0.649338	TRUE	3	19		0.988694	Y	87.1931	71.0585
53	E5	FALSE	6 - HUVEC	FOSL2	UNKNOWN	SYBR	None	27.5793	27.5328	0.120755	TRUE	0.649338	TRUE	3	21		0.988972	Y	87.0079	70.5847
54	E6	FALSE	6 - HUVEC	FOSL2	UNKNOWN	SYBR	None	27.3957	27.5328	0.120755	TRUE	0.649338	TRUE	3	20		0.985582	Y	87.0079	71.0452
64	F4	FALSE	6 - HUVEC	ATF3	UNKNOWN	SYBR	None	23.1972	23.2262	0.0325015	TRUE	0.53244	TRUE	3	17		0.98654	N	77.666
65	F5	FALSE	6 - HUVEC	ATF3	UNKNOWN	SYBR	None	23.2201	23.2262	0.0325015	TRUE	0.53244	TRUE	3	16		0.986105	N	77.4916
66	F6	FALSE	6 - HUVEC	ATF3	UNKNOWN	SYBR	None	23.2613	23.2262	0.0325015	TRUE	0.53244	TRUE	3	15		0.986694	N	77.3382
76	G4	FALSE	6 - HUVEC	SOX4	UNKNOWN	SYBR	None	20.2622	20.3172	0.249315	TRUE	0.800911	TRUE	3	12		0.987303	N	79.3563
77	G5	FALSE	6 - HUVEC	SOX4	UNKNOWN	SYBR	None	20.0999	20.3172	0.249315	TRUE	0.800911	TRUE	3	14		0.981278	N	79.18
78	G6	FALSE	6 - HUVEC	SOX4	UNKNOWN	SYBR	None	20.5894	20.3172	0.249315	TRUE	0.800911	TRUE	3	13		0.988171	N	79.0265
88	H4	FALSE	6 - HUVEC	SOX7	UNKNOWN	SYBR	None	20.6576	20.6067	0.164283	TRUE	0.835037	TRUE	3	13		0.974799	N	78.127
89	H5	FALSE	6 - HUVEC	SOX7	UNKNOWN	SYBR	None	20.7396	20.6067	0.164283	TRUE	0.835037	TRUE	3	13		0.98262	N	77.7986
90	H6	FALSE	6 - HUVEC	SOX7	UNKNOWN	SYBR	None	20.423	20.6067	0.164283	TRUE	0.835037	TRUE	3	13		0.972605	N	78.4126
