# Supplementary material for: Endothelial Progenitor Cells Produced From Human Pluripotent Stem Cells by a Synergistic Combination of Cytokines, Small Compounds, and Serum-Free Medium
Source: Front Cell Dev Biol. 2020 May 15;8:309. doi: 10.3389/fcell.2020.00309 (PMC7249886; doi:10.3389/fcell.2020.00309)
Supplement: Supplementary file 2 [file Data_Dheet_1.zip › PCR raw data/HUVEC3 2020-03-19.xls]

## Sheet: Results
Block Type	96-Well 0.2-mL Block
Calibration Background is expired	No
Calibration Background performed on	08-10-2018
Calibration Pure Dye ABY is expired	No
Calibration Pure Dye ABY performed on	08-10-2018
Calibration Pure Dye FAM is expired	No
Calibration Pure Dye FAM performed on	08-10-2018
Calibration Pure Dye JUN is expired	No
Calibration Pure Dye JUN performed on	08-10-2018
Calibration Pure Dye NED is expired	No
Calibration Pure Dye NED performed on	08-10-2018
Calibration Pure Dye ROX is expired	No
Calibration Pure Dye ROX performed on	08-10-2018
Calibration Pure Dye SYBR is expired	No
Calibration Pure Dye SYBR performed on	08-10-2018
Calibration Pure Dye TAMRA is expired	No
Calibration Pure Dye TAMRA performed on	08-10-2018
Calibration Pure Dye VIC is expired	No
Calibration Pure Dye VIC performed on	08-10-2018
Calibration ROI is expired	No
Calibration ROI performed on	08-10-2018
Calibration Uniformity is expired	No
Calibration Uniformity performed on	08-10-2018
Chemistry	SYBR_GREEN
Date Created	2020-03-19 06:51:41 AM CET
Experiment Barcode
Experiment Comment
Experiment File Name	D:\Users\INSTR-ADMIN\Desktop\Simon\Expresna PCR 19_3_2020.eds
Experiment Name	2020-03-19_003958
Experiment Run End Time	2020-03-19 13:54:20 PM CET
Experiment Type	Melt Curve
Instrument Name	272322942
Instrument Serial Number	272322942
Instrument Type	QuantStudio™ 3 System
Passive Reference	ROX
Post-read Stage/Step
Pre-read Stage/Step
Quantification Cycle Method	Ct
Signal Smoothing On	true
Stage where Melt Analysis is performed	Stage1
Stage/ Cycle where Ct Analysis is performed	Stage2, Step2
User Name
Well	Well Position	Omit	Sample Name	Target Name	Task	Reporter	Quencher	CT	Ct Mean	Ct SD	Automatic Ct Threshold	Ct Threshold	Automatic Baseline	Baseline Start	Baseline End	Comments	Cq Conf	MTP	Tm1	Tm2	Tm3	Tm4
7	A7	FALSE	7 - HUVEC	GAPDH	UNKNOWN	SYBR	None	14.9979	14.9848	0.0161951	TRUE	0.759504	TRUE	3	8		0.981296	N	81.0229
8	A8	FALSE	7 - HUVEC	GAPDH	UNKNOWN	SYBR	None	14.9667	14.9848	0.0161951	TRUE	0.759504	TRUE	3	9		0.980773	N	81.0229
9	A9	FALSE	7 - HUVEC	GAPDH	UNKNOWN	SYBR	None	14.9897	14.9848	0.0161951	TRUE	0.759504	TRUE	3	8		0.982276	N	81.0533
19	B7	FALSE	7 - HUVEC	FOXO1	UNKNOWN	SYBR	None	20.0141	20.112	0.0899462	TRUE	0.621439	TRUE	3	13		0.983298	N	78.5669
20	B8	FALSE	7 - HUVEC	FOXO1	UNKNOWN	SYBR	None	20.1911	20.112	0.0899462	TRUE	0.621439	TRUE	3	13		0.986005	N	78.5669
21	B9	FALSE	7 - HUVEC	FOXO1	UNKNOWN	SYBR	None	20.1308	20.112	0.0899462	TRUE	0.621439	TRUE	3	13		0.986869	N	78.5939
31	C7	FALSE	7 - HUVEC	FOXP1	UNKNOWN	SYBR	None	25.8023	25.8514	0.04255	TRUE	0.521828	TRUE	3	19		0.993128	N	81.4834
32	C8	FALSE	7 - HUVEC	FOXP1	UNKNOWN	SYBR	None	25.8737	25.8514	0.04255	TRUE	0.521828	TRUE	3	19		0.993573	N	81.6369
33	C9	FALSE	7 - HUVEC	FOXP1	UNKNOWN	SYBR	None	25.8781	25.8514	0.04255	TRUE	0.521828	TRUE	3	19		0.991673	N	81.5144
43	D7	FALSE	7 - HUVEC	MYC	UNKNOWN	SYBR	None	20.1454	20.1164	0.0398073	TRUE	0.712611	TRUE	3	13		0.984657	N	76.725
44	D8	FALSE	7 - HUVEC	MYC	UNKNOWN	SYBR	None	20.071	20.1164	0.0398073	TRUE	0.712611	TRUE	3	13		0.985953	N	76.725
45	D9	FALSE	7 - HUVEC	MYC	UNKNOWN	SYBR	None	20.1327	20.1164	0.0398073	TRUE	0.712611	TRUE	3	13		0.984296	N	76.7493
55	E7	FALSE	7 - HUVEC	FOSL2	UNKNOWN	SYBR	None	27.5073	27.2306	0.421262	TRUE	0.692098	TRUE	3	20		0.989164	Y	87.0094	68.436
56	E8	FALSE	7 - HUVEC	FOSL2	UNKNOWN	SYBR	None	27.4388	27.2306	0.421262	TRUE	0.692098	TRUE	3	20		0.989758	N	87.1629
57	E9	FALSE	7 - HUVEC	FOSL2	UNKNOWN	SYBR	None	26.7458	27.2306	0.421262	TRUE	0.692098	TRUE	3	20		0.987736	N	87.0482
67	F7	FALSE	7 - HUVEC	ATF3	UNKNOWN	SYBR	None	23.0796	23.028	0.0487662	TRUE	0.460682	TRUE	3	17		0.988434	N	77.339
68	F8	FALSE	7 - HUVEC	ATF3	UNKNOWN	SYBR	None	22.9827	23.028	0.0487662	TRUE	0.460682	TRUE	3	16		0.990513	N	77.4924
69	F9	FALSE	7 - HUVEC	ATF3	UNKNOWN	SYBR	None	23.0216	23.028	0.0487662	TRUE	0.460682	TRUE	3	17		0.987673	N	77.5179
79	G7	FALSE	7 - HUVEC	SOX4	UNKNOWN	SYBR	None	20.1179	20.1415	0.117766	TRUE	0.736785	TRUE	3	12		0.986532	N	79.3344
80	G8	FALSE	7 - HUVEC	SOX4	UNKNOWN	SYBR	None	20.0373	20.1415	0.117766	TRUE	0.736785	TRUE	3	13		0.986823	N	79.3344
81	G9	FALSE	7 - HUVEC	SOX4	UNKNOWN	SYBR	None	20.2693	20.1415	0.117766	TRUE	0.736785	TRUE	3	13		0.986414	N	79.3624
91	H7	FALSE	7 - HUVEC	SOX7	UNKNOWN	SYBR	None	20.3356	19.8303	0.441535	TRUE	0.430797	TRUE	3	14		0.988054	N	77.4924
92	H8	FALSE	7 - HUVEC	SOX7	UNKNOWN	SYBR	None	19.5189	19.8303	0.441535	TRUE	0.430797	TRUE	3	13		0.978954	N	78.1064
93	H9	FALSE	7 - HUVEC	SOX7	UNKNOWN	SYBR	None	19.6363	19.8303	0.441535	TRUE	0.430797	TRUE	3	13		0.983161	N	78.1327
