# Supplementary material for: Endothelial Progenitor Cells Produced From Human Pluripotent Stem Cells by a Synergistic Combination of Cytokines, Small Compounds, and Serum-Free Medium
Source: Front Cell Dev Biol. 2020 May 15;8:309. doi: 10.3389/fcell.2020.00309 (PMC7249886; doi:10.3389/fcell.2020.00309)
Supplement: Supplementary file 2 [file Data_Dheet_1.zip › PCR raw data/HUVEC3 ETV2+NOS3 2020-03-19.xls]

## Sheet: Results
Block Type	96-Well 0.2-mL Block
Calibration Background is expired	No
Calibration Background performed on	08-10-2018
Calibration Pure Dye ABY is expired	No
Calibration Pure Dye ABY performed on	08-10-2018
Calibration Pure Dye FAM is expired	No
Calibration Pure Dye FAM performed on	08-10-2018
Calibration Pure Dye JUN is expired	No
Calibration Pure Dye JUN performed on	08-10-2018
Calibration Pure Dye NED is expired	No
Calibration Pure Dye NED performed on	08-10-2018
Calibration Pure Dye ROX is expired	No
Calibration Pure Dye ROX performed on	08-10-2018
Calibration Pure Dye SYBR is expired	No
Calibration Pure Dye SYBR performed on	08-10-2018
Calibration Pure Dye TAMRA is expired	No
Calibration Pure Dye TAMRA performed on	08-10-2018
Calibration Pure Dye VIC is expired	No
Calibration Pure Dye VIC performed on	08-10-2018
Calibration ROI is expired	No
Calibration ROI performed on	08-10-2018
Calibration Uniformity is expired	No
Calibration Uniformity performed on	08-10-2018
Chemistry	SYBR_GREEN
Date Created	2020-03-19 07:49:23 AM CET
Experiment Barcode
Experiment Comment
Experiment File Name	D:\Users\INSTR-ADMIN\Desktop\Simon\2020-03-19_061043.eds
Experiment Name	2020-03-19_061043
Experiment Run End Time	2020-03-19 19:26:25 PM CET
Experiment Type	Melt Curve
Instrument Name	272322942
Instrument Serial Number	272322942
Instrument Type	QuantStudio™ 3 System
Passive Reference	ROX
Post-read Stage/Step
Pre-read Stage/Step
Quantification Cycle Method	Ct
Signal Smoothing On	true
Stage where Melt Analysis is performed	Stage1
Stage/ Cycle where Ct Analysis is performed	Stage2, Step2
User Name
Well	Well Position	Omit	Sample Name	Target Name	Task	Reporter	Quencher	CT	Ct Mean	Ct SD	Automatic Ct Threshold	Ct Threshold	Automatic Baseline	Baseline Start	Baseline End	Comments	Cq Conf	Tm1	Tm2	Tm3	Tm4
40	D4	FALSE	7	GAPDH	UNKNOWN	SYBR	None	14.7462	14.6515	0.0952601	TRUE	0.829364	TRUE	3	8		0.98523	81.0311
43	D7	FALSE	7	ETV2	UNKNOWN	SYBR	None	30.3209	30.3255	0.377154	TRUE	0.784702	TRUE	3	23		0.983998	81.9267
47	D11	FALSE	7	NOS3	UNKNOWN	SYBR	None	21.3203	21.3334	0.0182953	TRUE	0.687797	TRUE	3	14		0.985523	83.1517
52	E4	FALSE	7	GAPDH	UNKNOWN	SYBR	None	14.6525	14.6515	0.0952601	TRUE	0.829364	TRUE	3	7		0.984678	81.1836
55	E7	FALSE	7	ETV2	UNKNOWN	SYBR	None	29.9506	30.3255	0.377154	TRUE	0.784702	TRUE	3	23		0.990776	81.9267
59	E11	FALSE	7	NOS3	UNKNOWN	SYBR	None	21.3255	21.3334	0.0182953	TRUE	0.687797	TRUE	3	14		0.986759	82.9994
64	F4	FALSE	7	GAPDH	UNKNOWN	SYBR	None	14.5557	14.6515	0.0952601	TRUE	0.829364	TRUE	3	8		0.984764	81.1836
67	F7	FALSE	7	ETV2	UNKNOWN	SYBR	None	30.7049	30.3255	0.377154	TRUE	0.784702	TRUE	3	24		0.987951	81.7744
71	F11	FALSE	7	NOS3	UNKNOWN	SYBR	None	21.3543	21.3334	0.0182953	TRUE	0.687797	TRUE	3	15		0.983032	83.1517
