# Supplementary material for: Endothelial Progenitor Cells Produced From Human Pluripotent Stem Cells by a Synergistic Combination of Cytokines, Small Compounds, and Serum-Free Medium
Source: Front Cell Dev Biol. 2020 May 15;8:309. doi: 10.3389/fcell.2020.00309 (PMC7249886; doi:10.3389/fcell.2020.00309)
Supplement: Supplementary file 2 [file Data_Dheet_1.zip › PCR raw data/iPSC1 2020-03-19.xls]

## Sheet: Results
Block Type	96-Well 0.2-mL Block
Calibration Background is expired	No
Calibration Background performed on	08-10-2018
Calibration Pure Dye ABY is expired	No
Calibration Pure Dye ABY performed on	08-10-2018
Calibration Pure Dye FAM is expired	No
Calibration Pure Dye FAM performed on	08-10-2018
Calibration Pure Dye JUN is expired	No
Calibration Pure Dye JUN performed on	08-10-2018
Calibration Pure Dye NED is expired	No
Calibration Pure Dye NED performed on	08-10-2018
Calibration Pure Dye ROX is expired	No
Calibration Pure Dye ROX performed on	08-10-2018
Calibration Pure Dye SYBR is expired	No
Calibration Pure Dye SYBR performed on	08-10-2018
Calibration Pure Dye TAMRA is expired	No
Calibration Pure Dye TAMRA performed on	08-10-2018
Calibration Pure Dye VIC is expired	No
Calibration Pure Dye VIC performed on	08-10-2018
Calibration ROI is expired	No
Calibration ROI performed on	08-10-2018
Calibration Uniformity is expired	No
Calibration Uniformity performed on	08-10-2018
Chemistry	SYBR_GREEN
Date Created	2020-03-19 06:56:29 AM CET
Experiment Barcode
Experiment Comment
Experiment File Name	D:\Users\INSTR-ADMIN\Desktop\Simon\Expresna PCR 19_3_2020 druha.eds
Experiment Name	2020-03-19_041241
Experiment Run End Time	2020-03-19 17:31:26 PM CET
Experiment Type	Melt Curve
Instrument Name	272322942
Instrument Serial Number	272322942
Instrument Type	QuantStudio™ 3 System
Passive Reference	ROX
Post-read Stage/Step
Pre-read Stage/Step
Quantification Cycle Method	Ct
Signal Smoothing On	true
Stage where Melt Analysis is performed	Stage1
Stage/ Cycle where Ct Analysis is performed	Stage2, Step2
User Name
Well	Well Position	Omit	Sample Name	Target Name	Task	Reporter	Quencher	CT	Ct Mean	Ct SD	Automatic Ct Threshold	Ct Threshold	Automatic Baseline	Baseline Start	Baseline End	Comments	Cq Conf	CQCONF	MTP	HIGHSD	THOLDFAIL	Tm1	Tm2	Tm3	Tm4
1	A1	FALSE	8 - iPSC	GAPDH	UNKNOWN	SYBR	None	14.1421	14.2014	0.0661496	TRUE	0.637309	TRUE	3	7		0.976236	N	N	N	N	81.0433
2	A2	FALSE	8 - iPSC	GAPDH	UNKNOWN	SYBR	None	14.1895	14.2014	0.0661496	TRUE	0.637309	TRUE	3	7		0.978182	N	N	N	N	81.0433
3	A3	FALSE	8 - iPSC	GAPDH	UNKNOWN	SYBR	None	14.2728	14.2014	0.0661496	TRUE	0.637309	TRUE	3	7		0.98117	N	N	N	N	81.0487
13	B1	FALSE	8 - iPSC	FOXO1	UNKNOWN	SYBR	None	25.0925	23.9199	1.19246	TRUE	0.503009	TRUE	3	18		0.961193	N	N	Y	N	77.8404
14	B2	FALSE	8 - iPSC	FOXO1	UNKNOWN	SYBR	None	23.9588	23.9199	1.19246	TRUE	0.503009	TRUE	3	16		0.974862	N	N	Y	N	77.8404
15	B3	FALSE	8 - iPSC	FOXO1	UNKNOWN	SYBR	None	22.7085	23.9199	1.19246	TRUE	0.503009	TRUE	3	16		0.976531	N	N	Y	N	78.15
26	C2	FALSE	8 - iPSC	FOXP1	UNKNOWN	SYBR	None	35.2217	34.9659	0.361751	TRUE	0.04	TRUE	3	32		0.923186	N	Y	N	Y	82.1109	67.4692	77.9929
27	C3	FALSE	8 - iPSC	FOXP1	UNKNOWN	SYBR	None	34.7101	34.9659	0.361751	TRUE	0.04	TRUE	3	32		0.924102	N	N	N	Y	82.4218
38	D2	FALSE	8 - iPSC	MYC	UNKNOWN	SYBR	None	38.0626	38.0626		TRUE	0.04	TRUE	3	35		0.698878	Y	Y	N	Y	64.8764	81.5008
50	E2	FALSE	8 - iPSC	FOSL2	UNKNOWN	SYBR	None	31.0179	31.4817	0.655875	TRUE	0.59184	TRUE	3	23		0.981198	N	Y	Y	N	70.5195	83.9411
51	E3	FALSE	8 - iPSC	FOSL2	UNKNOWN	SYBR	None	31.9454	31.4817	0.655875	TRUE	0.59184	TRUE	3	25		0.98335	N	N	Y	N	70.5219
61	F1	FALSE	8 - iPSC	ATF3	UNKNOWN	SYBR	None	26.2475	26.1091	0.195644	TRUE	0.449183	TRUE	3	19		0.975139	N	N	N	N	76.3152
63	F3	FALSE	8 - iPSC	ATF3	UNKNOWN	SYBR	None	25.9708	26.1091	0.195644	TRUE	0.449183	TRUE	3	19		0.977549	N	N	N	N	76.777
73	G1	FALSE	8 - iPSC	SOX4	UNKNOWN	SYBR	None	19.1905	18.9591	0.206992	TRUE	0.624917	TRUE	3	13		0.978921	N	N	N	N	78.1454
74	G2	FALSE	8 - iPSC	SOX4	UNKNOWN	SYBR	None	18.7916	18.9591	0.206992	TRUE	0.624917	TRUE	3	12		0.982208	N	N	N	N	78.298
75	G3	FALSE	8 - iPSC	SOX4	UNKNOWN	SYBR	None	18.8952	18.9591	0.206992	TRUE	0.624917	TRUE	3	12		0.980592	N	N	N	N	78.4552
85	H1	FALSE	8 - iPSC	SOX7	UNKNOWN	SYBR	None	26.2841	26.0449	0.257935	TRUE	0.765602	TRUE	3	19		0.976677	N	Y	N	N	77.2303	68.5368
86	H2	FALSE	8 - iPSC	SOX7	UNKNOWN	SYBR	None	25.7716	26.0449	0.257935	TRUE	0.765602	TRUE	3	18		0.982469	N	Y	N	N	77.2303	68.8418
87	H3	FALSE	8 - iPSC	SOX7	UNKNOWN	SYBR	None	26.079	26.0449	0.257935	TRUE	0.765602	TRUE	3	19		0.976386	N	Y	N	N	77.6923	68.9962
