# Supplementary material for: Endothelial Progenitor Cells Produced From Human Pluripotent Stem Cells by a Synergistic Combination of Cytokines, Small Compounds, and Serum-Free Medium
Source: Front Cell Dev Biol. 2020 May 15;8:309. doi: 10.3389/fcell.2020.00309 (PMC7249886; doi:10.3389/fcell.2020.00309)
Supplement: Supplementary file 2 [file Data_Dheet_1.zip › PCR raw data/iPSC1 MYC FOXP1 2020-04-02.xls]

## Sheet: Sample Setup
Block Type	96-Well 0.2-mL Block
Calibration Background is expired	No
Calibration Background performed on	08-10-2018
Calibration Pure Dye ABY is expired	No
Calibration Pure Dye ABY performed on	08-10-2018
Calibration Pure Dye FAM is expired	No
Calibration Pure Dye FAM performed on	08-10-2018
Calibration Pure Dye JUN is expired	No
Calibration Pure Dye JUN performed on	08-10-2018
Calibration Pure Dye NED is expired	No
Calibration Pure Dye NED performed on	08-10-2018
Calibration Pure Dye ROX is expired	No
Calibration Pure Dye ROX performed on	08-10-2018
Calibration Pure Dye SYBR is expired	No
Calibration Pure Dye SYBR performed on	08-10-2018
Calibration Pure Dye TAMRA is expired	No
Calibration Pure Dye TAMRA performed on	08-10-2018
Calibration Pure Dye VIC is expired	No
Calibration Pure Dye VIC performed on	08-10-2018
Calibration ROI is expired	No
Calibration ROI performed on	08-10-2018
Calibration Uniformity is expired	No
Calibration Uniformity performed on	08-10-2018
Chemistry	SYBR_GREEN
Date Created	2020-04-02 04:24:21 AM CEST
Experiment Barcode
Experiment Comment
Experiment File Name	D:\Users\INSTR-ADMIN\Desktop\Simon\2020-04-02 iPSC MYC FOXP1.eds
Experiment Name	2020-04-02 iPSC MYC FOXP1
Experiment Run End Time	2020-04-02 15:42:27 PM CEST
Experiment Type	Melt Curve
Instrument Name	272322942
Instrument Serial Number	272322942
Instrument Type	QuantStudio™ 3 System
Passive Reference	ROX
Post-read Stage/Step
Pre-read Stage/Step
Quantification Cycle Method	Ct
Signal Smoothing On	true
Stage where Melt Analysis is performed	Stage1
Stage/ Cycle where Ct Analysis is performed	Stage2, Step2
User Name
Well	Well Position	Sample Name	Sample Color	Biogroup Name	Biogroup Color	Target Name	Target Color	Task	Reporter	Quencher	Comments
1	A1	8 - iPSC	RGB(0,0,255)			GAPDH	RGB(176,23,31)	UNKNOWN	SYBR	None
2	A2	8 - iPSC	RGB(0,0,255)			GAPDH	RGB(176,23,31)	UNKNOWN	SYBR	None
3	A3	8 - iPSC	RGB(0,0,255)			GAPDH	RGB(176,23,31)	UNKNOWN	SYBR	None
4	A4	8 - iPSC	RGB(0,0,255)			MYC	RGB(238,238,0)	UNKNOWN	SYBR	None
5	A5	8 - iPSC	RGB(0,0,255)			MYC	RGB(238,238,0)	UNKNOWN	SYBR	None
6	A6	8 - iPSC	RGB(0,0,255)			MYC	RGB(238,238,0)	UNKNOWN	SYBR	None
7	A7	8 - iPSC	RGB(0,0,255)			FOXP1	RGB(0,139,69)	UNKNOWN	SYBR	None
8	A8	8 - iPSC	RGB(0,0,255)			FOXP1	RGB(0,139,69)	UNKNOWN	SYBR	None
9	A9	8 - iPSC	RGB(0,0,255)			FOXP1	RGB(0,139,69)	UNKNOWN	SYBR	None
10	A10
11	A11
12	A12
13	B1	9 - iPSC	RGB(0,139,69)			GAPDH	RGB(176,23,31)	UNKNOWN	SYBR	None
14	B2	9 - iPSC	RGB(0,139,69)			GAPDH	RGB(176,23,31)	UNKNOWN	SYBR	None
15	B3	9 - iPSC	RGB(0,139,69)			GAPDH	RGB(176,23,31)	UNKNOWN	SYBR	None
16	B4	9 - iPSC	RGB(0,139,69)			MYC	RGB(238,238,0)	UNKNOWN	SYBR	None
17	B5	9 - iPSC	RGB(0,139,69)			MYC	RGB(238,238,0)	UNKNOWN	SYBR	None
18	B6	9 - iPSC	RGB(0,139,69)			MYC	RGB(238,238,0)	UNKNOWN	SYBR	None
19	B7	9 - iPSC	RGB(0,139,69)			FOXP1	RGB(0,139,69)	UNKNOWN	SYBR	None
20	B8	9 - iPSC	RGB(0,139,69)			FOXP1	RGB(0,139,69)	UNKNOWN	SYBR	None
21	B9	9 - iPSC	RGB(0,139,69)			FOXP1	RGB(0,139,69)	UNKNOWN	SYBR	None
22	B10
23	B11
24	B12
25	C1	10 - iPSC	RGB(255,127,0)			GAPDH	RGB(176,23,31)	UNKNOWN	SYBR	None
26	C2	10 - iPSC	RGB(255,127,0)			GAPDH	RGB(176,23,31)	UNKNOWN	SYBR	None
27	C3	10 - iPSC	RGB(255,127,0)			GAPDH	RGB(176,23,31)	UNKNOWN	SYBR	None
28	C4	10 - iPSC	RGB(255,127,0)			MYC	RGB(238,238,0)	UNKNOWN	SYBR	None
29	C5	10 - iPSC	RGB(255,127,0)			MYC	RGB(238,238,0)	UNKNOWN	SYBR	None
30	C6	10 - iPSC	RGB(255,127,0)			MYC	RGB(238,238,0)	UNKNOWN	SYBR	None
31	C7	10 - iPSC	RGB(255,127,0)			FOXP1	RGB(0,139,69)	UNKNOWN	SYBR	None
32	C8	10 - iPSC	RGB(255,127,0)			FOXP1	RGB(0,139,69)	UNKNOWN	SYBR	None
33	C9	10 - iPSC	RGB(255,127,0)			FOXP1	RGB(0,139,69)	UNKNOWN	SYBR	None
34	C10
35	C11
36	C12
37	D1
38	D2	11 - iPSC	RGB(139,137,112)			GAPDH	RGB(176,23,31)	UNKNOWN	SYBR	None
39	D3	11 - iPSC	RGB(139,137,112)			GAPDH	RGB(176,23,31)	UNKNOWN	SYBR	None
40	D4	11 - iPSC	RGB(139,137,112)			MYC	RGB(238,238,0)	UNKNOWN	SYBR	None
41	D5	11 - iPSC	RGB(139,137,112)			MYC	RGB(238,238,0)	UNKNOWN	SYBR	None
42	D6	11 - iPSC	RGB(139,137,112)			MYC	RGB(238,238,0)	UNKNOWN	SYBR	None
43	D7	11 - iPSC	RGB(139,137,112)			FOXP1	RGB(0,139,69)	UNKNOWN	SYBR	None
44	D8	11 - iPSC	RGB(139,137,112)			FOXP1	RGB(0,139,69)	UNKNOWN	SYBR	None
45	D9	11 - iPSC	RGB(139,137,112)			FOXP1	RGB(0,139,69)	UNKNOWN	SYBR	None
46	D10
47	D11
48	D12
49	E1	11 - iPSC	RGB(139,137,112)			GAPDH	RGB(176,23,31)	UNKNOWN	SYBR	None
50	E2
51	E3
52	E4
53	E5
54	E6
55	E7
56	E8
57	E9
58	E10
59	E11
60	E12
61	F1
62	F2
63	F3
64	F4
65	F5
66	F6
67	F7
68	F8
69	F9
70	F10
71	F11
72	F12
73	G1
74	G2
75	G3
76	G4
77	G5
78	G6
79	G7
80	G8
81	G9
82	G10
83	G11
84	G12
85	H1
86	H2
87	H3
88	H4
89	H5
90	H6
91	H7
92	H8
93	H9
94	H10
95	H11
96	H12

## Sheet: Amplification Data
Block Type	96-Well 0.2-mL Block
Calibration Background is expired	No
Calibration Background performed on	08-10-2018
Calibration Pure Dye ABY is expired	No
Calibration Pure Dye ABY performed on	08-10-2018
Calibration Pure Dye FAM is expired	No
Calibration Pure Dye FAM performed on	08-10-2018
Calibration Pure Dye JUN is expired	No
Calibration Pure Dye JUN performed on	08-10-2018
Calibration Pure Dye NED is expired	No
Calibration Pure Dye NED performed on	08-10-2018
Calibration Pure Dye ROX is expired	No
Calibration Pure Dye ROX performed on	08-10-2018
Calibration Pure Dye SYBR is expired	No
Calibration Pure Dye SYBR performed on	08-10-2018
Calibration Pure Dye TAMRA is expired	No
Calibration Pure Dye TAMRA performed on	08-10-2018
Calibration Pure Dye VIC is expired	No
Calibration Pure Dye VIC performed on	08-10-2018
Calibration ROI is expired	No
Calibration ROI performed on	08-10-2018
Calibration Uniformity is expired	No
Calibration Uniformity performed on	08-10-2018
Chemistry	SYBR_GREEN
Date Created	2020-04-02 04:24:21 AM CEST
Experiment Barcode
Experiment Comment
Experiment File Name	D:\Users\INSTR-ADMIN\Desktop\Simon\2020-04-02 iPSC MYC FOXP1.eds
Experiment Name	2020-04-02 iPSC MYC FOXP1
Experiment Run End Time	2020-04-02 15:42:27 PM CEST
Experiment Type	Melt Curve
Instrument Name	272322942
Instrument Serial Number	272322942
Instrument Type	QuantStudio™ 3 System
Passive Reference	ROX
Post-read Stage/Step
Pre-read Stage/Step
Quantification Cycle Method	Ct
Signal Smoothing On	true
Stage where Melt Analysis is performed	Stage1
Stage/ Cycle where Ct Analysis is performed	Stage2, Step2
User Name
Well	Well Position	Cycle	Target Name	Rn	Delta Rn
1	A1	1	GAPDH	0.115397	-0.00154796
1	A1	2	GAPDH	0.119187	0.000942463
1	A1	3	GAPDH	0.121085	0.00154093
1	A1	4	GAPDH	0.120308	-0.000536546
1	A1	5	GAPDH	0.120929	-0.00121518
1	A1	6	GAPDH	0.123453	8.70822e-06
1	A1	7	GAPDH	0.124876	0.000132
1	A1	8	GAPDH	0.125702	-0.000342432
1	A1	9	GAPDH	0.126107	-0.00123728
1	A1	10	GAPDH	0.130294	0.00164981
1	A1	11	GAPDH	0.134988	0.00504399
1	A1	12	GAPDH	0.148431	0.017187
1	A1	13	GAPDH	0.17019	0.0376461
1	A1	14	GAPDH	0.205221	0.0713769
1	A1	15	GAPDH	0.274156	0.139012
1	A1	16	GAPDH	0.405029	0.268586
1	A1	17	GAPDH	0.630462	0.492719
1	A1	18	GAPDH	1.00121	0.862169
1	A1	19	GAPDH	1.55169	1.41135
1	A1	20	GAPDH	2.24088	2.09923
1	A1	21	GAPDH	2.94483	2.80188
1	A1	22	GAPDH	3.55345	3.40921
1	A1	23	GAPDH	4.04002	3.89448
1	A1	24	GAPDH	4.40697	4.26013
1	A1	25	GAPDH	4.6739	4.52575
1	A1	26	GAPDH	4.86509	4.71564
1	A1	27	GAPDH	5.02133	4.87059
1	A1	28	GAPDH	5.14577	4.99373
1	A1	29	GAPDH	5.23362	5.08028
1	A1	30	GAPDH	5.29506	5.14042
1	A1	31	GAPDH	5.3285	5.17255
1	A1	32	GAPDH	5.37874	5.2215
1	A1	33	GAPDH	5.40436	5.24581
1	A1	34	GAPDH	5.40326	5.24342
1	A1	35	GAPDH	5.40232	5.24117
1	A1	36	GAPDH	5.40546	5.24301
1	A1	37	GAPDH	5.421	5.25726
1	A1	38	GAPDH	5.43486	5.26982
1	A1	39	GAPDH	5.42351	5.25716
1	A1	40	GAPDH	5.41991	5.25227
1	A1	41	GAPDH	5.40872	5.23978
1	A1	42	GAPDH	5.41049	5.24025
1	A1	43	GAPDH	5.39552	5.22398
1	A1	44	GAPDH	5.38	5.20716
1	A1	45	GAPDH	5.38219	5.20805
1	A1	46	GAPDH	5.38489	5.20945
1	A1	47	GAPDH	5.37657	5.19983
1	A1	48	GAPDH	5.3736	5.19556
1	A1	49	GAPDH	5.37536	5.19602
1	A1	50	GAPDH	5.37885	5.19821
2	A2	1	GAPDH	0.136151	0.00195577
2	A2	2	GAPDH	0.136656	0.00079807
2	A2	3	GAPDH	0.138669	0.00114789
2	A2	4	GAPDH	0.139118	-6.49539e-05
2	A2	5	GAPDH	0.141041	0.000195388
2	A2	6	GAPDH	0.14191	-0.000598215
2	A2	7	GAPDH	0.144	-0.00017113
2	A2	8	GAPDH	0.144336	-0.00149794
2	A2	9	GAPDH	0.146956	-0.000540464
2	A2	10	GAPDH	0.148508	-0.000650446
2	A2	11	GAPDH	0.153001	0.00217987
2	A2	12	GAPDH	0.158251	0.00576646
2	A2	13	GAPDH	0.171471	0.017324
2	A2	14	GAPDH	0.190394	0.0345851
2	A2	15	GAPDH	0.237314	0.0798417
2	A2	16	GAPDH	0.310881	0.151747
2	A2	17	GAPDH	0.447381	0.286584
2	A2	18	GAPDH	0.676408	0.513948
2	A2	19	GAPDH	1.03271	0.868585
2	A2	20	GAPDH	1.51679	1.35101
2	A2	21	GAPDH	2.08604	1.91859
2	A2	22	GAPDH	2.6614	2.49228
2	A2	23	GAPDH	3.17118	3.0004
2	A2	24	GAPDH	3.60694	3.4345
2	A2	25	GAPDH	3.95456	3.78047
2	A2	26	GAPDH	4.21625	4.04049
2	A2	27	GAPDH	4.4281	4.25068
2	A2	28	GAPDH	4.59504	4.41596
2	A2	29	GAPDH	4.71937	4.53862
2	A2	30	GAPDH	4.80082	4.6184
2	A2	31	GAPDH	4.87201	4.68793
2	A2	32	GAPDH	4.92015	4.73441
2	A2	33	GAPDH	4.96995	4.78255
2	A2	34	GAPDH	5.00332	4.81426
2	A2	35	GAPDH	5.02167	4.83095
2	A2	36	GAPDH	5.03825	4.84587
2	A2	37	GAPDH	5.04254	4.84849
2	A2	38	GAPDH	5.05379	4.85808
2	A2	39	GAPDH	5.0655	4.86813
2	A2	40	GAPDH	5.07016	4.87112
2	A2	41	GAPDH	5.06226	4.86156
2	A2	42	GAPDH	5.06554	4.86318
2	A2	43	GAPDH	5.06523	4.8612
2	A2	44	GAPDH	5.06499	4.8593
2	A2	45	GAPDH	5.06779	4.86044
2	A2	46	GAPDH	5.06549	4.85647
2	A2	47	GAPDH	5.06721	4.85654
2	A2	48	GAPDH	5.06853	4.85619
2	A2	49	GAPDH	5.08338	4.86938
2	A2	50	GAPDH	5.0998	4.88413
3	A3	1	GAPDH	0.139051	0.00277177
3	A3	2	GAPDH	0.139332	0.00149904
3	A3	3	GAPDH	0.141961	0.00257427
3	A3	4	GAPDH	0.141833	0.000892542
3	A3	5	GAPDH	0.142107	-0.000387507
3	A3	6	GAPDH	0.142651	-0.00139712
3	A3	7	GAPDH	0.143323	-0.00227991
3	A3	8	GAPDH	0.143418	-0.00373802
3	A3	9	GAPDH	0.147177	-0.00153334
3	A3	10	GAPDH	0.156133	0.00586909
3	A3	11	GAPDH	0.159118	0.00729947
3	A3	12	GAPDH	0.171074	0.0177012
3	A3	13	GAPDH	0.204028	0.0491014
3	A3	14	GAPDH	0.254993	0.0985124
3	A3	15	GAPDH	0.352608	0.194574
3	A3	16	GAPDH	0.542979	0.383391
3	A3	17	GAPDH	0.872488	0.711346
3	A3	18	GAPDH	1.41366	1.25096
3	A3	19	GAPDH	2.17941	2.01516
3	A3	20	GAPDH	3.04752	2.88172
3	A3	21	GAPDH	3.86239	3.69503
3	A3	22	GAPDH	4.51881	4.34989
3	A3	23	GAPDH	5.0039	4.83344
3	A3	24	GAPDH	5.38458	5.21256
3	A3	25	GAPDH	5.67024	5.49666
3	A3	26	GAPDH	5.8726	5.69747
3	A3	27	GAPDH	6.02187	5.84519
3	A3	28	GAPDH	6.13998	5.96175
3	A3	29	GAPDH	6.23807	6.05828
3	A3	30	GAPDH	6.31161	6.13027
3	A3	31	GAPDH	6.36497	6.18207
3	A3	32	GAPDH	6.40874	6.22429
3	A3	33	GAPDH	6.44296	6.25695
3	A3	34	GAPDH	6.46826	6.2807
3	A3	35	GAPDH	6.48652	6.2974
3	A3	36	GAPDH	6.49004	6.29937
3	A3	37	GAPDH	6.49822	6.306
3	A3	38	GAPDH	6.49586	6.30208
3	A3	39	GAPDH	6.50572	6.31039
3	A3	40	GAPDH	6.51919	6.32231
3	A3	41	GAPDH	6.53226	6.33383
3	A3	42	GAPDH	6.52331	6.32332
3	A3	43	GAPDH	6.51628	6.31473
3	A3	44	GAPDH	6.52056	6.31746
3	A3	45	GAPDH	6.52273	6.31807
3	A3	46	GAPDH	6.52581	6.3196
3	A3	47	GAPDH	6.5207	6.31294
3	A3	48	GAPDH	6.50571	6.2964
3	A3	49	GAPDH	6.50535	6.29449
3	A3	50	GAPDH	6.50887	6.29645
4	A4	1	MYC	0.157754	-0.00176391
4	A4	2	MYC	0.158032	-0.00236529
4	A4	3	MYC	0.16192	0.00064327
4	A4	4	MYC	0.164267	0.00211196
4	A4	5	MYC	0.165797	0.00276282
4	A4	6	MYC	0.162781	-0.00113182
4	A4	7	MYC	0.161929	-0.00286304
4	A4	8	MYC	0.164846	-0.000825616
4	A4	9	MYC	0.165004	-0.00154655
4	A4	10	MYC	0.165859	-0.00157041
4	A4	11	MYC	0.167015	-0.00129316
4	A4	12	MYC	0.168792	-0.000395273
4	A4	13	MYC	0.172185	0.00211888
4	A4	14	MYC	0.171879	0.000933461
4	A4	15	MYC	0.171489	-0.000335045
4	A4	16	MYC	0.174094	0.00139051
4	A4	17	MYC	0.179233	0.00565082
4	A4	18	MYC	0.19048	0.0160192
4	A4	19	MYC	0.211472	0.0361315
4	A4	20	MYC	0.24632	0.0701012
4	A4	21	MYC	0.319192	0.142094
4	A4	22	MYC	0.452426	0.274449
4	A4	23	MYC	0.690463	0.511607
4	A4	24	MYC	1.06759	0.887855
4	A4	25	MYC	1.59129	1.41068
4	A4	26	MYC	2.2116	2.0301
4	A4	27	MYC	2.85968	2.67731
4	A4	28	MYC	3.46733	3.28408
4	A4	29	MYC	3.99806	3.81393
4	A4	30	MYC	4.44097	4.25596
4	A4	31	MYC	4.80405	4.61817
4	A4	32	MYC	5.1012	4.91444
4	A4	33	MYC	5.35314	5.1655
4	A4	34	MYC	5.57679	5.38827
4	A4	35	MYC	5.76278	5.57338
4	A4	36	MYC	5.90848	5.7182
4	A4	37	MYC	6.04151	5.85035
4	A4	38	MYC	6.14907	5.95703
4	A4	39	MYC	6.26801	6.07509
4	A4	40	MYC	6.37284	6.17904
4	A4	41	MYC	6.45231	6.25763
4	A4	42	MYC	6.5215	6.32594
4	A4	43	MYC	6.57855	6.38211
4	A4	44	MYC	6.63478	6.43747
4	A4	45	MYC	6.70118	6.50299
4	A4	46	MYC	6.76125	6.56218
4	A4	47	MYC	6.80025	6.6003
4	A4	48	MYC	6.84372	6.64288
4	A4	49	MYC	6.88635	6.68464
4	A4	50	MYC	6.92613	6.72354
5	A5	1	MYC	0.150319	-0.000845425
5	A5	2	MYC	0.151459	-0.000414522
5	A5	3	MYC	0.153907	0.00132408
5	A5	4	MYC	0.154872	0.00157897
5	A5	5	MYC	0.154	-2.91575e-06
5	A5	6	MYC	0.154183	-0.000529471
5	A5	7	MYC	0.156475	0.00105293
5	A5	8	MYC	0.155521	-0.000610534
5	A5	9	MYC	0.155307	-0.00153406
5	A5	10	MYC	0.157909	0.00035877
5	A5	11	MYC	0.156394	-0.00186616
5	A5	12	MYC	0.156003	-0.00296687
5	A5	13	MYC	0.159253	-0.00042644
5	A5	14	MYC	0.160801	0.000411682
5	A5	15	MYC	0.160173	-0.000925496
5	A5	16	MYC	0.161683	-0.000124984
5	A5	17	MYC	0.166778	0.00426049
5	A5	18	MYC	0.170723	0.00749581
5	A5	19	MYC	0.180866	0.0169286
5	A5	20	MYC	0.198037	0.0333905
5	A5	21	MYC	0.227886	0.0625295
5	A5	22	MYC	0.285381	0.119315
5	A5	23	MYC	0.396812	0.230036
5	A5	24	MYC	0.578931	0.411446
5	A5	25	MYC	0.861994	0.693799
5	A5	26	MYC	1.25007	1.08117
5	A5	27	MYC	1.71874	1.54912
5	A5	28	MYC	2.2326	2.06228
5	A5	29	MYC	2.7486	2.57757
5	A5	30	MYC	3.23416	3.06242
5	A5	31	MYC	3.67194	3.49949
5	A5	32	MYC	4.04969	3.87653
5	A5	33	MYC	4.37815	4.20428
5	A5	34	MYC	4.65357	4.47899
5	A5	35	MYC	4.8933	4.71801
5	A5	36	MYC	5.10034	4.92434
5	A5	37	MYC	5.29193	5.11522
5	A5	38	MYC	5.45827	5.28085
5	A5	39	MYC	5.59765	5.41952
5	A5	40	MYC	5.72146	5.54262
5	A5	41	MYC	5.8347	5.65515
5	A5	42	MYC	5.93692	5.75666
5	A5	43	MYC	6.02856	5.84759
5	A5	44	MYC	6.10282	5.92115
5	A5	45	MYC	6.18656	6.00417
5	A5	46	MYC	6.25615	6.07305
5	A5	47	MYC	6.30474	6.12093
5	A5	48	MYC	6.35613	6.17161
5	A5	49	MYC	6.40392	6.2187
5	A5	50	MYC	6.44859	6.26266
6	A6	1	MYC	0.131122	5.54714e-05
6	A6	2	MYC	0.132144	0.000425671
6	A6	3	MYC	0.133613	0.00124316
6	A6	4	MYC	0.133445	0.00042417
6	A6	5	MYC	0.134569	0.000896308
6	A6	6	MYC	0.135802	0.00147755
6	A6	7	MYC	0.136811	0.00183562
6	A6	8	MYC	0.1352	-0.000427035
6	A6	9	MYC	0.134765	-0.0015139
6	A6	10	MYC	0.136163	-0.000767239
6	A6	11	MYC	0.135144	-0.00243765
6	A6	12	MYC	0.135074	-0.00315957
6	A6	13	MYC	0.137658	-0.00122661
6	A6	14	MYC	0.137805	-0.00173138
6	A6	15	MYC	0.138801	-0.00138671
6	A6	16	MYC	0.141466	0.000626361
6	A6	17	MYC	0.143351	0.00186007
6	A6	18	MYC	0.146429	0.00428685
6	A6	19	MYC	0.151892	0.00909822
6	A6	20	MYC	0.163873	0.0204276
6	A6	21	MYC	0.185096	0.0409991
6	A6	22	MYC	0.226734	0.0819858
6	A6	23	MYC	0.30705	0.16165
6	A6	24	MYC	0.446633	0.300581
6	A6	25	MYC	0.67531	0.528607
6	A6	26	MYC	1.00253	0.855178
6	A6	27	MYC	1.42358	1.27557
6	A6	28	MYC	1.91583	1.76717
6	A6	29	MYC	2.42326	2.27395
6	A6	30	MYC	2.91554	2.76558
6	A6	31	MYC	3.37515	3.22454
6	A6	32	MYC	3.7792	3.62794
6	A6	33	MYC	4.12642	3.9745
6	A6	34	MYC	4.42912	4.27655
6	A6	35	MYC	4.69169	4.53847
6	A6	36	MYC	4.90814	4.75427
6	A6	37	MYC	5.09709	4.94257
6	A6	38	MYC	5.26505	5.10988
6	A6	39	MYC	5.41083	5.25501
6	A6	40	MYC	5.55192	5.39545
6	A6	41	MYC	5.67398	5.51686
6	A6	42	MYC	5.77493	5.61715
6	A6	43	MYC	5.8618	5.70337
6	A6	44	MYC	5.93686	5.77778
6	A6	45	MYC	6.02503	5.8653
6	A6	46	MYC	6.10458	5.9442
6	A6	47	MYC	6.165	6.00397
6	A6	48	MYC	6.22835	6.06666
6	A6	49	MYC	6.27439	6.11205
6	A6	50	MYC	6.31989	6.1569
7	A7	1	FOXP1	0.146012	-0.00220744
7	A7	2	FOXP1	0.14695	-0.00181969
7	A7	3	FOXP1	0.150623	0.00130222
7	A7	4	FOXP1	0.1543	0.0044285
7	A7	5	FOXP1	0.152617	0.00219426
7	A7	6	FOXP1	0.151141	0.000168045
7	A7	7	FOXP1	0.150069	-0.00145533
7	A7	8	FOXP1	0.151054	-0.00102041
7	A7	9	FOXP1	0.152778	0.000152576
7	A7	10	FOXP1	0.152998	-0.000178215
7	A7	11	FOXP1	0.151562	-0.00216521
7	A7	12	FOXP1	0.151713	-0.0025649
7	A7	13	FOXP1	0.155292	0.000463473
7	A7	14	FOXP1	0.154626	-0.000753491
7	A7	15	FOXP1	0.153803	-0.00212689
7	A7	16	FOXP1	0.154961	-0.00151978
7	A7	17	FOXP1	0.155638	-0.00139314
7	A7	18	FOXP1	0.157209	-0.000372962
7	A7	19	FOXP1	0.158514	0.000381111
7	A7	20	FOXP1	0.157817	-0.000866817
7	A7	21	FOXP1	0.157598	-0.00163666
7	A7	22	FOXP1	0.157757	-0.00202853
7	A7	23	FOXP1	0.161059	0.000722436
7	A7	24	FOXP1	0.164258	0.00337067
7	A7	25	FOXP1	0.166337	0.00489905
7	A7	26	FOXP1	0.170237	0.0082483
7	A7	27	FOXP1	0.182951	0.020412
7	A7	28	FOXP1	0.206205	0.0431148
7	A7	29	FOXP1	0.246873	0.0832321
7	A7	30	FOXP1	0.323368	0.159176
7	A7	31	FOXP1	0.466141	0.301398
7	A7	32	FOXP1	0.7087	0.543406
7	A7	33	FOXP1	1.08466	0.918821
7	A7	34	FOXP1	1.58537	1.41898
7	A7	35	FOXP1	2.15482	1.98788
7	A7	36	FOXP1	2.71606	2.54856
7	A7	37	FOXP1	3.2441	3.07605
7	A7	38	FOXP1	3.7226	3.554
7	A7	39	FOXP1	4.13561	3.96646
7	A7	40	FOXP1	4.48664	4.31694
7	A7	41	FOXP1	4.7826	4.61235
7	A7	42	FOXP1	5.03902	4.86822
7	A7	43	FOXP1	5.25686	5.08551
7	A7	44	FOXP1	5.45345	5.28154
7	A7	45	FOXP1	5.63294	5.46048
7	A7	46	FOXP1	5.78428	5.61127
7	A7	47	FOXP1	5.89258	5.71902
7	A7	48	FOXP1	6.01264	5.83853
7	A7	49	FOXP1	6.12726	5.95261
7	A7	50	FOXP1	6.21247	6.03726
8	A8	1	FOXP1	0.157081	4.95157e-06
8	A8	2	FOXP1	0.158978	0.00125647
8	A8	3	FOXP1	0.158793	0.000427076
8	A8	4	FOXP1	0.158409	-0.000602294
8	A8	5	FOXP1	0.161287	0.00163022
8	A8	6	FOXP1	0.161656	0.00135391
8	A8	7	FOXP1	0.162295	0.00134851
8	A8	8	FOXP1	0.163728	0.00213621
8	A8	9	FOXP1	0.165283	0.00304633
8	A8	10	FOXP1	0.162239	-0.000643408
8	A8	11	FOXP1	0.161145	-0.00238206
8	A8	12	FOXP1	0.162545	-0.00162737
8	A8	13	FOXP1	0.16328	-0.00153716
8	A8	14	FOXP1	0.16461	-0.000852433
8	A8	15	FOXP1	0.163851	-0.002257
8	A8	16	FOXP1	0.163025	-0.00372768
8	A8	17	FOXP1	0.164651	-0.00274635
8	A8	18	FOXP1	0.165146	-0.00289661
8	A8	19	FOXP1	0.168739	5.06185e-05
8	A8	20	FOXP1	0.171089	0.00175586
8	A8	21	FOXP1	0.171034	0.00105593
8	A8	22	FOXP1	0.172599	0.00197554
8	A8	23	FOXP1	0.173482	0.00221313
8	A8	24	FOXP1	0.174193	0.00227904
8	A8	25	FOXP1	0.180961	0.00840266
8	A8	26	FOXP1	0.193673	0.020469
8	A8	27	FOXP1	0.214016	0.0401671
8	A8	28	FOXP1	0.261228	0.0867335
8	A8	29	FOXP1	0.340474	0.165334
8	A8	30	FOXP1	0.482838	0.307054
8	A8	31	FOXP1	0.738135	0.561706
8	A8	32	FOXP1	1.1255	0.948422
8	A8	33	FOXP1	1.63619	1.45847
8	A8	34	FOXP1	2.21444	2.03607
8	A8	35	FOXP1	2.7922	2.61319
8	A8	36	FOXP1	3.31201	3.13236
8	A8	37	FOXP1	3.78455	3.60425
8	A8	38	FOXP1	4.2074	4.02646
8	A8	39	FOXP1	4.57375	4.39216
8	A8	40	FOXP1	4.87634	4.69411
8	A8	41	FOXP1	5.13144	4.94856
8	A8	42	FOXP1	5.34195	5.15842
8	A8	43	FOXP1	5.52933	5.34516
8	A8	44	FOXP1	5.68882	5.50401
8	A8	45	FOXP1	5.83945	5.65399
8	A8	46	FOXP1	5.97048	5.78437
8	A8	47	FOXP1	6.06919	5.88244
8	A8	48	FOXP1	6.1736	5.9862
8	A8	49	FOXP1	6.2708	6.08276
8	A8	50	FOXP1	6.35615	6.16746
9	A9	1	FOXP1	0.178006	0.000389751
9	A9	2	FOXP1	0.178906	0.000680575
9	A9	3	FOXP1	0.181904	0.00307036
9	A9	4	FOXP1	0.183519	0.00407722
9	A9	5	FOXP1	0.182952	0.00290142
9	A9	6	FOXP1	0.182247	0.0015883
9	A9	7	FOXP1	0.181669	0.000401736
9	A9	8	FOXP1	0.181579	-0.000296698
9	A9	9	FOXP1	0.181414	-0.00107077
9	A9	10	FOXP1	0.180631	-0.00246211
9	A9	11	FOXP1	0.180665	-0.00303625
9	A9	12	FOXP1	0.183273	-0.00103688
9	A9	13	FOXP1	0.184802	-0.000116582
9	A9	14	FOXP1	0.182403	-0.00312446
9	A9	15	FOXP1	0.181912	-0.00422339
9	A9	16	FOXP1	0.18384	-0.00290449
9	A9	17	FOXP1	0.183947	-0.00340536
9	A9	18	FOXP1	0.18646	-0.0015011
9	A9	19	FOXP1	0.189111	0.000541607
9	A9	20	FOXP1	0.189523	0.000344954
9	A9	21	FOXP1	0.18715	-0.00263723
9	A9	22	FOXP1	0.188043	-0.00235241
9	A9	23	FOXP1	0.196774	0.00577031
9	A9	24	FOXP1	0.201084	0.00947182
9	A9	25	FOXP1	0.207278	0.0150574
9	A9	26	FOXP1	0.218131	0.0253017
9	A9	27	FOXP1	0.238721	0.0452825
9	A9	28	FOXP1	0.286523	0.0924761
9	A9	29	FOXP1	0.370873	0.176218
9	A9	30	FOXP1	0.526225	0.330961
9	A9	31	FOXP1	0.783615	0.587743
9	A9	32	FOXP1	1.14765	0.951173
9	A9	33	FOXP1	1.56026	1.36317
9	A9	34	FOXP1	1.94815	1.75046
9	A9	35	FOXP1	2.28964	2.09133
9	A9	36	FOXP1	2.59969	2.40078
9	A9	37	FOXP1	2.92261	2.72308
9	A9	38	FOXP1	3.22988	3.02975
9	A9	39	FOXP1	3.52456	3.32382
9	A9	40	FOXP1	3.79047	3.58912
9	A9	41	FOXP1	4.01454	3.81258
9	A9	42	FOXP1	4.23014	4.02757
9	A9	43	FOXP1	4.42297	4.21979
9	A9	44	FOXP1	4.58177	4.37799
9	A9	45	FOXP1	4.73799	4.5336
9	A9	46	FOXP1	4.88029	4.67529
9	A9	47	FOXP1	5.00815	4.80254
9	A9	48	FOXP1	5.12883	4.92261
9	A9	49	FOXP1	5.23237	5.02554
9	A9	50	FOXP1	5.31576	5.10833
10	A10	1
10	A10	2
10	A10	3
10	A10	4
10	A10	5
10	A10	6
10	A10	7
10	A10	8
10	A10	9
10	A10	10
10	A10	11
10	A10	12
10	A10	13
10	A10	14
10	A10	15
10	A10	16
10	A10	17
10	A10	18
10	A10	19
10	A10	20
10	A10	21
10	A10	22
10	A10	23
10	A10	24
10	A10	25
10	A10	26
10	A10	27
10	A10	28
10	A10	29
10	A10	30
10	A10	31
10	A10	32
10	A10	33
10	A10	34
10	A10	35
10	A10	36
10	A10	37
10	A10	38
10	A10	39
10	A10	40
10	A10	41
10	A10	42
10	A10	43
10	A10	44
10	A10	45
10	A10	46
10	A10	47
10	A10	48
10	A10	49
10	A10	50
11	A11	1
11	A11	2
11	A11	3
11	A11	4
11	A11	5
11	A11	6
11	A11	7
11	A11	8
11	A11	9
11	A11	10
11	A11	11
11	A11	12
11	A11	13
11	A11	14
11	A11	15
11	A11	16
11	A11	17
11	A11	18
11	A11	19
11	A11	20
11	A11	21
11	A11	22
11	A11	23
11	A11	24
11	A11	25
11	A11	26
11	A11	27
11	A11	28
11	A11	29
11	A11	30
11	A11	31
11	A11	32
11	A11	33
11	A11	34
11	A11	35
11	A11	36
11	A11	37
11	A11	38
11	A11	39
11	A11	40
11	A11	41
11	A11	42
11	A11	43
11	A11	44
11	A11	45
11	A11	46
11	A11	47
11	A11	48
11	A11	49
11	A11	50
12	A12	1
12	A12	2
12	A12	3
12	A12	4
12	A12	5
12	A12	6
12	A12	7
12	A12	8
12	A12	9
12	A12	10
12	A12	11
12	A12	12
12	A12	13
12	A12	14
12	A12	15
12	A12	16
12	A12	17
12	A12	18
12	A12	19
12	A12	20
12	A12	21
12	A12	22
12	A12	23
12	A12	24
12	A12	25
12	A12	26
12	A12	27
12	A12	28
12	A12	29
12	A12	30
12	A12	31
12	A12	32
12	A12	33
12	A12	34
12	A12	35
12	A12	36
12	A12	37
12	A12	38
12	A12	39
12	A12	40
12	A12	41
12	A12	42
12	A12	43
12	A12	44
12	A12	45
12	A12	46
12	A12	47
12	A12	48
12	A12	49
12	A12	50
13	B1	1
13	B1	2
13	B1	3
13	B1	4
13	B1	5
13	B1	6
13	B1	7
13	B1	8
13	B1	9
13	B1	10
13	B1	11
13	B1	12
13	B1	13
13	B1	14
13	B1	15
13	B1	16
13	B1	17
13	B1	18
13	B1	19
13	B1	20
13	B1	21
13	B1	22
13	B1	23
13	B1	24
13	B1	25
13	B1	26
13	B1	27
13	B1	28
13	B1	29
13	B1	30
13	B1	31
13	B1	32
13	B1	33
13	B1	34
13	B1	35
13	B1	36
13	B1	37
13	B1	38
13	B1	39
13	B1	40
13	B1	41
13	B1	42
13	B1	43
13	B1	44
13	B1	45
13	B1	46
13	B1	47
13	B1	48
13	B1	49
13	B1	50
14	B2	1
14	B2	2
14	B2	3
14	B2	4
14	B2	5
14	B2	6
14	B2	7
14	B2	8
14	B2	9
14	B2	10
14	B2	11
14	B2	12
14	B2	13
14	B2	14
14	B2	15
14	B2	16
14	B2	17
14	B2	18
14	B2	19
14	B2	20
14	B2	21
14	B2	22
14	B2	23
14	B2	24
14	B2	25
14	B2	26
14	B2	27
14	B2	28
14	B2	29
14	B2	30
14	B2	31
14	B2	32
14	B2	33
14	B2	34
14	B2	35
14	B2	36
14	B2	37
14	B2	38
14	B2	39
14	B2	40
14	B2	41
14	B2	42
14	B2	43
14	B2	44
14	B2	45
14	B2	46
14	B2	47
14	B2	48
14	B2	49
14	B2	50
15	B3	1
15	B3	2
15	B3	3
15	B3	4
15	B3	5
15	B3	6
15	B3	7
15	B3	8
15	B3	9
15	B3	10
15	B3	11
15	B3	12
15	B3	13
15	B3	14
15	B3	15
15	B3	16
15	B3	17
15	B3	18
15	B3	19
15	B3	20
15	B3	21
15	B3	22
15	B3	23
15	B3	24
15	B3	25
15	B3	26
15	B3	27
15	B3	28
15	B3	29
15	B3	30
15	B3	31
15	B3	32
15	B3	33
15	B3	34
15	B3	35
15	B3	36
15	B3	37
15	B3	38
15	B3	39
15	B3	40
15	B3	41
15	B3	42
15	B3	43
15	B3	44
15	B3	45
15	B3	46
15	B3	47
15	B3	48
15	B3	49
15	B3	50
16	B4	1
16	B4	2
16	B4	3
16	B4	4
16	B4	5
16	B4	6
16	B4	7
16	B4	8
16	B4	9
16	B4	10
16	B4	11
16	B4	12
16	B4	13
16	B4	14
16	B4	15
16	B4	16
16	B4	17
16	B4	18
16	B4	19
16	B4	20
16	B4	21
16	B4	22
16	B4	23
16	B4	24
16	B4	25
16	B4	26
16	B4	27
16	B4	28
16	B4	29
16	B4	30
16	B4	31
16	B4	32
16	B4	33
16	B4	34
16	B4	35
16	B4	36
16	B4	37
16	B4	38
16	B4	39
16	B4	40
16	B4	41
16	B4	42
16	B4	43
16	B4	44
16	B4	45
16	B4	46
16	B4	47
16	B4	48
16	B4	49
16	B4	50
17	B5	1
17	B5	2
17	B5	3
17	B5	4
17	B5	5
17	B5	6
17	B5	7
17	B5	8
17	B5	9
17	B5	10
17	B5	11
17	B5	12
17	B5	13
17	B5	14
17	B5	15
17	B5	16
17	B5	17
17	B5	18
17	B5	19
17	B5	20
17	B5	21
17	B5	22
17	B5	23
17	B5	24
17	B5	25
17	B5	26
17	B5	27
17	B5	28
17	B5	29
17	B5	30
17	B5	31
17	B5	32
17	B5	33
17	B5	34
17	B5	35
17	B5	36
17	B5	37
17	B5	38
17	B5	39
17	B5	40
17	B5	41
17	B5	42
17	B5	43
17	B5	44
17	B5	45
17	B5	46
17	B5	47
17	B5	48
17	B5	49
17	B5	50
18	B6	1
18	B6	2
18	B6	3
18	B6	4
18	B6	5
18	B6	6
18	B6	7
18	B6	8
18	B6	9
18	B6	10
18	B6	11
18	B6	12
18	B6	13
18	B6	14
18	B6	15
18	B6	16
18	B6	17
18	B6	18
18	B6	19
18	B6	20
18	B6	21
18	B6	22
18	B6	23
18	B6	24
18	B6	25
18	B6	26
18	B6	27
18	B6	28
18	B6	29
18	B6	30
18	B6	31
18	B6	32
18	B6	33
18	B6	34
18	B6	35
18	B6	36
18	B6	37
18	B6	38
18	B6	39
18	B6	40
18	B6	41
18	B6	42
18	B6	43
18	B6	44
18	B6	45
18	B6	46
18	B6	47
18	B6	48
18	B6	49
18	B6	50
19	B7	1
19	B7	2
19	B7	3
19	B7	4
19	B7	5
19	B7	6
19	B7	7
19	B7	8
19	B7	9
19	B7	10
19	B7	11
19	B7	12
19	B7	13
19	B7	14
19	B7	15
19	B7	16
19	B7	17
19	B7	18
19	B7	19
19	B7	20
19	B7	21
19	B7	22
19	B7	23
19	B7	24
19	B7	25
19	B7	26
19	B7	27
19	B7	28
19	B7	29
19	B7	30
19	B7	31
19	B7	32
19	B7	33
19	B7	34
19	B7	35
19	B7	36
19	B7	37
19	B7	38
19	B7	39
19	B7	40
19	B7	41
19	B7	42
19	B7	43
19	B7	44
19	B7	45
19	B7	46
19	B7	47
19	B7	48
19	B7	49
19	B7	50
20	B8	1
20	B8	2
20	B8	3
20	B8	4
20	B8	5
20	B8	6
20	B8	7
20	B8	8
20	B8	9
20	B8	10
20	B8	11
20	B8	12
20	B8	13
20	B8	14
20	B8	15
20	B8	16
20	B8	17
20	B8	18
20	B8	19
20	B8	20
20	B8	21
20	B8	22
20	B8	23
20	B8	24
20	B8	25
20	B8	26
20	B8	27
20	B8	28
20	B8	29
20	B8	30
20	B8	31
20	B8	32
20	B8	33
20	B8	34
20	B8	35
20	B8	36
20	B8	37
20	B8	38
20	B8	39
20	B8	40
20	B8	41
20	B8	42
20	B8	43
20	B8	44
20	B8	45
20	B8	46
20	B8	47
20	B8	48
20	B8	49
20	B8	50
21	B9	1
21	B9	2
21	B9	3
21	B9	4
21	B9	5
21	B9	6
21	B9	7
21	B9	8
21	B9	9
21	B9	10
21	B9	11
21	B9	12
21	B9	13
21	B9	14
21	B9	15
21	B9	16
21	B9	17
21	B9	18
21	B9	19
21	B9	20
21	B9	21
21	B9	22
21	B9	23
21	B9	24
21	B9	25
21	B9	26
21	B9	27
21	B9	28
21	B9	29
21	B9	30
21	B9	31
21	B9	32
21	B9	33
21	B9	34
21	B9	35
21	B9	36
21	B9	37
21	B9	38
21	B9	39
21	B9	40
21	B9	41
21	B9	42
21	B9	43
21	B9	44
21	B9	45
21	B9	46
21	B9	47
21	B9	48
21	B9	49
21	B9	50
22	B10	1
22	B10	2
22	B10	3
22	B10	4
22	B10	5
22	B10	6
22	B10	7
22	B10	8
22	B10	9
22	B10	10
22	B10	11
22	B10	12
22	B10	13
22	B10	14
22	B10	15
22	B10	16
22	B10	17
22	B10	18
22	B10	19
22	B10	20
22	B10	21
22	B10	22
22	B10	23
22	B10	24
22	B10	25
22	B10	26
22	B10	27
22	B10	28
22	B10	29
22	B10	30
22	B10	31
22	B10	32
22	B10	33
22	B10	34
22	B10	35
22	B10	36
22	B10	37
22	B10	38
22	B10	39
22	B10	40
22	B10	41
22	B10	42
22	B10	43
22	B10	44
22	B10	45
22	B10	46
22	B10	47
22	B10	48
22	B10	49
22	B10	50
23	B11	1
23	B11	2
23	B11	3
23	B11	4
23	B11	5
23	B11	6
23	B11	7
23	B11	8
23	B11	9
23	B11	10
23	B11	11
23	B11	12
23	B11	13
23	B11	14
23	B11	15
23	B11	16
23	B11	17
23	B11	18
23	B11	19
23	B11	20
23	B11	21
23	B11	22
23	B11	23
23	B11	24
23	B11	25
23	B11	26
23	B11	27
23	B11	28
23	B11	29
23	B11	30
23	B11	31
23	B11	32
23	B11	33
23	B11	34
23	B11	35
23	B11	36
23	B11	37
23	B11	38
23	B11	39
23	B11	40
23	B11	41
23	B11	42
23	B11	43
23	B11	44
23	B11	45
23	B11	46
23	B11	47
23	B11	48
23	B11	49
23	B11	50
24	B12	1
24	B12	2
24	B12	3
24	B12	4
24	B12	5
24	B12	6
24	B12	7
24	B12	8
24	B12	9
24	B12	10
24	B12	11
24	B12	12
24	B12	13
24	B12	14
24	B12	15
24	B12	16
24	B12	17
24	B12	18
24	B12	19
24	B12	20
24	B12	21
24	B12	22
24	B12	23
24	B12	24
24	B12	25
24	B12	26
24	B12	27
24	B12	28
24	B12	29
24	B12	30
24	B12	31
24	B12	32
24	B12	33
24	B12	34
24	B12	35
24	B12	36
24	B12	37
24	B12	38
24	B12	39
24	B12	40
24	B12	41
24	B12	42
24	B12	43
24	B12	44
24	B12	45
24	B12	46
24	B12	47
24	B12	48
24	B12	49
24	B12	50
25	C1	1
25	C1	2
25	C1	3
25	C1	4
25	C1	5
25	C1	6
25	C1	7
25	C1	8
25	C1	9
25	C1	10
25	C1	11
25	C1	12
25	C1	13
25	C1	14
25	C1	15
25	C1	16
25	C1	17
25	C1	18
25	C1	19
25	C1	20
25	C1	21
25	C1	22
25	C1	23
25	C1	24
25	C1	25
25	C1	26
25	C1	27
25	C1	28
25	C1	29
25	C1	30
25	C1	31
25	C1	32
25	C1	33
25	C1	34
25	C1	35
25	C1	36
25	C1	37
25	C1	38
25	C1	39
25	C1	40
25	C1	41
25	C1	42
25	C1	43
25	C1	44
25	C1	45
25	C1	46
25	C1	47
25	C1	48
25	C1	49
25	C1	50
26	C2	1
26	C2	2
26	C2	3
26	C2	4
26	C2	5
26	C2	6
26	C2	7
26	C2	8
26	C2	9
26	C2	10
26	C2	11
26	C2	12
26	C2	13
26	C2	14
26	C2	15
26	C2	16
26	C2	17
26	C2	18
26	C2	19
26	C2	20
26	C2	21
26	C2	22
26	C2	23
26	C2	24
26	C2	25
26	C2	26
26	C2	27
26	C2	28
26	C2	29
26	C2	30
26	C2	31
26	C2	32
26	C2	33
26	C2	34
26	C2	35
26	C2	36
26	C2	37
26	C2	38
26	C2	39
26	C2	40
26	C2	41
26	C2	42
26	C2	43
26	C2	44
26	C2	45
26	C2	46
26	C2	47
26	C2	48
26	C2	49
26	C2	50
27	C3	1
27	C3	2
27	C3	3
27	C3	4
27	C3	5
27	C3	6
27	C3	7
27	C3	8
27	C3	9
27	C3	10
27	C3	11
27	C3	12
27	C3	13
27	C3	14
27	C3	15
27	C3	16
27	C3	17
27	C3	18
27	C3	19
27	C3	20
27	C3	21
27	C3	22
27	C3	23
27	C3	24
27	C3	25
27	C3	26
27	C3	27
27	C3	28
27	C3	29
27	C3	30
27	C3	31
27	C3	32
27	C3	33
27	C3	34
27	C3	35
27	C3	36
27	C3	37
27	C3	38
27	C3	39
27	C3	40
27	C3	41
27	C3	42
27	C3	43
27	C3	44
27	C3	45
27	C3	46
27	C3	47
27	C3	48
27	C3	49
27	C3	50
28	C4	1
28	C4	2
28	C4	3
28	C4	4
28	C4	5
28	C4	6
28	C4	7
28	C4	8
28	C4	9
28	C4	10
28	C4	11
28	C4	12
28	C4	13
28	C4	14
28	C4	15
28	C4	16
28	C4	17
28	C4	18
28	C4	19
28	C4	20
28	C4	21
28	C4	22
28	C4	23
28	C4	24
28	C4	25
28	C4	26
28	C4	27
28	C4	28
28	C4	29
28	C4	30
28	C4	31
28	C4	32
28	C4	33
28	C4	34
28	C4	35
28	C4	36
28	C4	37
28	C4	38
28	C4	39
28	C4	40
28	C4	41
28	C4	42
28	C4	43
28	C4	44
28	C4	45
28	C4	46
28	C4	47
28	C4	48
28	C4	49
28	C4	50
29	C5	1
29	C5	2
29	C5	3
29	C5	4
29	C5	5
29	C5	6
29	C5	7
29	C5	8
29	C5	9
29	C5	10
29	C5	11
29	C5	12
29	C5	13
29	C5	14
29	C5	15
29	C5	16
29	C5	17
29	C5	18
29	C5	19
29	C5	20
29	C5	21
29	C5	22
29	C5	23
29	C5	24
29	C5	25
29	C5	26
29	C5	27
29	C5	28
29	C5	29
29	C5	30
29	C5	31
29	C5	32
29	C5	33
29	C5	34
29	C5	35
29	C5	36
29	C5	37
29	C5	38
29	C5	39
29	C5	40
29	C5	41
29	C5	42
29	C5	43
29	C5	44
29	C5	45
29	C5	46
29	C5	47
29	C5	48
29	C5	49
29	C5	50
30	C6	1
30	C6	2
30	C6	3
30	C6	4
30	C6	5
30	C6	6
30	C6	7
30	C6	8
30	C6	9
30	C6	10
30	C6	11
30	C6	12
30	C6	13
30	C6	14
30	C6	15
30	C6	16
30	C6	17
30	C6	18
30	C6	19
30	C6	20
30	C6	21
30	C6	22
30	C6	23
30	C6	24
30	C6	25
30	C6	26
30	C6	27
30	C6	28
30	C6	29
30	C6	30
30	C6	31
30	C6	32
30	C6	33
30	C6	34
30	C6	35
30	C6	36
30	C6	37
30	C6	38
30	C6	39
30	C6	40
30	C6	41
30	C6	42
30	C6	43
30	C6	44
30	C6	45
30	C6	46
30	C6	47
30	C6	48
30	C6	49
30	C6	50
31	C7	1
31	C7	2
31	C7	3
31	C7	4
31	C7	5
31	C7	6
31	C7	7
31	C7	8
31	C7	9
31	C7	10
31	C7	11
31	C7	12
31	C7	13
31	C7	14
31	C7	15
31	C7	16
31	C7	17
31	C7	18
31	C7	19
31	C7	20
31	C7	21
31	C7	22
31	C7	23
31	C7	24
31	C7	25
31	C7	26
31	C7	27
31	C7	28
31	C7	29
31	C7	30
31	C7	31
31	C7	32
31	C7	33
31	C7	34
31	C7	35
31	C7	36
31	C7	37
31	C7	38
31	C7	39
31	C7	40
31	C7	41
31	C7	42
31	C7	43
31	C7	44
31	C7	45
31	C7	46
31	C7	47
31	C7	48
31	C7	49
31	C7	50
32	C8	1
32	C8	2
32	C8	3
32	C8	4
32	C8	5
32	C8	6
32	C8	7
32	C8	8
32	C8	9
32	C8	10
32	C8	11
32	C8	12
32	C8	13
32	C8	14
32	C8	15
32	C8	16
32	C8	17
32	C8	18
32	C8	19
32	C8	20
32	C8	21
32	C8	22
32	C8	23
32	C8	24
32	C8	25
32	C8	26
32	C8	27
32	C8	28
32	C8	29
32	C8	30
32	C8	31
32	C8	32
32	C8	33
32	C8	34
32	C8	35
32	C8	36
32	C8	37
32	C8	38
32	C8	39
32	C8	40
32	C8	41
32	C8	42
32	C8	43
32	C8	44
32	C8	45
32	C8	46
32	C8	47
32	C8	48
32	C8	49
32	C8	50
33	C9	1
33	C9	2
33	C9	3
33	C9	4
33	C9	5
33	C9	6
33	C9	7
33	C9	8
33	C9	9
33	C9	10
33	C9	11
33	C9	12
33	C9	13
33	C9	14
33	C9	15
33	C9	16
33	C9	17
33	C9	18
33	C9	19
33	C9	20
33	C9	21
33	C9	22
33	C9	23
33	C9	24
33	C9	25
33	C9	26
33	C9	27
33	C9	28
33	C9	29
33	C9	30
33	C9	31
33	C9	32
33	C9	33
33	C9	34
33	C9	35
33	C9	36
33	C9	37
33	C9	38
33	C9	39
33	C9	40
33	C9	41
33	C9	42
33	C9	43
33	C9	44
33	C9	45
33	C9	46
33	C9	47
33	C9	48
33	C9	49
33	C9	50
34	C10	1
34	C10	2
34	C10	3
34	C10	4
34	C10	5
34	C10	6
34	C10	7
34	C10	8
34	C10	9
34	C10	10
34	C10	11
34	C10	12
34	C10	13
34	C10	14
34	C10	15
34	C10	16
34	C10	17
34	C10	18
34	C10	19
34	C10	20
34	C10	21
34	C10	22
34	C10	23
34	C10	24
34	C10	25
34	C10	26
34	C10	27
34	C10	28
34	C10	29
34	C10	30
34	C10	31
34	C10	32
34	C10	33
34	C10	34
34	C10	35
34	C10	36
34	C10	37
34	C10	38
34	C10	39
34	C10	40
34	C10	41
34	C10	42
34	C10	43
34	C10	44
34	C10	45
34	C10	46
34	C10	47
34	C10	48
34	C10	49
34	C10	50
35	C11	1
35	C11	2
35	C11	3
35	C11	4
35	C11	5
35	C11	6
35	C11	7
35	C11	8
35	C11	9
35	C11	10
35	C11	11
35	C11	12
35	C11	13
35	C11	14
35	C11	15
35	C11	16
35	C11	17
35	C11	18
35	C11	19
35	C11	20
35	C11	21
35	C11	22
35	C11	23
35	C11	24
35	C11	25
35	C11	26
35	C11	27
35	C11	28
35	C11	29
35	C11	30
35	C11	31
35	C11	32
35	C11	33
35	C11	34
35	C11	35
35	C11	36
35	C11	37
35	C11	38
35	C11	39
35	C11	40
35	C11	41
35	C11	42
35	C11	43
35	C11	44
35	C11	45
35	C11	46
35	C11	47
35	C11	48
35	C11	49
35	C11	50
36	C12	1
36	C12	2
36	C12	3
36	C12	4
36	C12	5
36	C12	6
36	C12	7
36	C12	8
36	C12	9
36	C12	10
36	C12	11
36	C12	12
36	C12	13
36	C12	14
36	C12	15
36	C12	16
36	C12	17
36	C12	18
36	C12	19
36	C12	20
36	C12	21
36	C12	22
36	C12	23
36	C12	24
36	C12	25
36	C12	26
36	C12	27
36	C12	28
36	C12	29
36	C12	30
36	C12	31
36	C12	32
36	C12	33
36	C12	34
36	C12	35
36	C12	36
36	C12	37
36	C12	38
36	C12	39
36	C12	40
36	C12	41
36	C12	42
36	C12	43
36	C12	44
36	C12	45
36	C12	46
36	C12	47
36	C12	48
36	C12	49
36	C12	50
37	D1	1
37	D1	2
37	D1	3
37	D1	4
37	D1	5
37	D1	6
37	D1	7
37	D1	8
37	D1	9
37	D1	10
37	D1	11
37	D1	12
37	D1	13
37	D1	14
37	D1	15
37	D1	16
37	D1	17
37	D1	18
37	D1	19
37	D1	20
37	D1	21
37	D1	22
37	D1	23
37	D1	24
37	D1	25
37	D1	26
37	D1	27
37	D1	28
37	D1	29
37	D1	30
37	D1	31
37	D1	32
37	D1	33
37	D1	34
37	D1	35
37	D1	36
37	D1	37
37	D1	38
37	D1	39
37	D1	40
37	D1	41
37	D1	42
37	D1	43
37	D1	44
37	D1	45
37	D1	46
37	D1	47
37	D1	48
37	D1	49
37	D1	50
38	D2	1
38	D2	2
38	D2	3
38	D2	4
38	D2	5
38	D2	6
38	D2	7
38	D2	8
38	D2	9
38	D2	10
38	D2	11
38	D2	12
38	D2	13
38	D2	14
38	D2	15
38	D2	16
38	D2	17
38	D2	18
38	D2	19
38	D2	20
38	D2	21
38	D2	22
38	D2	23
38	D2	24
38	D2	25
38	D2	26
38	D2	27
38	D2	28
38	D2	29
38	D2	30
38	D2	31
38	D2	32
38	D2	33
38	D2	34
38	D2	35
38	D2	36
38	D2	37
38	D2	38
38	D2	39
38	D2	40
38	D2	41
38	D2	42
38	D2	43
38	D2	44
38	D2	45
38	D2	46
38	D2	47
38	D2	48
38	D2	49
38	D2	50
39	D3	1
39	D3	2
39	D3	3
39	D3	4
39	D3	5
39	D3	6
39	D3	7
39	D3	8
39	D3	9
39	D3	10
39	D3	11
39	D3	12
39	D3	13
39	D3	14
39	D3	15
39	D3	16
39	D3	17
39	D3	18
39	D3	19
39	D3	20
39	D3	21
39	D3	22
39	D3	23
39	D3	24
39	D3	25
39	D3	26
39	D3	27
39	D3	28
39	D3	29
39	D3	30
39	D3	31
39	D3	32
39	D3	33
39	D3	34
39	D3	35
39	D3	36
39	D3	37
39	D3	38
39	D3	39
39	D3	40
39	D3	41
39	D3	42
39	D3	43
39	D3	44
39	D3	45
39	D3	46
39	D3	47
39	D3	48
39	D3	49
39	D3	50
40	D4	1
40	D4	2
40	D4	3
40	D4	4
40	D4	5
40	D4	6
40	D4	7
[truncated: 2,843 more rows]

## Sheet: Results
Block Type	96-Well 0.2-mL Block
Calibration Background is expired	No
Calibration Background performed on	08-10-2018
Calibration Pure Dye ABY is expired	No
Calibration Pure Dye ABY performed on	08-10-2018
Calibration Pure Dye FAM is expired	No
Calibration Pure Dye FAM performed on	08-10-2018
Calibration Pure Dye JUN is expired	No
Calibration Pure Dye JUN performed on	08-10-2018
Calibration Pure Dye NED is expired	No
Calibration Pure Dye NED performed on	08-10-2018
Calibration Pure Dye ROX is expired	No
Calibration Pure Dye ROX performed on	08-10-2018
Calibration Pure Dye SYBR is expired	No
Calibration Pure Dye SYBR performed on	08-10-2018
Calibration Pure Dye TAMRA is expired	No
Calibration Pure Dye TAMRA performed on	08-10-2018
Calibration Pure Dye VIC is expired	No
Calibration Pure Dye VIC performed on	08-10-2018
Calibration ROI is expired	No
Calibration ROI performed on	08-10-2018
Calibration Uniformity is expired	No
Calibration Uniformity performed on	08-10-2018
Chemistry	SYBR_GREEN
Date Created	2020-04-02 04:24:23 AM CEST
Experiment Barcode
Experiment Comment
Experiment File Name	D:\Users\INSTR-ADMIN\Desktop\Simon\2020-04-02 iPSC MYC FOXP1.eds
Experiment Name	2020-04-02 iPSC MYC FOXP1
Experiment Run End Time	2020-04-02 15:42:27 PM CEST
Experiment Type	Melt Curve
Instrument Name	272322942
Instrument Serial Number	272322942
Instrument Type	QuantStudio™ 3 System
Passive Reference	ROX
Post-read Stage/Step
Pre-read Stage/Step
Quantification Cycle Method	Ct
Signal Smoothing On	true
Stage where Melt Analysis is performed	Stage1
Stage/ Cycle where Ct Analysis is performed	Stage2, Step2
User Name
Well	Well Position	Omit	Sample Name	Target Name	Task	Reporter	Quencher	CT	Ct Mean	Ct SD	Automatic Ct Threshold	Ct Threshold	Automatic Baseline	Baseline Start	Baseline End	Comments	Cq Conf	MTP	HIGHSD	Tm1	Tm2	Tm3	Tm4
1	A1	FALSE	8 - iPSC	GAPDH	UNKNOWN	SYBR	None	17.0805	17.192	0.760906	TRUE	0.526466	TRUE	3	10		0.975512	N	Y	80.2788
2	A2	FALSE	8 - iPSC	GAPDH	UNKNOWN	SYBR	None	18.0026	17.192	0.760906	TRUE	0.526466	TRUE	3	11		0.974681	N	Y	79.6642
3	A3	FALSE	8 - iPSC	GAPDH	UNKNOWN	SYBR	None	16.4931	17.192	0.760906	TRUE	0.526466	TRUE	3	10		0.987223	N	Y	80.1334
4	A4	FALSE	8 - iPSC	MYC	UNKNOWN	SYBR	None	22.9817	24.0885	0.99836	TRUE	0.509264	TRUE	3	16		0.988991	N	Y	75.983
5	A5	FALSE	8 - iPSC	MYC	UNKNOWN	SYBR	None	24.3626	24.0885	0.99836	TRUE	0.509264	TRUE	3	17		0.986521	N	Y	75.6567
6	A6	FALSE	8 - iPSC	MYC	UNKNOWN	SYBR	None	24.9211	24.0885	0.99836	TRUE	0.509264	TRUE	3	18		0.990369	Y	Y	75.6567	68.5939
7	A7	FALSE	8 - iPSC	FOXP1	UNKNOWN	SYBR	None	30.9938	30.2676	0.631918	TRUE	0.30393	TRUE	3	25		0.992641	N	Y	80.877
8	A8	FALSE	8 - iPSC	FOXP1	UNKNOWN	SYBR	None	29.9656	30.2676	0.631918	TRUE	0.30393	TRUE	3	24		0.993485	N	Y	81.0306
9	A9	FALSE	8 - iPSC	FOXP1	UNKNOWN	SYBR	None	29.8433	30.2676	0.631918	TRUE	0.30393	TRUE	3	24		0.991993	Y	Y	81.2084	67.3742

## Sheet: Melt Curve Raw Data
Block Type	96-Well 0.2-mL Block
Calibration Background is expired	No
Calibration Background performed on	08-10-2018
Calibration Pure Dye ABY is expired	No
Calibration Pure Dye ABY performed on	08-10-2018
Calibration Pure Dye FAM is expired	No
Calibration Pure Dye FAM performed on	08-10-2018
Calibration Pure Dye JUN is expired	No
Calibration Pure Dye JUN performed on	08-10-2018
Calibration Pure Dye NED is expired	No
Calibration Pure Dye NED performed on	08-10-2018
Calibration Pure Dye ROX is expired	No
Calibration Pure Dye ROX performed on	08-10-2018
Calibration Pure Dye SYBR is expired	No
Calibration Pure Dye SYBR performed on	08-10-2018
Calibration Pure Dye TAMRA is expired	No
Calibration Pure Dye TAMRA performed on	08-10-2018
Calibration Pure Dye VIC is expired	No
Calibration Pure Dye VIC performed on	08-10-2018
Calibration ROI is expired	No
Calibration ROI performed on	08-10-2018
Calibration Uniformity is expired	No
Calibration Uniformity performed on	08-10-2018
Chemistry	SYBR_GREEN
Date Created	2020-04-02 04:24:24 AM CEST
Experiment Barcode
Experiment Comment
Experiment File Name	D:\Users\INSTR-ADMIN\Desktop\Simon\2020-04-02 iPSC MYC FOXP1.eds
Experiment Name	2020-04-02 iPSC MYC FOXP1
Experiment Run End Time	2020-04-02 15:42:27 PM CEST
Experiment Type	Melt Curve
Instrument Name	272322942
Instrument Serial Number	272322942
Instrument Type	QuantStudio™ 3 System
Passive Reference	ROX
Post-read Stage/Step
Pre-read Stage/Step
Quantification Cycle Method	Ct
Signal Smoothing On	true
Stage where Melt Analysis is performed	Stage1
Stage/ Cycle where Ct Analysis is performed	Stage2, Step2
User Name
Well	Well Position	Reading	Temperature	Fluorescence	Derivative	Target Name
1	A1	1	59.9974	639213	10217.2	GAPDH
1	A1	2	60.3047	637043	10852.2	GAPDH
1	A1	3	60.612	636983	11593.9	GAPDH
1	A1	4	60.9193	633216	12463	GAPDH
1	A1	5	61.2266	629971	13441.8	GAPDH
1	A1	6	61.5339	625574	14480.3	GAPDH
1	A1	7	61.8412	620524	15516.7	GAPDH
1	A1	8	62.1485	615136	16495.3	GAPDH
1	A1	9	62.4557	610485	17376.3	GAPDH
1	A1	10	62.763	604867	18136.1	GAPDH
1	A1	11	63.0703	598670	18763.9	GAPDH
1	A1	12	63.3776	592238	19260.6	GAPDH
1	A1	13	63.6849	586822	19637.8	GAPDH
1	A1	14	63.9922	580035	19917.4	GAPDH
1	A1	15	64.2995	573579	20127.4	GAPDH
1	A1	16	64.6068	567318	20297.7	GAPDH
1	A1	17	64.9141	560976	20452.8	GAPDH
1	A1	18	65.2214	553832	20613.5	GAPDH
1	A1	19	65.5287	548419	20785.7	GAPDH
1	A1	20	65.836	541736	20962.7	GAPDH
1	A1	21	66.1433	534759	21128.9	GAPDH
1	A1	22	66.4506	528781	21267.2	GAPDH
1	A1	23	66.7579	521519	21366.2	GAPDH
1	A1	24	67.0651	514842	21425.3	GAPDH
1	A1	25	67.3724	508158	21451.9	GAPDH
1	A1	26	67.6797	501511	21455.6	GAPDH
1	A1	27	67.987	496002	21442.3	GAPDH
1	A1	28	68.2943	488039	21412.9	GAPDH
1	A1	29	68.6016	481354	21366.4	GAPDH
1	A1	30	68.9089	474998	21303.9	GAPDH
1	A1	31	69.2162	468165	21230.5	GAPDH
1	A1	32	69.5235	461295	21155.5	GAPDH
1	A1	33	69.8308	455481	21091.4	GAPDH
1	A1	34	70.1381	447977	21051.6	GAPDH
1	A1	35	70.4454	442188	21047.7	GAPDH
1	A1	36	70.7527	435857	21084.8	GAPDH
1	A1	37	71.06	429138	21158	GAPDH
1	A1	38	71.3672	422800	21252.9	GAPDH
1	A1	39	71.6745	415537	21350.3	GAPDH
1	A1	40	71.9818	408417	21434.6	GAPDH
1	A1	41	72.2891	402044	21499.9	GAPDH
1	A1	42	72.5964	395171	21552.8	GAPDH
1	A1	43	72.9037	386876	21610	GAPDH
1	A1	44	73.211	382054	21691.7	GAPDH
1	A1	45	73.5183	374573	21814.9	GAPDH
1	A1	46	73.8256	367667	21990.3	GAPDH
1	A1	47	74.1329	360643	22222.6	GAPDH
1	A1	48	74.4402	353340	22515.4	GAPDH
1	A1	49	74.7475	346902	22873.7	GAPDH
1	A1	50	75.0548	339280	23304	GAPDH
1	A1	51	75.3621	331992	23813.4	GAPDH
1	A1	52	75.6694	324934	24408.3	GAPDH
1	A1	53	75.9767	317163	25096.1	GAPDH
1	A1	54	76.284	309719	25891	GAPDH
1	A1	55	76.5912	301304	26822.1	GAPDH
1	A1	56	76.8985	292965	27946.1	GAPDH
1	A1	57	77.2058	284248	29359.1	GAPDH
1	A1	58	77.5131	275314	31208.5	GAPDH
1	A1	59	77.8204	265415	33698.3	GAPDH
1	A1	60	78.1277	255606	37075.7	GAPDH
1	A1	61	78.435	244185	41583.3	GAPDH
1	A1	62	78.7423	232112	47357.1	GAPDH
1	A1	63	79.0496	219084	54273.8	GAPDH
1	A1	64	79.3569	202650	61791.9	GAPDH
1	A1	65	79.6642	184251	68880.1	GAPDH
1	A1	66	79.9715	157143	74134.9	GAPDH
1	A1	67	80.2788	122964	76129.6	GAPDH
1	A1	68	80.5861	83278.5	73903.2	GAPDH
1	A1	69	80.8933	45615.9	67377.1	GAPDH
1	A1	70	81.2006	28273	57472.8	GAPDH
1	A1	71	81.5079	21961.2	45834.7	GAPDH
1	A1	72	81.8152	20379.8	34280	GAPDH
1	A1	73	82.1225	20120.9	24240.8	GAPDH
1	A1	74	82.4298	17145.3	16369.2	GAPDH
1	A1	75	82.7371	14707.1	10751.9	GAPDH
1	A1	76	83.0444	12447.7	7058.88	GAPDH
1	A1	77	83.3517	12809.9	4723.53	GAPDH
1	A1	78	83.659	12189.9	3241.86	GAPDH
1	A1	79	83.9663	10908	2259.96	GAPDH
1	A1	80	84.2736	10727	1568.64	GAPDH
1	A1	81	84.5809	9711.19	1060.73	GAPDH
1	A1	82	84.8882	10553.4	687.4	GAPDH
1	A1	83	85.1955	10357.3	425.223	GAPDH
1	A1	84	85.5027	10016.4	255.012	GAPDH
1	A1	85	85.81	9717.88	152.387	GAPDH
1	A1	86	86.1173	9753.28	89.3281	GAPDH
1	A1	87	86.4246	8612.7	42.0039	GAPDH
1	A1	88	86.7319	9783.18	-2.57227	GAPDH
1	A1	89	87.0392	9291.44	-46.1602	GAPDH
1	A1	90	87.3465	8764.89	-84.2617	GAPDH
1	A1	91	87.6538	9166.14	-111.762	GAPDH
1	A1	92	87.9611	8965.74	-125.713	GAPDH
1	A1	93	88.2684	8270.89	-125.775	GAPDH
1	A1	94	88.5757	9055	-114.891	GAPDH
1	A1	95	88.883	9113.47	-100.488	GAPDH
1	A1	96	89.1903	7943.71	-93.3789	GAPDH
1	A1	97	89.4976	7894.53	-102.303	GAPDH
1	A1	98	89.8049	7913.32	-126.945	GAPDH
1	A1	99	90.1122	8318.65	-155.92	GAPDH
1	A1	100	90.4194	8230.24	-173.414	GAPDH
1	A1	101	90.7267	8198.94	-170.098	GAPDH
1	A1	102	91.034	7818.68	-149.318	GAPDH
1	A1	103	91.3413	7112.31	-123.277	GAPDH
1	A1	104	91.6486	7273.36	-103.258	GAPDH
1	A1	105	91.9559	8146.59	-92.8965	GAPDH
1	A1	106	92.2632	7172.04	-89.7305	GAPDH
1	A1	107	92.5705	7172.22	-91.3027	GAPDH
1	A1	108	92.8778	6727.44	-98.1836	GAPDH
1	A1	109	93.1851	6727.66	-110.852	GAPDH
1	A1	110	93.4924	6941.25	-124.875	GAPDH
1	A1	111	93.7997	6888.79	-131.057	GAPDH
1	A1	112	94.107	7116.5	-121.631	GAPDH
1	A1	113	94.4143	6457.6	-96.8828	GAPDH
1	A1	114	94.7215	5855.92	-65.8379	GAPDH
2	A2	1	59.9974	708562	10850.8	GAPDH
2	A2	2	60.3047	708511	11656.2	GAPDH
2	A2	3	60.612	707344	12628.8	GAPDH
2	A2	4	60.9193	704995	13807	GAPDH
2	A2	5	61.2266	700368	15162.6	GAPDH
2	A2	6	61.5339	696051	16608.6	GAPDH
2	A2	7	61.8412	690142	18031.3	GAPDH
2	A2	8	62.1485	684051	19329.6	GAPDH
2	A2	9	62.4557	677421	20442.7	GAPDH
2	A2	10	62.763	670450	21357.7	GAPDH
2	A2	11	63.0703	662828	22096.3	GAPDH
2	A2	12	63.3776	656428	22693.4	GAPDH
2	A2	13	63.6849	649519	23179.4	GAPDH
2	A2	14	63.9922	642268	23586.1	GAPDH
2	A2	15	64.2995	633676	23896.1	GAPDH
2	A2	16	64.6068	625623	24118.2	GAPDH
2	A2	17	64.9141	617794	24270.1	GAPDH
2	A2	18	65.2214	610545	24375.4	GAPDH
2	A2	19	65.5287	602655	24456.4	GAPDH
2	A2	20	65.836	594876	24528.1	GAPDH
2	A2	21	66.1433	586855	24595.8	GAPDH
2	A2	22	66.4506	579720	24658.8	GAPDH
2	A2	23	66.7579	571732	24714.2	GAPDH
2	A2	24	67.0651	563953	24760	GAPDH
2	A2	25	67.3724	555720	24797.6	GAPDH
2	A2	26	67.6797	548704	24829.9	GAPDH
2	A2	27	67.987	540698	24859.4	GAPDH
2	A2	28	68.2943	532525	24884.6	GAPDH
2	A2	29	68.6016	525171	24900.2	GAPDH
2	A2	30	68.9089	517099	24901.2	GAPDH
2	A2	31	69.2162	508666	24887.6	GAPDH
2	A2	32	69.5235	500262	24866.4	GAPDH
2	A2	33	69.8308	493540	24847.9	GAPDH
2	A2	34	70.1381	486047	24839.7	GAPDH
2	A2	35	70.4454	477603	24840.2	GAPDH
2	A2	36	70.7527	469579	24838.9	GAPDH
2	A2	37	71.06	462465	24822	GAPDH
2	A2	38	71.3672	454263	24781.6	GAPDH
2	A2	39	71.6745	445781	24725.1	GAPDH
2	A2	40	71.9818	437299	24679.5	GAPDH
2	A2	41	72.2891	430054	24685.3	GAPDH
2	A2	42	72.5964	422308	24781	GAPDH
2	A2	43	72.9037	414697	24986.2	GAPDH
2	A2	44	73.211	406893	25290.1	GAPDH
2	A2	45	73.5183	399047	25657.3	GAPDH
2	A2	46	73.8256	389957	26046.3	GAPDH
2	A2	47	74.1329	381419	26431.5	GAPDH
2	A2	48	74.4402	372289	26817	GAPDH
2	A2	49	74.7475	364270	27233.4	GAPDH
2	A2	50	75.0548	356445	27722.5	GAPDH
2	A2	51	75.3621	347374	28322.2	GAPDH
2	A2	52	75.6694	338148	29060.1	GAPDH
2	A2	53	75.9767	329390	29962.3	GAPDH
2	A2	54	76.284	320653	31069.8	GAPDH
2	A2	55	76.5912	310081	32457.3	GAPDH
2	A2	56	76.8985	300438	34247.5	GAPDH
2	A2	57	77.2058	290229	36614.8	GAPDH
2	A2	58	77.5131	278612	39770.6	GAPDH
2	A2	59	77.8204	267113	43919.1	GAPDH
2	A2	60	78.1277	254065	49170.6	GAPDH
2	A2	61	78.435	238876	55415.3	GAPDH
2	A2	62	78.7423	222099	62190	GAPDH
2	A2	63	79.0496	203001	68613.1	GAPDH
2	A2	64	79.3569	177108	73474.7	GAPDH
2	A2	65	79.6642	147286	75528.9	GAPDH
2	A2	66	79.9715	107442	73916.6	GAPDH
2	A2	67	80.2788	73321.3	68536.2	GAPDH
2	A2	68	80.5861	54432.5	60149.3	GAPDH
2	A2	69	80.8933	47848.9	50133.5	GAPDH
2	A2	70	81.2006	43195.1	39992.4	GAPDH
2	A2	71	81.5079	38094.8	30874.7	GAPDH
2	A2	72	81.8152	31656.5	23331.8	GAPDH
2	A2	73	82.1225	24709.2	17670.8	GAPDH
2	A2	74	82.4298	20211.3	13259.2	GAPDH
2	A2	75	82.7371	19425.1	9784.61	GAPDH
2	A2	76	83.0444	18412.8	7037.49	GAPDH
2	A2	77	83.3517	18621.5	4908.45	GAPDH
2	A2	78	83.659	18136.1	3332.35	GAPDH
2	A2	79	83.9663	17883.8	2236.84	GAPDH
2	A2	80	84.2736	17999.2	1526.86	GAPDH
2	A2	81	84.5809	17229	1098.3	GAPDH
2	A2	82	84.8882	17441.9	858.635	GAPDH
2	A2	83	85.1955	17905.3	737.9	GAPDH
2	A2	84	85.5027	17145.7	688.113	GAPDH
2	A2	85	85.81	17437.3	677.268	GAPDH
2	A2	86	86.1173	16352.5	684.48	GAPDH
2	A2	87	86.4246	16888	697.586	GAPDH
2	A2	88	86.7319	17217.8	710.934	GAPDH
2	A2	89	87.0392	16180.8	722.131	GAPDH
2	A2	90	87.3465	16399.9	728.949	GAPDH
2	A2	91	87.6538	15821.2	728.375	GAPDH
2	A2	92	87.9611	16561.1	717.754	GAPDH
2	A2	93	88.2684	15397.6	696.449	GAPDH
2	A2	94	88.5757	15880.8	666.768	GAPDH
2	A2	95	88.883	15651.5	633.998	GAPDH
2	A2	96	89.1903	15138.9	605.51	GAPDH
2	A2	97	89.4976	15718	588.326	GAPDH
2	A2	98	89.8049	15734.4	585.453	GAPDH
2	A2	99	90.1122	14945.5	593.031	GAPDH
2	A2	100	90.4194	15157.2	601.039	GAPDH
2	A2	101	90.7267	14790.7	598.229	GAPDH
2	A2	102	91.034	14637.3	578.805	GAPDH
2	A2	103	91.3413	14826.6	546.816	GAPDH
2	A2	104	91.6486	14506.5	515.494	GAPDH
2	A2	105	91.9559	14683.6	501.596	GAPDH
2	A2	106	92.2632	15178.9	517.389	GAPDH
2	A2	107	92.5705	14159.4	564.143	GAPDH
2	A2	108	92.8778	14587	630.553	GAPDH
2	A2	109	93.1851	13877.9	697.361	GAPDH
2	A2	110	93.4924	13762.7	746.076	GAPDH
2	A2	111	93.7997	13408.9	767.232	GAPDH
2	A2	112	94.107	13597.9	763.764	GAPDH
2	A2	113	94.4143	13630.5	747.838	GAPDH
2	A2	114	94.7215	13376.3	733.674	GAPDH
3	A3	1	59.9964	891315	16382.1	GAPDH
3	A3	2	60.3038	889347	17093.7	GAPDH
3	A3	3	60.6113	886637	17948.9	GAPDH
3	A3	4	60.9187	882536	18955.1	GAPDH
3	A3	5	61.2261	876179	20069.8	GAPDH
3	A3	6	61.5336	869817	21215.1	GAPDH
3	A3	7	61.841	863294	22309.4	GAPDH
3	A3	8	62.1484	855185	23297.5	GAPDH
3	A3	9	62.4559	846863	24161.5	GAPDH
3	A3	10	62.7633	840072	24909.8	GAPDH
3	A3	11	63.0708	832112	25555	GAPDH
3	A3	12	63.3782	824487	26096.2	GAPDH
3	A3	13	63.6856	815723	26519.2	GAPDH
3	A3	14	63.9931	807075	26811.8	GAPDH
3	A3	15	64.3005	797762	26981.9	GAPDH
3	A3	16	64.6079	788452	27064.6	GAPDH
3	A3	17	64.9154	780113	27110.5	GAPDH
3	A3	18	65.2228	771916	27165.1	GAPDH
3	A3	19	65.5302	763866	27249.4	GAPDH
3	A3	20	65.8377	754698	27355.9	GAPDH
3	A3	21	66.1451	746166	27459.7	GAPDH
3	A3	22	66.4525	737107	27536.8	GAPDH
3	A3	23	66.76	728969	27578.8	GAPDH
3	A3	24	67.0674	718830	27595.5	GAPDH
3	A3	25	67.3748	711608	27605.8	GAPDH
3	A3	26	67.6823	702804	27624.1	GAPDH
3	A3	27	67.9897	694301	27651.9	GAPDH
3	A3	28	68.2971	685528	27676.9	GAPDH
3	A3	29	68.6046	675994	27683.6	GAPDH
3	A3	30	68.912	667018	27662	GAPDH
3	A3	31	69.2195	659264	27615.4	GAPDH
3	A3	32	69.5269	649100	27559.9	GAPDH
3	A3	33	69.8343	641071	27517.1	GAPDH
3	A3	34	70.1418	632921	27506.1	GAPDH
3	A3	35	70.4492	624220	27534.6	GAPDH
3	A3	36	70.7566	615709	27596.2	GAPDH
3	A3	37	71.0641	606614	27672.9	GAPDH
3	A3	38	71.3715	598171	27744.6	GAPDH
3	A3	39	71.6789	588735	27800.4	GAPDH
3	A3	40	71.9864	579150	27846.4	GAPDH
3	A3	41	72.2938	570571	27905.4	GAPDH
3	A3	42	72.6012	562083	28008.3	GAPDH
3	A3	43	72.9087	552269	28182	GAPDH
3	A3	44	73.2161	545079	28440.6	GAPDH
3	A3	45	73.5236	534499	28781.6	GAPDH
3	A3	46	73.831	525670	29191	GAPDH
3	A3	47	74.1384	516063	29650.7	GAPDH
3	A3	48	74.4459	506890	30146.2	GAPDH
3	A3	49	74.7533	497258	30674.9	GAPDH
3	A3	50	75.0607	486136	31251.7	GAPDH
3	A3	51	75.3682	476625	31911.5	GAPDH
3	A3	52	75.6756	467147	32703.6	GAPDH
3	A3	53	75.983	457401	33682	GAPDH
3	A3	54	76.2905	447344	34901	GAPDH
3	A3	55	76.5979	435122	36423.8	GAPDH
3	A3	56	76.9053	424115	38346.8	GAPDH
3	A3	57	77.2128	412436	40832.1	GAPDH
3	A3	58	77.5202	398487	44132.3	GAPDH
3	A3	59	77.8276	385914	48591.1	GAPDH
3	A3	60	78.1351	371533	54599.4	GAPDH
3	A3	61	78.4425	354284	62482.5	GAPDH
3	A3	62	78.7499	336101	72309.5	GAPDH
3	A3	63	79.0574	315392	83649.3	GAPDH
3	A3	64	79.3648	288892	95371.5	GAPDH
3	A3	65	79.6723	256912	105642	GAPDH
3	A3	66	79.9797	209455	112240	GAPDH
3	A3	67	80.2871	153236	113186	GAPDH
3	A3	68	80.5946	94568.6	107465	GAPDH
3	A3	69	80.902	49722.5	95518.2	GAPDH
3	A3	70	81.2094	31665.1	79193.8	GAPDH
3	A3	71	81.5169	26866.9	61166.8	GAPDH
3	A3	72	81.8243	25467.7	44075.8	GAPDH
3	A3	73	82.1317	23622	29791.6	GAPDH
3	A3	74	82.4392	22424.4	19105.6	GAPDH
3	A3	75	82.7466	19751	11853.2	GAPDH
3	A3	76	83.054	18705.2	7321.15	GAPDH
3	A3	77	83.3615	18600.5	4656.62	GAPDH
3	A3	78	83.6689	18028.5	3132.03	GAPDH
3	A3	79	83.9763	17471.2	2240.01	GAPDH
3	A3	80	84.2838	16226.5	1676.19	GAPDH
3	A3	81	84.5912	15883.6	1281.25	GAPDH
3	A3	82	84.8987	15868.8	984.404	GAPDH
3	A3	83	85.2061	15974.3	759.834	GAPDH
3	A3	84	85.5135	15822.1	595.855	GAPDH
3	A3	85	85.821	15395.6	477.512	GAPDH
3	A3	86	86.1284	14923.5	384.047	GAPDH
3	A3	87	86.4358	14310.7	297.186	GAPDH
3	A3	88	86.7433	14899.9	210.365	GAPDH
3	A3	89	87.0507	15055.9	129.873	GAPDH
3	A3	90	87.3581	14927.1	67.1875	GAPDH
3	A3	91	87.6656	14373.7	29.6133	GAPDH
3	A3	92	87.973	14509.9	16.5488	GAPDH
3	A3	93	88.2804	14190.8	22.3809	GAPDH
3	A3	94	88.5879	14937.5	41.0195	GAPDH
3	A3	95	88.8953	13992.1	67.5039	GAPDH
3	A3	96	89.2027	13860.7	96.4922	GAPDH
3	A3	97	89.5102	14328.5	120.914	GAPDH
3	A3	98	89.8176	13542	133.385	GAPDH
3	A3	99	90.1251	13552.2	130.217	GAPDH
3	A3	100	90.4325	13245.3	115.27	GAPDH
3	A3	101	90.7399	13440.2	100.193	GAPDH
3	A3	102	91.0474	13568.4	99.1504	GAPDH
3	A3	103	91.3548	13668.2	119.867	GAPDH
3	A3	104	91.6622	12854.8	156.709	GAPDH
3	A3	105	91.9697	12854.5	191.496	GAPDH
3	A3	106	92.2771	12305.1	203.062	GAPDH
3	A3	107	92.5845	12056.3	179.789	GAPDH
3	A3	108	92.892	12636.6	126.807	GAPDH
3	A3	109	93.1994	12618.2	63.1133	GAPDH
3	A3	110	93.5068	12015.9	11.1152	GAPDH
3	A3	111	93.8143	12425	-14.3574	GAPDH
3	A3	112	94.1217	12499.9	-11.4258	GAPDH
3	A3	113	94.4291	11638.3	10.6602	GAPDH
3	A3	114	94.7366	11971.1	37.9414	GAPDH
4	A4	1	59.9964	930674	18670.4	MYC
4	A4	2	60.3038	927321	19088.1	MYC
4	A4	3	60.6113	923413	19594.2	MYC
4	A4	4	60.9187	917107	20223.4	MYC
4	A4	5	61.2261	910700	21048.3	MYC
4	A4	6	61.5336	903614	21905.3	MYC
4	A4	7	61.841	896653	22730.4	MYC
4	A4	8	62.1484	888919	23464.1	MYC
4	A4	9	62.4559	880534	24067.5	MYC
4	A4	10	62.7633	872074	24529.3	MYC
4	A4	11	63.0708	863968	24863.9	MYC
4	A4	12	63.3782	856275	25099.1	MYC
4	A4	13	63.6856	848162	25264.5	MYC
4	A4	14	63.9931	839911	25386.3	MYC
4	A4	15	64.3005	830617	25486	MYC
4	A4	16	64.6079	822465	25581.7	MYC
4	A4	17	64.9154	814606	25686.9	MYC
4	A4	18	65.2228	805549	25807.6	MYC
4	A4	19	65.5302	797210	25942	MYC
4	A4	20	65.8377	789416	26085.2	MYC
4	A4	21	66.1451	779663	26236.3	MYC
4	A4	22	66.4525	771994	26400.5	MYC
4	A4	23	66.76	763369	26587.4	MYC
4	A4	24	67.0674	754722	26801.3	MYC
4	A4	25	67.3748	746675	27033.5	MYC
4	A4	26	67.6823	737833	27257.9	MYC
4	A4	27	67.9897	728850	27435.3	MYC
4	A4	28	68.2971	719729	27522.4	MYC
4	A4	29	68.6046	710761	27485.8	MYC
4	A4	30	68.912	701258	27314.4	MYC
4	A4	31	69.2195	692110	27026.6	MYC
4	A4	32	69.5269	683045	26667.2	MYC
4	A4	33	69.8343	675116	26294	MYC
4	A4	34	70.1418	666706	25959.9	MYC
4	A4	35	70.4492	658778	25700	MYC
4	A4	36	70.7566	651197	25530.9	MYC
4	A4	37	71.0641	641625	25466.2	MYC
4	A4	38	71.3715	633718	25540.7	MYC
4	A4	39	71.6789	625136	25833.9	MYC
4	A4	40	71.9864	616965	26490.4	MYC
4	A4	41	72.2938	609202	27740.6	MYC
4	A4	42	72.6012	600155	29928.5	MYC
4	A4	43	72.9087	590789	33546.4	MYC
4	A4	44	73.2161	583410	39257.6	MYC
4	A4	45	73.5236	572401	47874.4	MYC
4	A4	46	73.831	560319	60237.5	MYC
4	A4	47	74.1384	546596	76956.6	MYC
4	A4	48	74.4459	528422	98020.2	MYC
4	A4	49	74.7533	504417	122378	MYC
4	A4	50	75.0607	467839	147698	MYC
4	A4	51	75.3682	416362	170524	MYC
4	A4	52	75.6756	342218	186932	MYC
4	A4	53	75.983	255977	193562	MYC
4	A4	54	76.2905	179434	188647	MYC
4	A4	55	76.5979	113010	172624	MYC
4	A4	56	76.9053	65955.8	148038	MYC
4	A4	57	77.2128	38757.1	118778	MYC
4	A4	58	77.5202	26672.1	88992.1	MYC
4	A4	59	77.8276	21364	62071.8	MYC
4	A4	60	78.1351	18794.1	40071.4	MYC
4	A4	61	78.4425	16978.9	23633.4	MYC
4	A4	62	78.7499	17242	13838	MYC
4	A4	63	79.0574	16075.2	8027.45	MYC
4	A4	64	79.3648	15344.9	4552.25	MYC
4	A4	65	79.6723	15523.9	2590.29	MYC
4	A4	66	79.9797	15357.8	1535.15	MYC
4	A4	67	80.2871	15020.9	990.342	MYC
4	A4	68	80.5946	15318.5	718.049	MYC
4	A4	69	80.902	14797.8	583.365	MYC
4	A4	70	81.2094	14211.5	513.062	MYC
4	A4	71	81.5169	14275.8	470.646	MYC
4	A4	72	81.8243	14439.9	441.75	MYC
4	A4	73	82.1317	14093.4	424.232	MYC
4	A4	74	82.4392	13453.9	420.289	MYC
4	A4	75	82.7466	14051.9	430.275	MYC
4	A4	76	83.054	13698.3	449.082	MYC
4	A4	77	83.3615	13350.9	466.027	MYC
4	A4	78	83.6689	13122.2	468.547	MYC
4	A4	79	83.9763	12375.8	447.828	MYC
4	A4	80	84.2838	12683	403.127	MYC
4	A4	81	84.5912	12739.2	342.109	MYC
4	A4	82	84.8987	12184.6	277.461	MYC
4	A4	83	85.2061	12520.3	222.281	MYC
4	A4	84	85.5135	12185	186.834	MYC
4	A4	85	85.821	12481.8	177.057	MYC
4	A4	86	86.1284	11951.8	193.732	MYC
4	A4	87	86.4358	12251.3	231.574	MYC
4	A4	88	86.7433	12266.5	279.324	MYC
4	A4	89	87.0507	11601.5	322.686	MYC
4	A4	90	87.3581	11026.4	350.156	MYC
4	A4	91	87.6656	11223.5	358.68	MYC
4	A4	92	87.973	11790.1	354.676	MYC
4	A4	93	88.2804	10826.1	348.879	MYC
4	A4	94	88.5879	11263.4	348.461	MYC
4	A4	95	88.8953	10875.5	352.344	MYC
4	A4	96	89.2027	10219.7	353.025	MYC
4	A4	97	89.5102	10610.8	343.064	MYC
4	A4	98	89.8176	10202.3	321.104	MYC
4	A4	99	90.1251	10161.3	293.219	MYC
4	A4	100	90.4325	10332.7	269.078	MYC
4	A4	101	90.7399	10155.2	255.822	MYC
4	A4	102	91.0474	10054.1	253.873	MYC
4	A4	103	91.3548	9545.92	257.352	MYC
4	A4	104	91.6622	9627.99	258.6	MYC
4	A4	105	91.9697	9645.2	253.59	MYC
4	A4	106	92.2771	9151.15	244.529	MYC
4	A4	107	92.5845	9763.98	238.043	MYC
4	A4	108	92.892	9206.4	240.596	MYC
4	A4	109	93.1994	9285.7	254.521	MYC
4	A4	110	93.5068	8739.6	277.178	MYC
4	A4	111	93.8143	8957.71	303.068	MYC
4	A4	112	94.1217	8872.89	326.938	MYC
4	A4	113	94.4291	8383.1	345.643	MYC
4	A4	114	94.7366	8400.7	358.4	MYC
5	A5	1	59.9958	961395	19073.4	MYC
5	A5	2	60.3029	957337	19756.4	MYC
5	A5	3	60.61	953190	20581.3	MYC
5	A5	4	60.917	949485	21548.9	MYC
5	A5	5	61.2241	941788	22612.7	MYC
5	A5	6	61.5312	934138	23691.7	MYC
5	A5	7	61.8383	926050	24703.2	MYC
5	A5	8	62.1453	917801	25589.8	MYC
5	A5	9	62.4524	908422	26332.6	MYC
5	A5	10	62.7595	900452	26942.4	MYC
5	A5	11	63.0666	891536	27441.4	MYC
5	A5	12	63.3736	882477	27846.6	MYC
5	A5	13	63.6807	873690	28163.5	MYC
5	A5	14	63.9878	865117	28393.3	MYC
5	A5	15	64.2949	854229	28544.1	MYC
5	A5	16	64.6019	844430	28637.2	MYC
5	A5	17	64.909	836012	28704	MYC
5	A5	18	65.2161	826504	28777.6	MYC
5	A5	19	65.5232	817019	28882	MYC
5	A5	20	65.8303	807357	29031.2	MYC
5	A5	21	66.1373	798690	29229.9	MYC
5	A5	22	66.4444	789411	29477.7	MYC
5	A5	23	66.7515	779166	29770.2	MYC
5	A5	24	67.0586	770332	30094.7	MYC
5	A5	25	67.3656	760417	30424.1	MYC
5	A5	26	67.6727	751381	30713.5	MYC
5	A5	27	67.9798	741403	30907	MYC
5	A5	28	68.2869	730640	30952.2	MYC
5	A5	29	68.5939	719856	30820.2	MYC
5	A5	30	68.901	709471	30517.4	MYC
5	A5	31	69.2081	699477	30085.3	MYC
5	A5	32	69.5152	690018	29590.1	MYC
5	A5	33	69.8223	680578	29105.5	MYC
5	A5	34	70.1293	671155	28697.2	MYC
5	A5	35	70.4364	662735	28414.1	MYC
5	A5	36	70.7435	654162	28288.7	MYC
5	A5	37	71.0506	644717	28350.7	MYC
5	A5	38	71.3576	635683	28653.9	MYC
5	A5	39	71.6647	625845	29310.6	MYC
5	A5	40	71.9718	616668	30528.6	MYC
5	A5	41	72.2789	607327	32643.4	MYC
5	A5	42	72.5859	597827	36139.6	MYC
5	A5	43	72.893	588289	41655.3	MYC
5	A5	44	73.2001	577562	49943.3	MYC
5	A5	45	73.5072	565349	61753.6	MYC
5	A5	46	73.8142	549548	77595.1	MYC
5	A5	47	74.1213	531078	97380.8	MYC
5	A5	48	74.4284	506390	120045	MYC
5	A5	49	74.7355	470823	143313	MYC
5	A5	50	75.0426	418568	163853	MYC
5	A5	51	75.3496	349342	177910	MYC
5	A5	52	75.6567	261679	182328	MYC
5	A5	53	75.9638	174155	175582	MYC
5	A5	54	76.2709	107098	158375	MYC
5	A5	55	76.5779	61547.9	133494	MYC
5	A5	56	76.885	38694.9	104955	MYC
5	A5	57	77.1921	28647.2	76835.3	MYC
5	A5	58	77.4992	24513.2	52257.1	MYC
5	A5	59	77.8062	22941.9	32880.6	MYC
5	A5	60	78.1133	22267.4	18962.3	MYC
5	A5	61	78.4204	21119.9	10932.1	MYC
5	A5	62	78.7275	21796.5	7900.22	MYC
5	A5	63	79.0345	20892.8	6189.84	MYC
5	A5	64	79.3416	20512.3	5292.12	MYC
5	A5	65	79.6487	21117.2	4853.37	MYC
5	A5	66	79.9558	20160.6	4653.85	MYC
5	A5	67	80.2629	20609.1	4568.11	MYC
5	A5	68	80.5699	19839.6	4529.4	MYC
5	A5	69	80.877	19737.4	4505.77	MYC
5	A5	70	81.1841	19470.2	4485.84	MYC
5	A5	71	81.4912	18744.7	4469.54	MYC
5	A5	72	81.7982	19412.9	4460.19	MYC
5	A5	73	82.1053	19349.7	4458.24	MYC
5	A5	74	82.4124	18909.3	4458.73	MYC
5	A5	75	82.7195	18355.1	4453.37	MYC
5	A5	76	83.0265	18109.4	4435.52	MYC
5	A5	77	83.3336	17812.8	4404.05	MYC
5	A5	78	83.6407	18120.5	4363.8	MYC
5	A5	79	83.9478	17655	4322.6	MYC
5	A5	80	84.2549	17926.3	4287.79	MYC
5	A5	81	84.5619	17492.8	4264.33	MYC
5	A5	82	84.869	17966.7	4254.89	MYC
5	A5	83	85.1761	16942.3	4260.46	MYC
5	A5	84	85.4832	17877.2	4280.09	MYC
5	A5	85	85.7902	17465.7	4309.8	MYC
5	A5	86	86.0973	17123	4342.35	MYC
5	A5	87	86.4044	16870.9	4369.04	MYC
5	A5	88	86.7115	16667	4383.24	MYC
5	A5	89	87.0185	16298.3	4383.35	MYC
5	A5	90	87.3256	16739.3	4373.29	MYC
5	A5	91	87.6327	16172.9	4360.08	MYC
5	A5	92	87.9398	16191.8	4350.03	MYC
5	A5	93	88.2468	15998.7	4345.58	MYC
5	A5	94	88.5539	16479.6	4344.33	MYC
5	A5	95	88.861	15593.1	4340.85	MYC
5	A5	96	89.1681	14928.6	4330.25	MYC
5	A5	97	89.4752	16022.3	4311.67	MYC
5	A5	98	89.7822	15214.2	4289.4	MYC
5	A5	99	90.0893	15265.2	4270.71	MYC
5	A5	100	90.3964	15569.7	4261.87	MYC
5	A5	101	90.7035	15398.1	4264.68	MYC
5	A5	102	91.0105	14879.4	4275.63	MYC
5	A5	103	91.3176	15075.5	4287.76	MYC
5	A5	104	91.6247	14766.1	4294.25	MYC
5	A5	105	91.9318	14775.4	4291.7	MYC
5	A5	106	92.2388	14445.1	4282.16	MYC
5	A5	107	92.5459	14065.6	4272.6	MYC
5	A5	108	92.853	15186.9	4271.88	MYC
5	A5	109	93.1601	14490.7	4286.23	MYC
5	A5	110	93.4671	14221.4	4315.64	MYC
5	A5	111	93.7742	14105	4353.71	MYC
5	A5	112	94.0813	13733.7	4391.05	MYC
5	A5	113	94.3884	13574.8	4420.2	MYC
5	A5	114	94.6955	13525.7	4438.76	MYC
6	A6	1	59.9958	930427	14070.6	MYC
6	A6	2	60.3029	927228	14907	MYC
6	A6	3	60.61	925563	15896	MYC
6	A6	4	60.917	919740	17040.9	MYC
6	A6	5	61.2241	913678	18294.7	MYC
6	A6	6	61.5312	906763	19576.8	MYC
6	A6	7	61.8383	898256	20803.2	MYC
6	A6	8	62.1453	890960	21910.6	MYC
6	A6	9	62.4524	882890	22868.5	MYC
6	A6	10	62.7595	874152	23675.2	MYC
6	A6	11	63.0666	865414	24345.7	MYC
6	A6	12	63.3736	856390	24901.3	MYC
6	A6	13	63.6807	848395	25362.1	MYC
6	A6	14	63.9878	839254	25748.6	MYC
6	A6	15	64.2949	828866	26085.1	MYC
6	A6	16	64.6019	819962	26406.7	MYC
6	A6	17	64.909	810443	26760.6	MYC
6	A6	18	65.2161	801032	27205.2	MYC
6	A6	19	65.5232	791191	27805	MYC
6	A6	20	65.8303	782742	28628.6	MYC
6	A6	21	66.1373	772664	29746	MYC
6	A6	22	66.4444	762285	31219.1	MYC
6	A6	23	66.7515	752649	33082.5	MYC
6	A6	24	67.0586	742060	35311.5	MYC
6	A6	25	67.3656	731646	37788.8	MYC
6	A6	26	67.6727	718988	40288.9	MYC
6	A6	27	67.9798	705790	42494.8	MYC
6	A6	28	68.2869	690521	44053.8	MYC
6	A6	29	68.5939	673272	44663.1	MYC
6	A6	30	68.901	656192	44157	MYC
6	A6	31	69.2081	639243	42563	MYC
6	A6	32	69.5152	623044	40106.6	MYC
6	A6	33	69.8223	610214	37153.3	MYC
6	A6	34	70.1293	600108	34114.3	MYC
6	A6	35	70.4364	590650	31352	MYC
6	A6	36	70.7435	580353	29119.6	MYC
6	A6	37	71.0506	571992	27552.3	MYC
6	A6	38	71.3576	563386	26702.9	MYC
6	A6	39	71.6647	554276	26603.5	MYC
6	A6	40	71.9718	545849	27335.2	MYC
6	A6	41	72.2789	535817	29090.2	MYC
6	A6	42	72.5859	527248	32215.3	MYC
6	A6	43	72.893	516749	37223.8	MYC
6	A6	44	73.2001	508329	44756.4	MYC
6	A6	45	73.5072	495794	55466.9	MYC
6	A6	46	73.8142	481313	69803.1	MYC
6	A6	47	74.1213	463062	87684.2	MYC
6	A6	48	74.4284	440733	108144	MYC
6	A6	49	74.7355	408787	129101	MYC
6	A6	50	75.0426	363560	147473	MYC
6	A6	51	75.3496	302466	159760	MYC
6	A6	52	75.6567	222972	163012	MYC
6	A6	53	75.9638	142762	155837	MYC
6	A6	54	76.2709	83567.8	138989	MYC
6	A6	55	76.5779	45419.8	115220	MYC
6	A6	56	76.885	29059.7	88427.8	MYC
6	A6	57	77.1921	23022.7	62486.7	MYC
6	A6	58	77.4992	21011.6	40264.5	MYC
6	A6	59	77.8062	20039.4	23165.1	MYC
6	A6	60	78.1133	19883.1	11239.8	MYC
6	A6	61	78.4204	19409.1	6007.04	MYC
6	A6	62	78.7275	18859.6	4507.6	MYC
6	A6	63	79.0345	18990.4	3703.44	MYC
6	A6	64	79.3416	18620.6	3303.29	MYC
6	A6	65	79.6487	18241.2	3115.46	MYC
6	A6	66	79.9558	17971.3	3029.32	MYC
6	A6	67	80.2629	17765.8	2988.36	MYC
6	A6	68	80.5699	17421.4	2966.91	MYC
6	A6	69	80.877	17592.8	2954.18	MYC
6	A6	70	81.1841	17428.4	2945.18	MYC
6	A6	71	81.4912	16497.9	2936.8	MYC
6	A6	72	81.7982	17040.4	2926.81	MYC
6	A6	73	82.1053	16467.3	2914.14	MYC
6	A6	74	82.4124	16048.3	2899.03	MYC
6	A6	75	82.7195	16614	2882.77	MYC
6	A6	76	83.0265	15635.9	2867.12	MYC
6	A6	77	83.3336	15797.7	2853.67	MYC
6	A6	78	83.6407	16064.7	2843.36	MYC
6	A6	79	83.9478	15702.4	2836.25	MYC
6	A6	80	84.2549	15274.2	2831.58	MYC
6	A6	81	84.5619	15571.8	2828.15	MYC
6	A6	82	84.869	15345.6	2824.67	MYC
6	A6	83	85.1761	15029.9	2819.98	MYC
6	A6	84	85.4832	15201.8	2813.31	MYC
6	A6	85	85.7902	14712.1	2804.79	MYC
6	A6	86	86.0973	14773.2	2795.98	MYC
6	A6	87	86.4044	14814.5	2789.9	MYC
6	A6	88	86.7115	14778.1	2790.05	MYC
6	A6	89	87.0185	14861.6	2798.67	MYC
6	A6	90	87.3256	14674.4	2815.09	MYC
6	A6	91	87.6327	14365.5	2835.36	MYC
6	A6	92	87.9398	14326.4	2853.38	MYC
6	A6	93	88.2468	13887.6	2863.15	MYC
6	A6	94	88.5539	14001.8	2861.29	MYC
6	A6	95	88.861	13379.3	2848.96	MYC
6	A6	96	89.1681	13485.7	2832.1	MYC
6	A6	97	89.4752	13488.7	2819.5	MYC
6	A6	98	89.7822	13992.9	2818.95	MYC
6	A6	99	90.0893	13866.5	2833.24	MYC
6	A6	100	90.3964	13041	2858.28	MYC
6	A6	101	90.7035	13075.1	2884.88	MYC
6	A6	102	91.0105	12564.5	2903.05	MYC
6	A6	103	91.3176	12604.6	2906.42	MYC
6	A6	104	91.6247	12110.3	2894.24	MYC
6	A6	105	91.9318	12379.5	2870.62	MYC
6	A6	106	92.2388	12029.1	2842.07	MYC
6	A6	107	92.5459	11981.3	2814.88	MYC
6	A6	108	92.853	12390.4	2793.24	MYC
6	A6	109	93.1601	11669.3	2778.61	MYC
6	A6	110	93.4671	12351.6	2769.97	MYC
6	A6	111	93.7742	11467.3	2765	MYC
6	A6	112	94.0813	11751.5	2761.37	MYC
6	A6	113	94.3884	12049.5	2757.62	MYC
6	A6	114	94.6955	11654.9	2753.29	MYC
7	A7	1	59.996	837712	14049.8	FOXP1
7	A7	2	60.3031	835222	14848.1	FOXP1
7	A7	3	60.6101	834482	15806.8	FOXP1
7	A7	4	60.9172	830973	16946.9	FOXP1
7	A7	5	61.2243	825306	18230.6	FOXP1
7	A7	6	61.5314	819834	19572.8	FOXP1
7	A7	7	61.8384	813140	20875.3	FOXP1
7	A7	8	62.1455	806483	22060	FOXP1
7	A7	9	62.4526	799140	23087.3	FOXP1
7	A7	10	62.7597	791420	23953.5	FOXP1
7	A7	11	63.0667	784030	24674.5	FOXP1
7	A7	12	63.3738	776618	25268.2	FOXP1
7	A7	13	63.6809	768560	25709	FOXP1
7	A7	14	63.988	760666	26044.3	FOXP1
7	A7	15	64.295	751244	26288.8	FOXP1
7	A7	16	64.6021	743360	26464.7	FOXP1
7	A7	17	64.9092	734230	26603.7	FOXP1
7	A7	18	65.2163	726122	26739.3	FOXP1
7	A7	19	65.5233	718350	26894.6	FOXP1
7	A7	20	65.8304	709717	27075.8	FOXP1
7	A7	21	66.1375	701032	27274.1	FOXP1
7	A7	22	66.4445	692690	27472.1	FOXP1
7	A7	23	66.7516	683896	27651.6	FOXP1
7	A7	24	67.0587	675061	27796.8	FOXP1
7	A7	25	67.3658	667159	27895.1	FOXP1
7	A7	26	67.6729	657482	27937	FOXP1
7	A7	27	67.9799	648900	27916.5	FOXP1
7	A7	28	68.287	640718	27834.5	FOXP1
7	A7	29	68.5941	630517	27702.2	FOXP1
7	A7	30	68.9011	622138	27541.2	FOXP1
7	A7	31	69.2082	613665	27379.6	FOXP1
7	A7	32	69.5153	605114	27241.9	FOXP1
7	A7	33	69.8224	596729	27140.4	FOXP1
7	A7	34	70.1294	588517	27069.6	FOXP1
7	A7	35	70.4365	580896	27009.2	FOXP1
7	A7	36	70.7436	571655	26934.1	FOXP1
7	A7	37	71.0507	562415	26825.9	FOXP1
7	A7	38	71.3577	554331	26680.3	FOXP1
7	A7	39	71.6648	545852	26505.5	FOXP1
7	A7	40	71.9719	537454	26316	FOXP1
7	A7	41	72.279	528942	26127	FOXP1
7	A7	42	72.586	520679	25950.8	FOXP1
7	A7	43	72.8931	512062	25797.1	FOXP1
7	A7	44	73.2002	504872	25672.2	FOXP1
7	A7	45	73.5073	496564	25578.2	FOXP1
7	A7	46	73.8143	488020	25511.5	FOXP1
7	A7	47	74.1214	480546	25463.6	FOXP1
7	A7	48	74.4285	472078	25423.2	FOXP1
7	A7	49	74.7355	464297	25380.4	FOXP1
7	A7	50	75.0426	456078	25331.2	FOXP1
7	A7	51	75.3497	448054	25276.6	FOXP1
7	A7	52	75.6568	440555	25235.7	FOXP1
7	A7	53	75.9639	432793	25235.4	FOXP1
7	A7	54	76.2709	425481	25309.1	FOXP1
7	A7	55	76.578	417846	25482.7	FOXP1
7	A7	56	76.8851	409561	25811.5	FOXP1
7	A7	57	77.1921	402163	26372.4	FOXP1
7	A7	58	77.4992	393712	27287.3	FOXP1
7	A7	59	77.8063	386200	28751.9	FOXP1
7	A7	60	78.1134	376742	31065.4	FOXP1
7	A7	61	78.4204	367818	34646.9	FOXP1
7	A7	62	78.7275	358287	40007.6	FOXP1
7	A7	63	79.0346	348156	47638.8	FOXP1
7	A7	64	79.3417	336298	57793.7	FOXP1
7	A7	65	79.6487	321116	70188.5	FOXP1
7	A7	66	79.9558	301341	83730.6	FOXP1
7	A7	67	80.2629	273504	96449.4	FOXP1
7	A7	68	80.57	233558	105800	FOXP1
7	A7	69	80.877	172994	109357	FOXP1
7	A7	70	81.1841	104229	105684	FOXP1
7	A7	71	81.4912	43414.9	94968.2	FOXP1
7	A7	72	81.7983	21514.9	79064.3	FOXP1
7	A7	73	82.1053	18781.5	60877.9	FOXP1
7	A7	74	82.4124	18461	43378.4	FOXP1
7	A7	75	82.7195	18466.4	28728	FOXP1
7	A7	76	83.0266	17596.9	17188.8	FOXP1
7	A7	77	83.3336	17617.7	9356.02	FOXP1
7	A7	78	83.6407	17733.8	4711.12	FOXP1
7	A7	79	83.9478	17224.8	2227.54	FOXP1
7	A7	80	84.2548	17090.5	1025.69	FOXP1
7	A7	81	84.5619	17557.4	498.883	FOXP1
7	A7	82	84.869	16817.8	293.787	FOXP1
7	A7	83	85.1761	16795.8	232.658	FOXP1
7	A7	84	85.4831	16756.6	235.465	FOXP1
7	A7	85	85.7902	17069.2	265.34	FOXP1
7	A7	86	86.0973	16549.9	299.771	FOXP1
7	A7	87	86.4044	15724.2	321.484	FOXP1
7	A7	88	86.7114	15542.2	320.156	FOXP1
7	A7	89	87.0185	16427.3	295.732	FOXP1
7	A7	90	87.3256	15671.1	257.574	FOXP1
7	A7	91	87.6327	15098.9	218.928	FOXP1
7	A7	92	87.9397	15959	190.238	FOXP1
7	A7	93	88.2468	15214.4	174.781	FOXP1
7	A7	94	88.5539	15683.7	168.109	FOXP1
7	A7	95	88.861	14870.2	161.236	FOXP1
7	A7	96	89.168	14807.7	146.143	FOXP1
7	A7	97	89.4751	14871.9	120.979	FOXP1
7	A7	98	89.7822	14895.6	91.9746	FOXP1
7	A7	99	90.0892	14811.6	70.6621	FOXP1
7	A7	100	90.3963	14641.7	68.1152	FOXP1
7	A7	101	90.7034	14775.2	89.457	FOXP1
7	A7	102	91.0105	14740.4	131.416	FOXP1
7	A7	103	91.3176	14231.2	183.609	FOXP1
7	A7	104	91.6246	14252.6	232.461	FOXP1
7	A7	105	91.9317	13746.7	265.729	FOXP1
7	A7	106	92.2388	14083.3	275.74	FOXP1
7	A7	107	92.5458	13520.8	260.611	FOXP1
7	A7	108	92.8529	13316.5	224.152	FOXP1
7	A7	109	93.16	13652.3	175.301	FOXP1
7	A7	110	93.4671	12966.5	127.002	FOXP1
7	A7	111	93.7741	13369.1	93.3066	FOXP1
7	A7	112	94.0812	13807.2	84.5059	FOXP1
7	A7	113	94.3883	13045.7	102.479	FOXP1
7	A7	114	94.6954	12963.9	139.559	FOXP1
8	A8	1	59.996	777688	14025	FOXP1
8	A8	2	60.3031	775073	14697.6	FOXP1
8	A8	3	60.6101	773605	15512	FOXP1
8	A8	4	60.9172	770323	16476.6	FOXP1
8	A8	5	61.2243	765119	17548.4	FOXP1
8	A8	6	61.5314	759060	18648.4	FOXP1
8	A8	7	61.8384	753203	19694.2	FOXP1
8	A8	8	62.1455	746224	20629.3	FOXP1
8	A8	9	62.4526	739476	21434.1	FOXP1
8	A8	10	62.7597	732600	22116.5	FOXP1
8	A8	11	63.0667	726426	22693.1	FOXP1
8	A8	12	63.3738	718195	23152.1	FOXP1
8	A8	13	63.6809	711800	23474	FOXP1
8	A8	14	63.988	703933	23714	FOXP1
8	A8	15	64.295	695646	23878.5	FOXP1
8	A8	16	64.6021	687593	23986.5	FOXP1
8	A8	17	64.9092	679994	24066	FOXP1
8	A8	18	65.2163	672999	24143.9	FOXP1
8	A8	19	65.5233	664738	24237.9	FOXP1
8	A8	20	65.8304	657141	24352.4	FOXP1
8	A8	21	66.1375	649635	24480.8	FOXP1
8	A8	22	66.4445	642068	24612.5	FOXP1
8	A8	23	66.7516	633748	24737.3	FOXP1
8	A8	24	67.0587	625598	24847.6	FOXP1
8	A8	25	67.3658	618466	24935.3	FOXP1
8	A8	26	67.6729	610462	24990	FOXP1
8	A8	27	67.9799	602887	25000	FOXP1
8	A8	28	68.287	593852	24958.2	FOXP1
8	A8	29	68.5941	585346	24867.7	FOXP1
8	A8	30	68.9011	577869	24742.3	FOXP1
8	A8	31	69.2082	570555	24603.5	FOXP1
8	A8	32	69.5153	561724	24472.1	FOXP1
8	A8	33	69.8224	554515	24363.6	FOXP1
8	A8	34	70.1294	546991	24284.1	FOXP1
8	A8	35	70.4365	539686	24229.2	FOXP1
8	A8	36	70.7436	532074	24186.6	FOXP1
8	A8	37	71.0507	523713	24138.9	FOXP1
8	A8	38	71.3577	516321	24068.9	FOXP1
8	A8	39	71.6648	508118	23965.3	FOXP1
8	A8	40	71.9719	500437	23825.6	FOXP1
8	A8	41	72.279	492953	23659	FOXP1
8	A8	42	72.586	484317	23484.9	FOXP1
8	A8	43	72.8931	477405	23327.7	FOXP1
8	A8	44	73.2002	470475	23207.8	FOXP1
8	A8	45	73.5073	463339	23132.4	FOXP1
8	A8	46	73.8143	455879	23092.9	FOXP1
8	A8	47	74.1214	448311	23069.5	FOXP1
8	A8	48	74.4285	440334	23041.9	FOXP1
8	A8	49	74.7355	433819	22990.8	FOXP1
8	A8	50	75.0426	425337	22923.4	FOXP1
8	A8	51	75.3497	419320	22855.7	FOXP1
8	A8	52	75.6568	412003	22810.2	FOXP1
8	A8	53	75.9639	404495	22810.6	FOXP1
8	A8	54	76.2709	398370	22880.1	FOXP1
8	A8	55	76.578	391069	23043.4	FOXP1
8	A8	56	76.8851	383706	23290.2	FOXP1
8	A8	57	77.1921	376725	23697.9	FOXP1
8	A8	58	77.4992	369054	24354.6	FOXP1
8	A8	59	77.8063	361549	25405.3	FOXP1
8	A8	60	78.1134	354496	27075	FOXP1
8	A8	61	78.4204	345325	29686	FOXP1
8	A8	62	78.7275	337195	33651.1	FOXP1
8	A8	63	79.0346	328539	39409.9	FOXP1
8	A8	64	79.3417	316591	47279.9	FOXP1
8	A8	65	79.6487	305662	57220	FOXP1
8	A8	66	79.9558	288745	68574.1	FOXP1
8	A8	67	80.2629	266078	79927.7	FOXP1
8	A8	68	80.57	233653	89238.5	FOXP1
8	A8	69	80.877	182749	94319.4	FOXP1
8	A8	70	81.1841	121869	93558	FOXP1
8	A8	71	81.4912	57367.1	86573	FOXP1
8	A8	72	81.7983	23235.9	74454.8	FOXP1
8	A8	73	82.1053	18159.5	59430.6	FOXP1
8	A8	74	82.4124	16746.4	44097.9	FOXP1
8	A8	75	82.7195	16441	30606.8	FOXP1
8	A8	76	83.0266	16137.4	19598.4	FOXP1
8	A8	77	83.3336	15601.7	10999	FOXP1
8	A8	78	83.6407	16156.5	5689.21	FOXP1
8	A8	79	83.9478	15656.5	2741.21	FOXP1
8	A8	80	84.2548	15302.4	1265.41	FOXP1
8	A8	81	84.5619	15408.2	596.105	FOXP1
8	A8	82	84.869	15261.9	315.852	FOXP1
8	A8	83	85.1761	14921.2	198.93	FOXP1
8	A8	84	85.4831	14955.5	140.066	FOXP1
8	A8	85	85.7902	14379.8	100.326	FOXP1
8	A8	86	86.0973	14484.9	74.0176	FOXP1
8	A8	87	86.4044	14665.8	68.6328	FOXP1
8	A8	88	86.7114	14867.7	90.627	FOXP1
8	A8	89	87.0185	14543.2	136.012	FOXP1
8	A8	90	87.3256	13961.7	188.42	FOXP1
8	A8	91	87.6327	13757.2	225.418	FOXP1
8	A8	92	87.9397	13828.4	229.031	FOXP1
8	A8	93	88.2468	13038.6	193.863	FOXP1
8	A8	94	88.5539	13540.7	128.557	FOXP1
8	A8	95	88.861	13455	51.0449	FOXP1
8	A8	96	89.168	13155.7	-18.6035	FOXP1
8	A8	97	89.4751	13185.8	-64.4082	FOXP1
8	A8	98	89.7822	13368.2	-78.3887	FOXP1
8	A8	99	90.0892	13430.2	-62.1016	FOXP1
8	A8	100	90.3963	13290.8	-25.2422	FOXP1
8	A8	101	90.7034	12575.2	19.0352	FOXP1
8	A8	102	91.0105	12660.8	60.4805	FOXP1
8	A8	103	91.3176	12802.8	95.6855	FOXP1
8	A8	104	91.6246	12559.5	126.371	FOXP1
8	A8	105	91.9317	12740.9	153.496	FOXP1
8	A8	106	92.2388	12269.1	172.785	FOXP1
8	A8	107	92.5458	11540.2	176.504	FOXP1
8	A8	108	92.8529	11801.4	160.447	FOXP1
8	A8	109	93.16	11753.1	129.877	FOXP1
8	A8	110	93.4671	11827.3	98.7695	FOXP1
8	A8	111	93.7741	11576.1	82.4121	FOXP1
8	A8	112	94.0812	11750.2	88.916	FOXP1
8	A8	113	94.3883	11251	115.59	FOXP1
8	A8	114	94.6954	11154.7	152	FOXP1
9	A9	1	59.996	608008	8977.67	FOXP1
9	A9	2	60.3034	610101	9634.97	FOXP1
9	A9	3	60.6109	609286	10487.6	FOXP1
9	A9	4	60.9183	606795	11533.9	FOXP1
9	A9	5	61.2257	603245	12698.4	FOXP1
9	A9	6	61.5331	599204	13858.4	FOXP1
9	A9	7	61.8406	593558	14890.3	FOXP1
9	A9	8	62.148	588769	15715.5	FOXP1
9	A9	9	62.4554	582748	16321.2	FOXP1
9	A9	10	62.7628	577198	16755.3	FOXP1
9	A9	11	63.0703	572409	17088.2	FOXP1
9	A9	12	63.3777	566514	17390	FOXP1
9	A9	13	63.6851	561755	17767.8	FOXP1
9	A9	14	63.9925	557056	18279.8	FOXP1
9	A9	15	64.3	550279	18977.3	FOXP1
9	A9	16	64.6074	544138	19909.2	FOXP1
9	A9	17	64.9148	538181	21116.3	FOXP1
9	A9	18	65.2222	531812	22612.6	FOXP1
9	A9	19	65.5297	525845	24363.9	FOXP1
9	A9	20	65.8371	517421	26274.5	FOXP1
9	A9	21	66.1445	508585	28192	FOXP1
9	A9	22	66.452	498433	29930.1	FOXP1
9	A9	23	66.7594	487452	31302.1	FOXP1
9	A9	24	67.0668	474833	32155	FOXP1
9	A9	25	67.3742	463105	32398.1	FOXP1
9	A9	26	67.6817	450553	32020	FOXP1
9	A9	27	67.9891	438455	31091.9	FOXP1
9	A9	28	68.2965	427238	29755.9	FOXP1
9	A9	29	68.6039	417011	28200.1	FOXP1
9	A9	30	68.9114	407844	26623.6	FOXP1
9	A9	31	69.2188	400667	25203.1	FOXP1
9	A9	32	69.5262	392833	24064.9	FOXP1
9	A9	33	69.8336	385350	23271.6	FOXP1
9	A9	34	70.1411	379770	22821.4	FOXP1
9	A9	35	70.4485	372101	22656.4	FOXP1
9	A9	36	70.7559	365194	22679.3	FOXP1
9	A9	37	71.0634	357247	22771.8	FOXP1
9	A9	38	71.3708	349562	22815.6	FOXP1
9	A9	39	71.6782	341703	22713.3	FOXP1
9	A9	40	71.9856	332930	22408.3	FOXP1
9	A9	41	72.2931	324554	21896.2	FOXP1
9	A9	42	72.6005	317257	21223.6	FOXP1
9	A9	43	72.9079	309937	20469.8	FOXP1
9	A9	44	73.2153	305197	19719.3	FOXP1
9	A9	45	73.5228	299145	19036.1	FOXP1
9	A9	46	73.8302	292573	18453.9	FOXP1
9	A9	47	74.1376	286848	17979.4	FOXP1
9	A9	48	74.445	280804	17604.5	FOXP1
9	A9	49	74.7525	276516	17315.1	FOXP1
9	A9	50	75.0599	270657	17094	FOXP1
9	A9	51	75.3673	265238	16909.4	FOXP1
9	A9	52	75.6747	259801	16751	FOXP1
9	A9	53	75.9822	254318	16626.8	FOXP1
9	A9	54	76.2896	250085	16544	FOXP1
9	A9	55	76.597	244151	16521.7	FOXP1
9	A9	56	76.9044	240174	16586.6	FOXP1
9	A9	57	77.2119	234303	16770.1	FOXP1
9	A9	58	77.5193	228879	17097	FOXP1
9	A9	59	77.8267	224237	17578.8	FOXP1
9	A9	60	78.1342	217892	18336.7	FOXP1
9	A9	61	78.4416	212521	19506.8	FOXP1
9	A9	62	78.749	206267	21281.7	FOXP1
9	A9	63	79.0564	200450	23895	FOXP1
9	A9	64	79.3639	193562	27565.8	FOXP1
9	A9	65	79.6713	185808	32393.4	FOXP1
9	A9	66	79.9787	176472	38215.6	FOXP1
9	A9	67	80.2861	164705	44482.7	FOXP1
9	A9	68	80.5936	147996	50234.2	FOXP1
9	A9	69	80.901	122024	54255.6	FOXP1
9	A9	70	81.2084	91335.4	55420.3	FOXP1
9	A9	71	81.5159	51889.4	53103.3	FOXP1
9	A9	72	81.8233	25343.5	47471.9	FOXP1
9	A9	73	82.1307	18507.9	39482	FOXP1
9	A9	74	82.4381	18059.6	30559	FOXP1
9	A9	75	82.7456	17556	22116.7	FOXP1
9	A9	76	83.053	17567.5	14827.1	FOXP1
9	A9	77	83.3604	17336.5	8848.28	FOXP1
9	A9	78	83.6678	16816.6	4918.88	FOXP1
9	A9	79	83.9753	15512.9	2569.93	FOXP1
9	A9	80	84.2827	16158.3	1268.49	FOXP1
9	A9	81	84.5901	16197.2	583.322	FOXP1
9	A9	82	84.8975	16210.4	232.512	FOXP1
9	A9	83	85.205	16361.7	56.7617	FOXP1
9	A9	84	85.5124	16013.3	-27.7227	FOXP1
9	A9	85	85.8198	15473.8	-64.2363	FOXP1
9	A9	86	86.1272	16200	-72.6562	FOXP1
9	A9	87	86.4347	15626.5	-57.6445	FOXP1
9	A9	88	86.7421	16038.6	-17.1211	FOXP1
9	A9	89	87.0495	16331.3	47.7148	FOXP1
9	A9	90	87.3569	15331.3	125.873	FOXP1
9	A9	91	87.6644	15116	198.09	FOXP1
9	A9	92	87.9718	15155.8	245.166	FOXP1
9	A9	93	88.2792	14801.3	257.07	FOXP1
9	A9	94	88.5867	14717.4	236.711	FOXP1
9	A9	95	88.8941	14877.7	197.053	FOXP1
9	A9	96	89.2015	14223.3	154.254	FOXP1
9	A9	97	89.5089	14536.7	120.562	FOXP1
9	A9	98	89.8164	14612.3	99.334	FOXP1
9	A9	99	90.1238	14597.2	83.7949	FOXP1
9	A9	100	90.4312	13754.5	61.1035	FOXP1
9	A9	101	90.7386	13572.7	21.2598	FOXP1
9	A9	102	91.0461	13678.5	-33.8867	FOXP1
9	A9	103	91.3535	14380.9	-88.6562	FOXP1
9	A9	104	91.6609	14509.5	-121.777	FOXP1
9	A9	105	91.9684	14003	-119.592	FOXP1
9	A9	106	92.2758	13816.1	-84.1191	FOXP1
9	A9	107	92.5832	13291.9	-30.0957	FOXP1
9	A9	108	92.8906	13978.3	25.3184	FOXP1
9	A9	109	93.1981	13653	71.0137	FOXP1
9	A9	110	93.5055	13569.6	103.289	FOXP1
9	A9	111	93.8129	12762.8	122.264	FOXP1
9	A9	112	94.1203	13252.6	128.98	FOXP1
9	A9	113	94.4278	13183.4	125.613	FOXP1
9	A9	114	94.7352	12894	116.643	FOXP1

## Sheet: Melt Curve Result
Block Type	96-Well 0.2-mL Block
Calibration Background is expired	No
Calibration Background performed on	08-10-2018
Calibration Pure Dye ABY is expired	No
Calibration Pure Dye ABY performed on	08-10-2018
Calibration Pure Dye FAM is expired	No
Calibration Pure Dye FAM performed on	08-10-2018
Calibration Pure Dye JUN is expired	No
Calibration Pure Dye JUN performed on	08-10-2018
Calibration Pure Dye NED is expired	No
Calibration Pure Dye NED performed on	08-10-2018
Calibration Pure Dye ROX is expired	No
Calibration Pure Dye ROX performed on	08-10-2018
Calibration Pure Dye SYBR is expired	No
Calibration Pure Dye SYBR performed on	08-10-2018
Calibration Pure Dye TAMRA is expired	No
Calibration Pure Dye TAMRA performed on	08-10-2018
Calibration Pure Dye VIC is expired	No
Calibration Pure Dye VIC performed on	08-10-2018
Calibration ROI is expired	No
Calibration ROI performed on	08-10-2018
Calibration Uniformity is expired	No
Calibration Uniformity performed on	08-10-2018
Chemistry	SYBR_GREEN
Date Created	2020-04-02 04:24:25 AM CEST
Experiment Barcode
Experiment Comment
Experiment File Name	D:\Users\INSTR-ADMIN\Desktop\Simon\2020-04-02 iPSC MYC FOXP1.eds
Experiment Name	2020-04-02 iPSC MYC FOXP1
Experiment Run End Time	2020-04-02 15:42:27 PM CEST
Experiment Type	Melt Curve
Instrument Name	272322942
Instrument Serial Number	272322942
Instrument Type	QuantStudio™ 3 System
Passive Reference	ROX
Post-read Stage/Step
Pre-read Stage/Step
Quantification Cycle Method	Ct
Signal Smoothing On	true
Stage where Melt Analysis is performed	Stage1
Stage/ Cycle where Ct Analysis is performed	Stage2, Step2
User Name
Well	Well Position	Sample	Target Name	Tm	Melt Peak Height
1	A1	8 - iPSC	GAPDH	80.2788	76129.6
2	A2	8 - iPSC	GAPDH	79.6642	75528.9
3	A3	8 - iPSC	GAPDH	80.1334	113513
4	A4	8 - iPSC	MYC	75.983	193562
5	A5	8 - iPSC	MYC	75.6567	182328
6	A6	8 - iPSC	MYC	75.6567	163012
6	A6	8 - iPSC	MYC	68.5939	44663.1
7	A7	8 - iPSC	FOXP1	80.877	109357
8	A8	8 - iPSC	FOXP1	81.0306	94727.2
9	A9	8 - iPSC	FOXP1	81.2084	55420.3
9	A9	8 - iPSC	FOXP1	67.3742	32398.1
