# Supplementary material for: Endothelial Progenitor Cells Produced From Human Pluripotent Stem Cells by a Synergistic Combination of Cytokines, Small Compounds, and Serum-Free Medium
Source: Front Cell Dev Biol. 2020 May 15;8:309. doi: 10.3389/fcell.2020.00309 (PMC7249886; doi:10.3389/fcell.2020.00309)
Supplement: Supplementary file 2 [file Data_Dheet_1.zip › PCR raw data/iPSC2 2020-03-19.xls]

## Sheet: Results
Block Type	96-Well 0.2-mL Block
Calibration Background is expired	No
Calibration Background performed on	08-10-2018
Calibration Pure Dye ABY is expired	No
Calibration Pure Dye ABY performed on	08-10-2018
Calibration Pure Dye FAM is expired	No
Calibration Pure Dye FAM performed on	08-10-2018
Calibration Pure Dye JUN is expired	No
Calibration Pure Dye JUN performed on	08-10-2018
Calibration Pure Dye NED is expired	No
Calibration Pure Dye NED performed on	08-10-2018
Calibration Pure Dye ROX is expired	No
Calibration Pure Dye ROX performed on	08-10-2018
Calibration Pure Dye SYBR is expired	No
Calibration Pure Dye SYBR performed on	08-10-2018
Calibration Pure Dye TAMRA is expired	No
Calibration Pure Dye TAMRA performed on	08-10-2018
Calibration Pure Dye VIC is expired	No
Calibration Pure Dye VIC performed on	08-10-2018
Calibration ROI is expired	No
Calibration ROI performed on	08-10-2018
Calibration Uniformity is expired	No
Calibration Uniformity performed on	08-10-2018
Chemistry	SYBR_GREEN
Date Created	2020-03-19 06:58:37 AM CET
Experiment Barcode
Experiment Comment
Experiment File Name	D:\Users\INSTR-ADMIN\Desktop\Simon\Expresna PCR 19_3_2020 druha.eds
Experiment Name	2020-03-19_041241
Experiment Run End Time	2020-03-19 17:31:26 PM CET
Experiment Type	Melt Curve
Instrument Name	272322942
Instrument Serial Number	272322942
Instrument Type	QuantStudio™ 3 System
Passive Reference	ROX
Post-read Stage/Step
Pre-read Stage/Step
Quantification Cycle Method	Ct
Signal Smoothing On	true
Stage where Melt Analysis is performed	Stage1
Stage/ Cycle where Ct Analysis is performed	Stage2, Step2
User Name
Well	Well Position	Omit	Sample Name	Target Name	Task	Reporter	Quencher	CT	Ct Mean	Ct SD	Automatic Ct Threshold	Ct Threshold	Automatic Baseline	Baseline Start	Baseline End	Comments	Cq Conf	CQCONF	MTP	HIGHSD	THOLDFAIL	Tm1	Tm2	Tm3	Tm4
4	A4	FALSE	9 - iPSC	GAPDH	UNKNOWN	SYBR	None	14.6733	14.6711	0.0393675	TRUE	0.649174	TRUE	3	8		0.98446	N	N	N	N	81.2013
5	A5	FALSE	9 - iPSC	GAPDH	UNKNOWN	SYBR	None	14.6307	14.6711	0.0393675	TRUE	0.649174	TRUE	3	9		0.981976	N	N	N	N	81.1854
6	A6	FALSE	9 - iPSC	GAPDH	UNKNOWN	SYBR	None	14.7093	14.6711	0.0393675	TRUE	0.649174	TRUE	3	8		0.985045	N	N	N	N	81.033
16	B4	FALSE	9 - iPSC	FOXO1	UNKNOWN	SYBR	None	23.4881	21.5963	1.87761	TRUE	0.531129	TRUE	3	16		0.975601	N	N	Y	N	77.9975
17	B5	FALSE	9 - iPSC	FOXO1	UNKNOWN	SYBR	None	21.5676	21.5963	1.87761	TRUE	0.531129	TRUE	3	15		0.974435	N	N	Y	N	78.2887
18	B6	FALSE	9 - iPSC	FOXO1	UNKNOWN	SYBR	None	19.7332	21.5963	1.87761	TRUE	0.531129	TRUE	3	12		0.982211	N	N	Y	N	78.4412
28	C4	FALSE	9 - iPSC	FOXP1	UNKNOWN	SYBR	None	39.0075	38.7747	0.311322	TRUE	0.04	TRUE	3	35		0	Y	N	N	Y	64.7245
29	C5	FALSE	9 - iPSC	FOXP1	UNKNOWN	SYBR	None	38.4211	38.7747	0.311322	TRUE	0.04	TRUE	3	35		0.393284	Y	Y	N	Y	66.5494	77.8313	81.7953
30	C6	FALSE	9 - iPSC	FOXP1	UNKNOWN	SYBR	None	38.8954	38.7747	0.311322	TRUE	0.04	TRUE	3	35		0.0695864	Y	N	N	Y	64.7199
52	E4	FALSE	9 - iPSC	FOSL2	UNKNOWN	SYBR	None	32.691	31.4227	1.14647	TRUE	0.564132	TRUE	3	25		0.97825	N	Y	Y	N	70.5219	84.1
53	E5	FALSE	9 - iPSC	FOSL2	UNKNOWN	SYBR	None	31.1168	31.4227	1.14647	TRUE	0.564132	TRUE	3	24		0.982295	N	N	Y	N	70.5133
54	E6	FALSE	9 - iPSC	FOSL2	UNKNOWN	SYBR	None	30.4601	31.4227	1.14647	TRUE	0.564132	TRUE	3	23		0.985323	N	N	Y	N	70.9707
64	F4	FALSE	9 - iPSC	ATF3	UNKNOWN	SYBR	None	25.9044	26.6549	1.0613	TRUE	0.458447	TRUE	3	19		0.979153	N	N	Y	N	76.777
65	F5	FALSE	9 - iPSC	ATF3	UNKNOWN	SYBR	None	27.4054	26.6549	1.0613	TRUE	0.458447	TRUE	3	20		0.975918	N	N	Y	N	76.4592
76	G4	FALSE	9 - iPSC	SOX4	UNKNOWN	SYBR	None	19.2369	19.0809	0.135783	TRUE	0.666878	TRUE	3	12		0.977734	N	N	N	N	78.4552
77	G5	FALSE	9 - iPSC	SOX4	UNKNOWN	SYBR	None	18.9893	19.0809	0.135783	TRUE	0.666878	TRUE	3	12		0.987219	N	N	N	N	78.5936
78	G6	FALSE	9 - iPSC	SOX4	UNKNOWN	SYBR	None	19.0164	19.0809	0.135783	TRUE	0.666878	TRUE	3	12		0.980168	N	N	N	N	78.5936
88	H4	FALSE	9 - iPSC	SOX7	UNKNOWN	SYBR	None	25.3063	25.5629	0.991922	TRUE	0.765278	TRUE	3	18		0.979098	N	Y	Y	N	77.6923	69.3014
89	H5	FALSE	9 - iPSC	SOX7	UNKNOWN	SYBR	None	24.7245	25.5629	0.991922	TRUE	0.765278	TRUE	3	18		0.982711	N	Y	Y	N	69.2937	77.5264
90	H6	FALSE	9 - iPSC	SOX7	UNKNOWN	SYBR	None	26.6579	25.5629	0.991922	TRUE	0.765278	TRUE	3	19		0.979647	N	Y	Y	N	77.6789	68.9887
