# Supplementary material for: Endothelial Progenitor Cells Produced From Human Pluripotent Stem Cells by a Synergistic Combination of Cytokines, Small Compounds, and Serum-Free Medium
Source: Front Cell Dev Biol. 2020 May 15;8:309. doi: 10.3389/fcell.2020.00309 (PMC7249886; doi:10.3389/fcell.2020.00309)
Supplement: Supplementary file 2 [file Data_Dheet_1.zip › PCR raw data/iPSC2 ETV2+NOS3 2020-03-19.xls]

## Sheet: Results
Block Type	96-Well 0.2-mL Block
Calibration Background is expired	No
Calibration Background performed on	08-10-2018
Calibration Pure Dye ABY is expired	No
Calibration Pure Dye ABY performed on	08-10-2018
Calibration Pure Dye FAM is expired	No
Calibration Pure Dye FAM performed on	08-10-2018
Calibration Pure Dye JUN is expired	No
Calibration Pure Dye JUN performed on	08-10-2018
Calibration Pure Dye NED is expired	No
Calibration Pure Dye NED performed on	08-10-2018
Calibration Pure Dye ROX is expired	No
Calibration Pure Dye ROX performed on	08-10-2018
Calibration Pure Dye SYBR is expired	No
Calibration Pure Dye SYBR performed on	08-10-2018
Calibration Pure Dye TAMRA is expired	No
Calibration Pure Dye TAMRA performed on	08-10-2018
Calibration Pure Dye VIC is expired	No
Calibration Pure Dye VIC performed on	08-10-2018
Calibration ROI is expired	No
Calibration ROI performed on	08-10-2018
Calibration Uniformity is expired	No
Calibration Uniformity performed on	08-10-2018
Chemistry	SYBR_GREEN
Date Created	2020-03-19 07:50:56 AM CET
Experiment Barcode
Experiment Comment
Experiment File Name	D:\Users\INSTR-ADMIN\Desktop\Simon\2020-03-19_061043.eds
Experiment Name	2020-03-19_061043
Experiment Run End Time	2020-03-19 19:26:25 PM CET
Experiment Type	Melt Curve
Instrument Name	272322942
Instrument Serial Number	272322942
Instrument Type	QuantStudio™ 3 System
Passive Reference	ROX
Post-read Stage/Step
Pre-read Stage/Step
Quantification Cycle Method	Ct
Signal Smoothing On	true
Stage where Melt Analysis is performed	Stage1
Stage/ Cycle where Ct Analysis is performed	Stage2, Step2
User Name
Well	Well Position	Omit	Sample Name	Target Name	Task	Reporter	Quencher	CT	Ct Mean	Ct SD	Automatic Ct Threshold	Ct Threshold	Automatic Baseline	Baseline Start	Baseline End	Comments	Cq Conf	Tm1	Tm2	Tm3	Tm4
4	A4	FALSE	9	GAPDH	UNKNOWN	SYBR	None	14.715	14.6718	0.160216	TRUE	0.6949	TRUE	3	8		0.987826	81.336
8	A8	FALSE	9	ETV2	UNKNOWN	SYBR	None	28.7184	28.7262	0.109192	TRUE	0.770368	TRUE	3	22		0.986022	82.079
12	A12	FALSE	9	NOS3	UNKNOWN	SYBR	None	26.9065	26.8771	0.0256478	TRUE	0.668044	TRUE	3	20		0.979122	83.6088
16	B4	FALSE	9	GAPDH	UNKNOWN	SYBR	None	14.4944	14.6718	0.160216	TRUE	0.6949	TRUE	3	7		0.982168	81.336
20	B8	FALSE	9	ETV2	UNKNOWN	SYBR	None	28.839	28.7262	0.109192	TRUE	0.770368	TRUE	3	22		0.989088	82.079
24	B12	FALSE	9	NOS3	UNKNOWN	SYBR	None	26.8598	26.8771	0.0256478	TRUE	0.668044	TRUE	3	20		0.985449	83.3041
28	C4	FALSE	9	GAPDH	UNKNOWN	SYBR	None	14.806	14.6718	0.160216	TRUE	0.6949	TRUE	3	8		0.981845	81.1836
32	C8	FALSE	9	ETV2	UNKNOWN	SYBR	None	28.6211	28.7262	0.109192	TRUE	0.770368	TRUE	3	21		0.986067	82.079
36	C12	FALSE	9	NOS3	UNKNOWN	SYBR	None	26.8648	26.8771	0.0256478	TRUE	0.668044	TRUE	3	20		0.985805	83.3041
