# Supplementary material for: Endothelial Progenitor Cells Produced From Human Pluripotent Stem Cells by a Synergistic Combination of Cytokines, Small Compounds, and Serum-Free Medium
Source: Front Cell Dev Biol. 2020 May 15;8:309. doi: 10.3389/fcell.2020.00309 (PMC7249886; doi:10.3389/fcell.2020.00309)
Supplement: Supplementary file 2 [file Data_Dheet_1.zip › PCR raw data/iPSC2 MYC FOXP1 2020-04-02.xls]

## Sheet: Sample Setup
Block Type	96-Well 0.2-mL Block
Calibration Background is expired	No
Calibration Background performed on	08-10-2018
Calibration Pure Dye ABY is expired	No
Calibration Pure Dye ABY performed on	08-10-2018
Calibration Pure Dye FAM is expired	No
Calibration Pure Dye FAM performed on	08-10-2018
Calibration Pure Dye JUN is expired	No
Calibration Pure Dye JUN performed on	08-10-2018
Calibration Pure Dye NED is expired	No
Calibration Pure Dye NED performed on	08-10-2018
Calibration Pure Dye ROX is expired	No
Calibration Pure Dye ROX performed on	08-10-2018
Calibration Pure Dye SYBR is expired	No
Calibration Pure Dye SYBR performed on	08-10-2018
Calibration Pure Dye TAMRA is expired	No
Calibration Pure Dye TAMRA performed on	08-10-2018
Calibration Pure Dye VIC is expired	No
Calibration Pure Dye VIC performed on	08-10-2018
Calibration ROI is expired	No
Calibration ROI performed on	08-10-2018
Calibration Uniformity is expired	No
Calibration Uniformity performed on	08-10-2018
Chemistry	SYBR_GREEN
Date Created	2020-04-02 04:25:10 AM CEST
Experiment Barcode
Experiment Comment
Experiment File Name	D:\Users\INSTR-ADMIN\Desktop\Simon\2020-04-02 iPSC MYC FOXP1.eds
Experiment Name	2020-04-02 iPSC MYC FOXP1
Experiment Run End Time	2020-04-02 15:42:27 PM CEST
Experiment Type	Melt Curve
Instrument Name	272322942
Instrument Serial Number	272322942
Instrument Type	QuantStudio™ 3 System
Passive Reference	ROX
Post-read Stage/Step
Pre-read Stage/Step
Quantification Cycle Method	Ct
Signal Smoothing On	true
Stage where Melt Analysis is performed	Stage1
Stage/ Cycle where Ct Analysis is performed	Stage2, Step2
User Name
Well	Well Position	Sample Name	Sample Color	Biogroup Name	Biogroup Color	Target Name	Target Color	Task	Reporter	Quencher	Comments
1	A1	8 - iPSC	RGB(0,0,255)			GAPDH	RGB(176,23,31)	UNKNOWN	SYBR	None
2	A2	8 - iPSC	RGB(0,0,255)			GAPDH	RGB(176,23,31)	UNKNOWN	SYBR	None
3	A3	8 - iPSC	RGB(0,0,255)			GAPDH	RGB(176,23,31)	UNKNOWN	SYBR	None
4	A4	8 - iPSC	RGB(0,0,255)			MYC	RGB(238,238,0)	UNKNOWN	SYBR	None
5	A5	8 - iPSC	RGB(0,0,255)			MYC	RGB(238,238,0)	UNKNOWN	SYBR	None
6	A6	8 - iPSC	RGB(0,0,255)			MYC	RGB(238,238,0)	UNKNOWN	SYBR	None
7	A7	8 - iPSC	RGB(0,0,255)			FOXP1	RGB(0,139,69)	UNKNOWN	SYBR	None
8	A8	8 - iPSC	RGB(0,0,255)			FOXP1	RGB(0,139,69)	UNKNOWN	SYBR	None
9	A9	8 - iPSC	RGB(0,0,255)			FOXP1	RGB(0,139,69)	UNKNOWN	SYBR	None
10	A10
11	A11
12	A12
13	B1	9 - iPSC	RGB(0,139,69)			GAPDH	RGB(176,23,31)	UNKNOWN	SYBR	None
14	B2	9 - iPSC	RGB(0,139,69)			GAPDH	RGB(176,23,31)	UNKNOWN	SYBR	None
15	B3	9 - iPSC	RGB(0,139,69)			GAPDH	RGB(176,23,31)	UNKNOWN	SYBR	None
16	B4	9 - iPSC	RGB(0,139,69)			MYC	RGB(238,238,0)	UNKNOWN	SYBR	None
17	B5	9 - iPSC	RGB(0,139,69)			MYC	RGB(238,238,0)	UNKNOWN	SYBR	None
18	B6	9 - iPSC	RGB(0,139,69)			MYC	RGB(238,238,0)	UNKNOWN	SYBR	None
19	B7	9 - iPSC	RGB(0,139,69)			FOXP1	RGB(0,139,69)	UNKNOWN	SYBR	None
20	B8	9 - iPSC	RGB(0,139,69)			FOXP1	RGB(0,139,69)	UNKNOWN	SYBR	None
21	B9	9 - iPSC	RGB(0,139,69)			FOXP1	RGB(0,139,69)	UNKNOWN	SYBR	None
22	B10
23	B11
24	B12
25	C1	10 - iPSC	RGB(255,127,0)			GAPDH	RGB(176,23,31)	UNKNOWN	SYBR	None
26	C2	10 - iPSC	RGB(255,127,0)			GAPDH	RGB(176,23,31)	UNKNOWN	SYBR	None
27	C3	10 - iPSC	RGB(255,127,0)			GAPDH	RGB(176,23,31)	UNKNOWN	SYBR	None
28	C4	10 - iPSC	RGB(255,127,0)			MYC	RGB(238,238,0)	UNKNOWN	SYBR	None
29	C5	10 - iPSC	RGB(255,127,0)			MYC	RGB(238,238,0)	UNKNOWN	SYBR	None
30	C6	10 - iPSC	RGB(255,127,0)			MYC	RGB(238,238,0)	UNKNOWN	SYBR	None
31	C7	10 - iPSC	RGB(255,127,0)			FOXP1	RGB(0,139,69)	UNKNOWN	SYBR	None
32	C8	10 - iPSC	RGB(255,127,0)			FOXP1	RGB(0,139,69)	UNKNOWN	SYBR	None
33	C9	10 - iPSC	RGB(255,127,0)			FOXP1	RGB(0,139,69)	UNKNOWN	SYBR	None
34	C10
35	C11
36	C12
37	D1
38	D2	11 - iPSC	RGB(139,137,112)			GAPDH	RGB(176,23,31)	UNKNOWN	SYBR	None
39	D3	11 - iPSC	RGB(139,137,112)			GAPDH	RGB(176,23,31)	UNKNOWN	SYBR	None
40	D4	11 - iPSC	RGB(139,137,112)			MYC	RGB(238,238,0)	UNKNOWN	SYBR	None
41	D5	11 - iPSC	RGB(139,137,112)			MYC	RGB(238,238,0)	UNKNOWN	SYBR	None
42	D6	11 - iPSC	RGB(139,137,112)			MYC	RGB(238,238,0)	UNKNOWN	SYBR	None
43	D7	11 - iPSC	RGB(139,137,112)			FOXP1	RGB(0,139,69)	UNKNOWN	SYBR	None
44	D8	11 - iPSC	RGB(139,137,112)			FOXP1	RGB(0,139,69)	UNKNOWN	SYBR	None
45	D9	11 - iPSC	RGB(139,137,112)			FOXP1	RGB(0,139,69)	UNKNOWN	SYBR	None
46	D10
47	D11
48	D12
49	E1	11 - iPSC	RGB(139,137,112)			GAPDH	RGB(176,23,31)	UNKNOWN	SYBR	None
50	E2
51	E3
52	E4
53	E5
54	E6
55	E7
56	E8
57	E9
58	E10
59	E11
60	E12
61	F1
62	F2
63	F3
64	F4
65	F5
66	F6
67	F7
68	F8
69	F9
70	F10
71	F11
72	F12
73	G1
74	G2
75	G3
76	G4
77	G5
78	G6
79	G7
80	G8
81	G9
82	G10
83	G11
84	G12
85	H1
86	H2
87	H3
88	H4
89	H5
90	H6
91	H7
92	H8
93	H9
94	H10
95	H11
96	H12

## Sheet: Amplification Data
Block Type	96-Well 0.2-mL Block
Calibration Background is expired	No
Calibration Background performed on	08-10-2018
Calibration Pure Dye ABY is expired	No
Calibration Pure Dye ABY performed on	08-10-2018
Calibration Pure Dye FAM is expired	No
Calibration Pure Dye FAM performed on	08-10-2018
Calibration Pure Dye JUN is expired	No
Calibration Pure Dye JUN performed on	08-10-2018
Calibration Pure Dye NED is expired	No
Calibration Pure Dye NED performed on	08-10-2018
Calibration Pure Dye ROX is expired	No
Calibration Pure Dye ROX performed on	08-10-2018
Calibration Pure Dye SYBR is expired	No
Calibration Pure Dye SYBR performed on	08-10-2018
Calibration Pure Dye TAMRA is expired	No
Calibration Pure Dye TAMRA performed on	08-10-2018
Calibration Pure Dye VIC is expired	No
Calibration Pure Dye VIC performed on	08-10-2018
Calibration ROI is expired	No
Calibration ROI performed on	08-10-2018
Calibration Uniformity is expired	No
Calibration Uniformity performed on	08-10-2018
Chemistry	SYBR_GREEN
Date Created	2020-04-02 04:25:10 AM CEST
Experiment Barcode
Experiment Comment
Experiment File Name	D:\Users\INSTR-ADMIN\Desktop\Simon\2020-04-02 iPSC MYC FOXP1.eds
Experiment Name	2020-04-02 iPSC MYC FOXP1
Experiment Run End Time	2020-04-02 15:42:27 PM CEST
Experiment Type	Melt Curve
Instrument Name	272322942
Instrument Serial Number	272322942
Instrument Type	QuantStudio™ 3 System
Passive Reference	ROX
Post-read Stage/Step
Pre-read Stage/Step
Quantification Cycle Method	Ct
Signal Smoothing On	true
Stage where Melt Analysis is performed	Stage1
Stage/ Cycle where Ct Analysis is performed	Stage2, Step2
User Name
Well	Well Position	Cycle	Target Name	Rn	Delta Rn
1	A1	1
1	A1	2
1	A1	3
1	A1	4
1	A1	5
1	A1	6
1	A1	7
1	A1	8
1	A1	9
1	A1	10
1	A1	11
1	A1	12
1	A1	13
1	A1	14
1	A1	15
1	A1	16
1	A1	17
1	A1	18
1	A1	19
1	A1	20
1	A1	21
1	A1	22
1	A1	23
1	A1	24
1	A1	25
1	A1	26
1	A1	27
1	A1	28
1	A1	29
1	A1	30
1	A1	31
1	A1	32
1	A1	33
1	A1	34
1	A1	35
1	A1	36
1	A1	37
1	A1	38
1	A1	39
1	A1	40
1	A1	41
1	A1	42
1	A1	43
1	A1	44
1	A1	45
1	A1	46
1	A1	47
1	A1	48
1	A1	49
1	A1	50
2	A2	1
2	A2	2
2	A2	3
2	A2	4
2	A2	5
2	A2	6
2	A2	7
2	A2	8
2	A2	9
2	A2	10
2	A2	11
2	A2	12
2	A2	13
2	A2	14
2	A2	15
2	A2	16
2	A2	17
2	A2	18
2	A2	19
2	A2	20
2	A2	21
2	A2	22
2	A2	23
2	A2	24
2	A2	25
2	A2	26
2	A2	27
2	A2	28
2	A2	29
2	A2	30
2	A2	31
2	A2	32
2	A2	33
2	A2	34
2	A2	35
2	A2	36
2	A2	37
2	A2	38
2	A2	39
2	A2	40
2	A2	41
2	A2	42
2	A2	43
2	A2	44
2	A2	45
2	A2	46
2	A2	47
2	A2	48
2	A2	49
2	A2	50
3	A3	1
3	A3	2
3	A3	3
3	A3	4
3	A3	5
3	A3	6
3	A3	7
3	A3	8
3	A3	9
3	A3	10
3	A3	11
3	A3	12
3	A3	13
3	A3	14
3	A3	15
3	A3	16
3	A3	17
3	A3	18
3	A3	19
3	A3	20
3	A3	21
3	A3	22
3	A3	23
3	A3	24
3	A3	25
3	A3	26
3	A3	27
3	A3	28
3	A3	29
3	A3	30
3	A3	31
3	A3	32
3	A3	33
3	A3	34
3	A3	35
3	A3	36
3	A3	37
3	A3	38
3	A3	39
3	A3	40
3	A3	41
3	A3	42
3	A3	43
3	A3	44
3	A3	45
3	A3	46
3	A3	47
3	A3	48
3	A3	49
3	A3	50
4	A4	1
4	A4	2
4	A4	3
4	A4	4
4	A4	5
4	A4	6
4	A4	7
4	A4	8
4	A4	9
4	A4	10
4	A4	11
4	A4	12
4	A4	13
4	A4	14
4	A4	15
4	A4	16
4	A4	17
4	A4	18
4	A4	19
4	A4	20
4	A4	21
4	A4	22
4	A4	23
4	A4	24
4	A4	25
4	A4	26
4	A4	27
4	A4	28
4	A4	29
4	A4	30
4	A4	31
4	A4	32
4	A4	33
4	A4	34
4	A4	35
4	A4	36
4	A4	37
4	A4	38
4	A4	39
4	A4	40
4	A4	41
4	A4	42
4	A4	43
4	A4	44
4	A4	45
4	A4	46
4	A4	47
4	A4	48
4	A4	49
4	A4	50
5	A5	1
5	A5	2
5	A5	3
5	A5	4
5	A5	5
5	A5	6
5	A5	7
5	A5	8
5	A5	9
5	A5	10
5	A5	11
5	A5	12
5	A5	13
5	A5	14
5	A5	15
5	A5	16
5	A5	17
5	A5	18
5	A5	19
5	A5	20
5	A5	21
5	A5	22
5	A5	23
5	A5	24
5	A5	25
5	A5	26
5	A5	27
5	A5	28
5	A5	29
5	A5	30
5	A5	31
5	A5	32
5	A5	33
5	A5	34
5	A5	35
5	A5	36
5	A5	37
5	A5	38
5	A5	39
5	A5	40
5	A5	41
5	A5	42
5	A5	43
5	A5	44
5	A5	45
5	A5	46
5	A5	47
5	A5	48
5	A5	49
5	A5	50
6	A6	1
6	A6	2
6	A6	3
6	A6	4
6	A6	5
6	A6	6
6	A6	7
6	A6	8
6	A6	9
6	A6	10
6	A6	11
6	A6	12
6	A6	13
6	A6	14
6	A6	15
6	A6	16
6	A6	17
6	A6	18
6	A6	19
6	A6	20
6	A6	21
6	A6	22
6	A6	23
6	A6	24
6	A6	25
6	A6	26
6	A6	27
6	A6	28
6	A6	29
6	A6	30
6	A6	31
6	A6	32
6	A6	33
6	A6	34
6	A6	35
6	A6	36
6	A6	37
6	A6	38
6	A6	39
6	A6	40
6	A6	41
6	A6	42
6	A6	43
6	A6	44
6	A6	45
6	A6	46
6	A6	47
6	A6	48
6	A6	49
6	A6	50
7	A7	1
7	A7	2
7	A7	3
7	A7	4
7	A7	5
7	A7	6
7	A7	7
7	A7	8
7	A7	9
7	A7	10
7	A7	11
7	A7	12
7	A7	13
7	A7	14
7	A7	15
7	A7	16
7	A7	17
7	A7	18
7	A7	19
7	A7	20
7	A7	21
7	A7	22
7	A7	23
7	A7	24
7	A7	25
7	A7	26
7	A7	27
7	A7	28
7	A7	29
7	A7	30
7	A7	31
7	A7	32
7	A7	33
7	A7	34
7	A7	35
7	A7	36
7	A7	37
7	A7	38
7	A7	39
7	A7	40
7	A7	41
7	A7	42
7	A7	43
7	A7	44
7	A7	45
7	A7	46
7	A7	47
7	A7	48
7	A7	49
7	A7	50
8	A8	1
8	A8	2
8	A8	3
8	A8	4
8	A8	5
8	A8	6
8	A8	7
8	A8	8
8	A8	9
8	A8	10
8	A8	11
8	A8	12
8	A8	13
8	A8	14
8	A8	15
8	A8	16
8	A8	17
8	A8	18
8	A8	19
8	A8	20
8	A8	21
8	A8	22
8	A8	23
8	A8	24
8	A8	25
8	A8	26
8	A8	27
8	A8	28
8	A8	29
8	A8	30
8	A8	31
8	A8	32
8	A8	33
8	A8	34
8	A8	35
8	A8	36
8	A8	37
8	A8	38
8	A8	39
8	A8	40
8	A8	41
8	A8	42
8	A8	43
8	A8	44
8	A8	45
8	A8	46
8	A8	47
8	A8	48
8	A8	49
8	A8	50
9	A9	1
9	A9	2
9	A9	3
9	A9	4
9	A9	5
9	A9	6
9	A9	7
9	A9	8
9	A9	9
9	A9	10
9	A9	11
9	A9	12
9	A9	13
9	A9	14
9	A9	15
9	A9	16
9	A9	17
9	A9	18
9	A9	19
9	A9	20
9	A9	21
9	A9	22
9	A9	23
9	A9	24
9	A9	25
9	A9	26
9	A9	27
9	A9	28
9	A9	29
9	A9	30
9	A9	31
9	A9	32
9	A9	33
9	A9	34
9	A9	35
9	A9	36
9	A9	37
9	A9	38
9	A9	39
9	A9	40
9	A9	41
9	A9	42
9	A9	43
9	A9	44
9	A9	45
9	A9	46
9	A9	47
9	A9	48
9	A9	49
9	A9	50
10	A10	1
10	A10	2
10	A10	3
10	A10	4
10	A10	5
10	A10	6
10	A10	7
10	A10	8
10	A10	9
10	A10	10
10	A10	11
10	A10	12
10	A10	13
10	A10	14
10	A10	15
10	A10	16
10	A10	17
10	A10	18
10	A10	19
10	A10	20
10	A10	21
10	A10	22
10	A10	23
10	A10	24
10	A10	25
10	A10	26
10	A10	27
10	A10	28
10	A10	29
10	A10	30
10	A10	31
10	A10	32
10	A10	33
10	A10	34
10	A10	35
10	A10	36
10	A10	37
10	A10	38
10	A10	39
10	A10	40
10	A10	41
10	A10	42
10	A10	43
10	A10	44
10	A10	45
10	A10	46
10	A10	47
10	A10	48
10	A10	49
10	A10	50
11	A11	1
11	A11	2
11	A11	3
11	A11	4
11	A11	5
11	A11	6
11	A11	7
11	A11	8
11	A11	9
11	A11	10
11	A11	11
11	A11	12
11	A11	13
11	A11	14
11	A11	15
11	A11	16
11	A11	17
11	A11	18
11	A11	19
11	A11	20
11	A11	21
11	A11	22
11	A11	23
11	A11	24
11	A11	25
11	A11	26
11	A11	27
11	A11	28
11	A11	29
11	A11	30
11	A11	31
11	A11	32
11	A11	33
11	A11	34
11	A11	35
11	A11	36
11	A11	37
11	A11	38
11	A11	39
11	A11	40
11	A11	41
11	A11	42
11	A11	43
11	A11	44
11	A11	45
11	A11	46
11	A11	47
11	A11	48
11	A11	49
11	A11	50
12	A12	1
12	A12	2
12	A12	3
12	A12	4
12	A12	5
12	A12	6
12	A12	7
12	A12	8
12	A12	9
12	A12	10
12	A12	11
12	A12	12
12	A12	13
12	A12	14
12	A12	15
12	A12	16
12	A12	17
12	A12	18
12	A12	19
12	A12	20
12	A12	21
12	A12	22
12	A12	23
12	A12	24
12	A12	25
12	A12	26
12	A12	27
12	A12	28
12	A12	29
12	A12	30
12	A12	31
12	A12	32
12	A12	33
12	A12	34
12	A12	35
12	A12	36
12	A12	37
12	A12	38
12	A12	39
12	A12	40
12	A12	41
12	A12	42
12	A12	43
12	A12	44
12	A12	45
12	A12	46
12	A12	47
12	A12	48
12	A12	49
12	A12	50
13	B1	1	GAPDH	-0.104421	-0.000223224
13	B1	2	GAPDH	-0.100572	0.00147212
13	B1	3	GAPDH	-0.0984862	0.00140316
13	B1	4	GAPDH	-0.0975975	0.000137542
13	B1	5	GAPDH	-0.0969869	-0.00140619
13	B1	6	GAPDH	-0.0931313	0.00029506
13	B1	7	GAPDH	-0.0924015	-0.00112955
13	B1	8	GAPDH	-0.091039	-0.00192141
13	B1	9	GAPDH	-0.0847621	0.00220114
13	B1	10	GAPDH	-0.084155	0.000653899
13	B1	11	GAPDH	-0.0828882	-0.000233649
13	B1	12	GAPDH	-0.0756299	0.00487034
13	B1	13	GAPDH	-0.0613662	0.0169797
13	B1	14	GAPDH	-0.0360257	0.0401659
13	B1	15	GAPDH	0.00967386	0.0837111
13	B1	16	GAPDH	0.0967232	0.168606
13	B1	17	GAPDH	0.263338	0.333067
13	B1	18	GAPDH	0.559024	0.626598
13	B1	19	GAPDH	1.04017	1.10559
13	B1	20	GAPDH	1.73171	1.79497
13	B1	21	GAPDH	2.56301	2.62412
13	B1	22	GAPDH	3.38139	3.44034
13	B1	23	GAPDH	4.06985	4.12665
13	B1	24	GAPDH	4.59153	4.64617
13	B1	25	GAPDH	4.97377	5.02626
13	B1	26	GAPDH	5.26838	5.31872
13	B1	27	GAPDH	5.47381	5.52199
13	B1	28	GAPDH	5.64163	5.68766
13	B1	29	GAPDH	5.77608	5.81996
13	B1	30	GAPDH	5.86179	5.90351
13	B1	31	GAPDH	5.89073	5.93029
13	B1	32	GAPDH	5.92884	5.96626
13	B1	33	GAPDH	5.96703	6.00229
13	B1	34	GAPDH	6.01638	6.04948
13	B1	35	GAPDH	6.03934	6.07029
13	B1	36	GAPDH	6.03738	6.06617
13	B1	37	GAPDH	6.04204	6.06868
13	B1	38	GAPDH	6.04417	6.06866
13	B1	39	GAPDH	6.05024	6.07257
13	B1	40	GAPDH	6.05257	6.07275
13	B1	41	GAPDH	6.04866	6.06669
13	B1	42	GAPDH	6.05196	6.06783
13	B1	43	GAPDH	6.05433	6.06805
13	B1	44	GAPDH	6.04202	6.05358
13	B1	45	GAPDH	6.04873	6.05814
13	B1	46	GAPDH	6.0555	6.06275
13	B1	47	GAPDH	6.04463	6.04973
13	B1	48	GAPDH	6.05135	6.05429
13	B1	49	GAPDH	6.06118	6.06197
13	B1	50	GAPDH	6.07269	6.07133
14	B2	1	GAPDH	0.0874164	0.00420176
14	B2	2	GAPDH	0.089569	0.00376695
14	B2	3	GAPDH	0.0909746	0.0025852
14	B2	4	GAPDH	0.0911879	0.000211138
14	B2	5	GAPDH	0.0915678	-0.00199636
14	B2	6	GAPDH	0.0955975	-0.000554084
14	B2	7	GAPDH	0.0966753	-0.00206363
14	B2	8	GAPDH	0.10048	-0.000846761
14	B2	9	GAPDH	0.104633	0.000719298
14	B2	10	GAPDH	0.108446	0.00194519
14	B2	11	GAPDH	0.113665	0.00457658
14	B2	12	GAPDH	0.133139	0.0214629
14	B2	13	GAPDH	0.162913	0.0486496
14	B2	14	GAPDH	0.222863	0.106012
14	B2	15	GAPDH	0.331964	0.212525
14	B2	16	GAPDH	0.551614	0.429588
14	B2	17	GAPDH	0.950232	0.825619
14	B2	18	GAPDH	1.62134	1.49414
14	B2	19	GAPDH	2.63665	2.50686
14	B2	20	GAPDH	3.86493	3.73256
14	B2	21	GAPDH	5.0205	4.88554
14	B2	22	GAPDH	5.889	5.75145
14	B2	23	GAPDH	6.46992	6.32979
14	B2	24	GAPDH	6.82526	6.68254
14	B2	25	GAPDH	7.09066	6.94535
14	B2	26	GAPDH	7.29409	7.14619
14	B2	27	GAPDH	7.43658	7.28609
14	B2	28	GAPDH	7.52681	7.37374
14	B2	29	GAPDH	7.60362	7.44795
14	B2	30	GAPDH	7.65457	7.49632
14	B2	31	GAPDH	7.69078	7.52994
14	B2	32	GAPDH	7.71475	7.55133
14	B2	33	GAPDH	7.71452	7.54851
14	B2	34	GAPDH	7.7298	7.5612
14	B2	35	GAPDH	7.73985	7.56866
14	B2	36	GAPDH	7.74125	7.56748
14	B2	37	GAPDH	7.71856	7.5422
14	B2	38	GAPDH	7.71593	7.53698
14	B2	39	GAPDH	7.72008	7.53855
14	B2	40	GAPDH	7.71548	7.53135
14	B2	41	GAPDH	7.7192	7.53249
14	B2	42	GAPDH	7.73036	7.54106
14	B2	43	GAPDH	7.72497	7.53308
14	B2	44	GAPDH	7.70115	7.50668
14	B2	45	GAPDH	7.69069	7.49363
14	B2	46	GAPDH	7.70298	7.50333
14	B2	47	GAPDH	7.69761	7.49537
14	B2	48	GAPDH	7.69863	7.49381
14	B2	49	GAPDH	7.70879	7.50138
14	B2	50	GAPDH	7.71254	7.50254
15	B3	1	GAPDH	0.121106	0.00580298
15	B3	2	GAPDH	0.120395	0.00198419
15	B3	3	GAPDH	0.121231	-0.000287825
15	B3	4	GAPDH	0.125809	0.0011834
15	B3	5	GAPDH	0.127505	-0.000228158
15	B3	6	GAPDH	0.131199	0.000357772
15	B3	7	GAPDH	0.132545	-0.00140378
15	B3	8	GAPDH	0.136515	-0.000541689
15	B3	9	GAPDH	0.140083	-8.11966e-05
15	B3	10	GAPDH	0.144273	0.00100148
15	B3	11	GAPDH	0.148997	0.00261769
15	B3	12	GAPDH	0.168259	0.0187726
15	B3	13	GAPDH	0.205764	0.0531698
15	B3	14	GAPDH	0.274279	0.118578
15	B3	15	GAPDH	0.402086	0.243277
15	B3	16	GAPDH	0.647271	0.485354
15	B3	17	GAPDH	1.09327	0.928249
15	B3	18	GAPDH	1.85237	1.68424
15	B3	19	GAPDH	2.98625	2.81501
15	B3	20	GAPDH	4.3293	4.15496
15	B3	21	GAPDH	5.53529	5.35783
15	B3	22	GAPDH	6.39879	6.21823
15	B3	23	GAPDH	6.95912	6.77545
15	B3	24	GAPDH	7.32612	7.13934
15	B3	25	GAPDH	7.58422	7.39433
15	B3	26	GAPDH	7.76204	7.56905
15	B3	27	GAPDH	7.90136	7.70526
15	B3	28	GAPDH	7.98958	7.79037
15	B3	29	GAPDH	8.07762	7.8753
15	B3	30	GAPDH	8.13835	7.93292
15	B3	31	GAPDH	8.14594	7.93741
15	B3	32	GAPDH	8.16448	7.95284
15	B3	33	GAPDH	8.16969	7.95495
15	B3	34	GAPDH	8.19018	7.97233
15	B3	35	GAPDH	8.19518	7.97422
15	B3	36	GAPDH	8.18835	7.96428
15	B3	37	GAPDH	8.19169	7.96451
15	B3	38	GAPDH	8.19135	7.96107
15	B3	39	GAPDH	8.17459	7.9412
15	B3	40	GAPDH	8.16687	7.93037
15	B3	41	GAPDH	8.18972	7.95012
15	B3	42	GAPDH	8.19455	7.95183
15	B3	43	GAPDH	8.18184	7.93602
15	B3	44	GAPDH	8.14585	7.89692
15	B3	45	GAPDH	8.14583	7.8938
15	B3	46	GAPDH	8.16426	7.90912
15	B3	47	GAPDH	8.16846	7.91021
15	B3	48	GAPDH	8.1596	7.89824
15	B3	49	GAPDH	8.14441	7.87994
15	B3	50	GAPDH	8.13968	7.87211
16	B4	1	MYC	0.16541	0.000240156
16	B4	2	MYC	0.165665	-0.000257912
16	B4	3	MYC	0.165838	-0.000837698
16	B4	4	MYC	0.165975	-0.00145267
16	B4	5	MYC	0.166238	-0.00194232
16	B4	6	MYC	0.169214	0.000280882
16	B4	7	MYC	0.171419	0.00173349
16	B4	8	MYC	0.171344	0.000905112
16	B4	9	MYC	0.172338	0.00114653
16	B4	10	MYC	0.173651	0.0017074
16	B4	11	MYC	0.173736	0.00103953
16	B4	12	MYC	0.175802	0.00235306
16	B4	13	MYC	0.173196	-0.00100548
16	B4	14	MYC	0.172473	-0.00248159
16	B4	15	MYC	0.174843	-0.000863947
16	B4	16	MYC	0.175877	-0.000582297
16	B4	17	MYC	0.182354	0.00514188
16	B4	18	MYC	0.191666	0.013701
16	B4	19	MYC	0.203145	0.0244273
16	B4	20	MYC	0.225128	0.0456575
16	B4	21	MYC	0.27006	0.0898372
16	B4	22	MYC	0.355518	0.174543
16	B4	23	MYC	0.506781	0.325053
16	B4	24	MYC	0.757097	0.574617
16	B4	25	MYC	1.12017	0.936936
16	B4	26	MYC	1.58639	1.4024
16	B4	27	MYC	2.11833	1.93359
16	B4	28	MYC	2.67255	2.48706
16	B4	29	MYC	3.20144	3.0152
16	B4	30	MYC	3.6702	3.4832
16	B4	31	MYC	4.08018	3.89243
16	B4	32	MYC	4.4296	4.24109
16	B4	33	MYC	4.72506	4.5358
16	B4	34	MYC	4.97919	4.78918
16	B4	35	MYC	5.19786	5.0071
16	B4	36	MYC	5.38716	5.19565
16	B4	37	MYC	5.55508	5.36282
16	B4	38	MYC	5.70635	5.51334
16	B4	39	MYC	5.82566	5.63189
16	B4	40	MYC	5.93401	5.73948
16	B4	41	MYC	6.02449	5.82921
16	B4	42	MYC	6.12146	5.92543
16	B4	43	MYC	6.20306	6.00628
16	B4	44	MYC	6.26892	6.07139
16	B4	45	MYC	6.33154	6.13325
16	B4	46	MYC	6.40073	6.20169
16	B4	47	MYC	6.45719	6.2574
16	B4	48	MYC	6.50321	6.30266
16	B4	49	MYC	6.54333	6.34203
16	B4	50	MYC	6.58842	6.38637
17	B5	1	MYC	0.180211	0.000643797
17	B5	2	MYC	0.180591	0.000161248
17	B5	3	MYC	0.180757	-0.000534671
17	B5	4	MYC	0.18283	0.000675358
17	B5	5	MYC	0.183629	0.000612187
17	B5	6	MYC	0.185741	0.00186176
17	B5	7	MYC	0.185365	0.00062389
17	B5	8	MYC	0.185999	0.00039557
17	B5	9	MYC	0.187887	0.00142185
17	B5	10	MYC	0.184943	-0.00238464
17	B5	11	MYC	0.184268	-0.00392213
17	B5	12	MYC	0.188507	-0.000545592
17	B5	13	MYC	0.189003	-0.000911316
17	B5	14	MYC	0.189493	-0.00128378
17	B5	15	MYC	0.190794	-0.000845283
17	B5	16	MYC	0.194348	0.00184659
17	B5	17	MYC	0.196354	0.00299019
17	B5	18	MYC	0.204359	0.0101323
17	B5	19	MYC	0.222216	0.0271279
17	B5	20	MYC	0.251761	0.0558102
17	B5	21	MYC	0.309197	0.112384
17	B5	22	MYC	0.421233	0.223558
17	B5	23	MYC	0.62248	0.423942
17	B5	24	MYC	0.953092	0.753692
17	B5	25	MYC	1.43915	1.23889
17	B5	26	MYC	2.04194	1.84082
17	B5	27	MYC	2.70024	2.49825
17	B5	28	MYC	3.33503	3.13218
17	B5	29	MYC	3.90134	3.69763
17	B5	30	MYC	4.37148	4.16691
17	B5	31	MYC	4.75818	4.55275
17	B5	32	MYC	5.08447	4.87817
17	B5	33	MYC	5.34217	5.13501
17	B5	34	MYC	5.56157	5.35354
17	B5	35	MYC	5.74716	5.53827
17	B5	36	MYC	5.91116	5.70141
17	B5	37	MYC	6.05293	5.84232
17	B5	38	MYC	6.18448	5.97301
17	B5	39	MYC	6.29842	6.08609
17	B5	40	MYC	6.38936	6.17616
17	B5	41	MYC	6.47216	6.25811
17	B5	42	MYC	6.55483	6.33991
17	B5	43	MYC	6.62431	6.40853
17	B5	44	MYC	6.68002	6.46337
17	B5	45	MYC	6.73928	6.52177
17	B5	46	MYC	6.79411	6.57574
17	B5	47	MYC	6.847	6.62777
17	B5	48	MYC	6.89646	6.67636
17	B5	49	MYC	6.92217	6.70122
17	B5	50	MYC	6.95745	6.73563
18	B6	1	MYC	0.211221	0.00228531
18	B6	2	MYC	0.211742	0.00193221
18	B6	3	MYC	0.212015	0.00133115
18	B6	4	MYC	0.21077	-0.000788
18	B6	5	MYC	0.211115	-0.00131734
18	B6	6	MYC	0.213645	0.000338005
18	B6	7	MYC	0.213852	-0.000329083
18	B6	8	MYC	0.215042	-1.40058e-05
18	B6	9	MYC	0.218327	0.00239659
18	B6	10	MYC	0.217413	0.000608951
18	B6	11	MYC	0.216509	-0.00116947
18	B6	12	MYC	0.217133	-0.00142005
18	B6	13	MYC	0.217693	-0.00173409
18	B6	14	MYC	0.221147	0.000845967
18	B6	15	MYC	0.222119	0.000943606
18	B6	16	MYC	0.222358	0.000307766
18	B6	17	MYC	0.225461	0.00253705
18	B6	18	MYC	0.23794	0.0141415
18	B6	19	MYC	0.257441	0.0327683
18	B6	20	MYC	0.289903	0.0643558
18	B6	21	MYC	0.35934	0.132918
18	B6	22	MYC	0.488783	0.261487
18	B6	23	MYC	0.734676	0.506506
18	B6	24	MYC	1.15063	0.921585
18	B6	25	MYC	1.76592	1.536
18	B6	26	MYC	2.52986	2.29906
18	B6	27	MYC	3.31054	3.07887
18	B6	28	MYC	4.01513	3.78259
18	B6	29	MYC	4.59456	4.36114
18	B6	30	MYC	5.06021	4.82591
18	B6	31	MYC	5.42225	5.18709
18	B6	32	MYC	5.72068	5.48464
18	B6	33	MYC	5.96471	5.7278
18	B6	34	MYC	6.16542	5.92763
18	B6	35	MYC	6.3293	6.09064
18	B6	36	MYC	6.47019	6.23066
18	B6	37	MYC	6.59673	6.35632
18	B6	38	MYC	6.70227	6.46098
18	B6	39	MYC	6.80596	6.5638
18	B6	40	MYC	6.89533	6.6523
18	B6	41	MYC	6.96938	6.72547
18	B6	42	MYC	7.04084	6.79606
18	B6	43	MYC	7.09875	6.85309
18	B6	44	MYC	7.14349	6.89696
18	B6	45	MYC	7.19241	6.945
18	B6	46	MYC	7.23837	6.99009
18	B6	47	MYC	7.27104	7.02188
18	B6	48	MYC	7.31467	7.06464
18	B6	49	MYC	7.34855	7.09765
18	B6	50	MYC	7.36128	7.10951
19	B7	1	FOXP1	0.155552	2.00587e-05
19	B7	2	FOXP1	0.155671	-0.000582726
19	B7	3	FOXP1	0.156927	-4.76886e-05
19	B7	4	FOXP1	0.157307	-0.000389569
19	B7	5	FOXP1	0.158747	0.000329081
19	B7	6	FOXP1	0.159527	0.000388131
19	B7	7	FOXP1	0.161859	0.00199879
19	B7	8	FOXP1	0.163232	0.00265025
19	B7	9	FOXP1	0.164243	0.0029395
19	B7	10	FOXP1	0.16169	-0.000334917
19	B7	11	FOXP1	0.159959	-0.00278652
19	B7	12	FOXP1	0.15966	-0.00380725
19	B7	13	FOXP1	0.162073	-0.00211572
19	B7	14	FOXP1	0.163488	-0.00142173
19	B7	15	FOXP1	0.163463	-0.00216824
19	B7	16	FOXP1	0.165291	-0.00106143
19	B7	17	FOXP1	0.167005	-6.88943e-05
19	B7	18	FOXP1	0.169369	0.00157372
19	B7	19	FOXP1	0.17068	0.00216349
19	B7	20	FOXP1	0.170158	0.000919847
19	B7	21	FOXP1	0.171199	0.00123915
19	B7	22	FOXP1	0.177414	0.00673341
19	B7	23	FOXP1	0.189842	0.01844
19	B7	24	FOXP1	0.211726	0.0396025
19	B7	25	FOXP1	0.251046	0.0782008
19	B7	26	FOXP1	0.322152	0.148585
19	B7	27	FOXP1	0.45348	0.279193
19	B7	28	FOXP1	0.670225	0.495215
19	B7	29	FOXP1	0.96306	0.78733
19	B7	30	FOXP1	1.29949	1.12303
19	B7	31	FOXP1	1.63936	1.46218
19	B7	32	FOXP1	1.95716	1.77927
19	B7	33	FOXP1	2.23975	2.06113
19	B7	34	FOXP1	2.47671	2.29737
19	B7	35	FOXP1	2.6878	2.50774
19	B7	36	FOXP1	2.87601	2.69523
19	B7	37	FOXP1	3.03638	2.85487
19	B7	38	FOXP1	3.18679	3.00457
19	B7	39	FOXP1	3.33151	3.14857
19	B7	40	FOXP1	3.47078	3.28712
19	B7	41	FOXP1	3.59925	3.41486
19	B7	42	FOXP1	3.72015	3.53504
19	B7	43	FOXP1	3.83513	3.6493
19	B7	44	FOXP1	3.93898	3.75242
19	B7	45	FOXP1	4.0443	3.85703
19	B7	46	FOXP1	4.1461	3.95811
19	B7	47	FOXP1	4.23819	4.04948
19	B7	48	FOXP1	4.33287	4.14343
19	B7	49	FOXP1	4.41875	4.22859
19	B7	50	FOXP1	4.49275	4.30187
20	B8	1	FOXP1	0.168	0.000222248
20	B8	2	FOXP1	0.16869	0.000325413
20	B8	3	FOXP1	0.169055	0.000102452
20	B8	4	FOXP1	0.169593	5.29399e-05
20	B8	5	FOXP1	0.169966	-0.000161379
20	B8	6	FOXP1	0.170285	-0.000428835
20	B8	7	FOXP1	0.173136	0.00183479
20	B8	8	FOXP1	0.175053	0.00316414
20	B8	9	FOXP1	0.175061	0.00258506
20	B8	10	FOXP1	0.173935	0.000871965
20	B8	11	FOXP1	0.173276	-0.000374438
20	B8	12	FOXP1	0.172888	-0.0013504
20	B8	13	FOXP1	0.175101	0.000276171
20	B8	14	FOXP1	0.174916	-0.000496271
20	B8	15	FOXP1	0.173814	-0.00218554
20	B8	16	FOXP1	0.172941	-0.00364602
20	B8	17	FOXP1	0.173214	-0.00396033
20	B8	18	FOXP1	0.176741	-0.00102053
20	B8	19	FOXP1	0.177428	-0.000921065
20	B8	20	FOXP1	0.176426	-0.00251037
20	B8	21	FOXP1	0.176032	-0.0034916
20	B8	22	FOXP1	0.180341	0.000230362
20	B8	23	FOXP1	0.185814	0.00511559
20	B8	24	FOXP1	0.187599	0.00631331
20	B8	25	FOXP1	0.195457	0.0135839
20	B8	26	FOXP1	0.216721	0.0342609
20	B8	27	FOXP1	0.250361	0.0673132
20	B8	28	FOXP1	0.310962	0.127328
20	B8	29	FOXP1	0.425728	0.241506
20	B8	30	FOXP1	0.63494	0.450131
20	B8	31	FOXP1	0.958088	0.772691
20	B8	32	FOXP1	1.38399	1.198
20	B8	33	FOXP1	1.85407	1.6675
20	B8	34	FOXP1	2.29477	2.10761
20	B8	35	FOXP1	2.67552	2.48778
20	B8	36	FOXP1	3.02551	2.83718
20	B8	37	FOXP1	3.3724	3.18348
20	B8	38	FOXP1	3.69373	3.50422
20	B8	39	FOXP1	3.97775	3.78766
20	B8	40	FOXP1	4.2361	4.04542
20	B8	41	FOXP1	4.45761	4.26634
20	B8	42	FOXP1	4.64734	4.45548
20	B8	43	FOXP1	4.81635	4.62391
20	B8	44	FOXP1	4.95767	4.76464
20	B8	45	FOXP1	5.09241	4.89879
20	B8	46	FOXP1	5.21956	5.02535
20	B8	47	FOXP1	5.32438	5.12958
20	B8	48	FOXP1	5.43086	5.23548
20	B8	49	FOXP1	5.52674	5.33077
20	B8	50	FOXP1	5.61019	5.41363
21	B9	1	FOXP1	0.153682	0.0017348
21	B9	2	FOXP1	0.153753	0.000824775
21	B9	3	FOXP1	0.154747	0.000838294
21	B9	4	FOXP1	0.152974	-0.00191508
21	B9	5	FOXP1	0.153058	-0.00281153
21	B9	6	FOXP1	0.155573	-0.00127738
21	B9	7	FOXP1	0.159781	0.00195029
21	B9	8	FOXP1	0.163933	0.00512208
21	B9	9	FOXP1	0.165376	0.00558453
21	B9	10	FOXP1	0.163976	0.00320325
21	B9	11	FOXP1	0.161992	0.000239532
21	B9	12	FOXP1	0.161156	-0.00157721
21	B9	13	FOXP1	0.161451	-0.00226265
21	B9	14	FOXP1	0.161156	-0.00353832
21	B9	15	FOXP1	0.161317	-0.00435795
21	B9	16	FOXP1	0.164563	-0.00209269
21	B9	17	FOXP1	0.166526	-0.00111046
21	B9	18	FOXP1	0.168688	7.12163e-05
21	B9	19	FOXP1	0.169007	-0.000590601
21	B9	20	FOXP1	0.168474	-0.0021036
21	B9	21	FOXP1	0.168839	-0.00271922
21	B9	22	FOXP1	0.175498	0.00295933
21	B9	23	FOXP1	0.179908	0.00638819
21	B9	24	FOXP1	0.185072	0.0105724
21	B9	25	FOXP1	0.201849	0.0263683
21	B9	26	FOXP1	0.238151	0.0616902
21	B9	27	FOXP1	0.301707	0.124265
21	B9	28	FOXP1	0.412713	0.234291
21	B9	29	FOXP1	0.6069	0.427498
21	B9	30	FOXP1	0.888094	0.707711
21	B9	31	FOXP1	1.21764	1.03628
21	B9	32	FOXP1	1.54312	1.36078
21	B9	33	FOXP1	1.85803	1.6747
21	B9	34	FOXP1	2.15441	1.9701
21	B9	35	FOXP1	2.4173	2.23202
21	B9	36	FOXP1	2.65075	2.46448
21	B9	37	FOXP1	2.8611	2.67385
21	B9	38	FOXP1	3.03791	2.84968
21	B9	39	FOXP1	3.21365	3.02445
21	B9	40	FOXP1	3.3791	3.18891
21	B9	41	FOXP1	3.53528	3.34411
21	B9	42	FOXP1	3.67816	3.48601
21	B9	43	FOXP1	3.80485	3.61172
21	B9	44	FOXP1	3.93173	3.73761
21	B9	45	FOXP1	4.04349	3.8484
21	B9	46	FOXP1	4.15617	3.96009
21	B9	47	FOXP1	4.25953	4.06247
21	B9	48	FOXP1	4.36829	4.17026
21	B9	49	FOXP1	4.46767	4.26866
21	B9	50	FOXP1	4.54605	4.34606
22	B10	1
22	B10	2
22	B10	3
22	B10	4
22	B10	5
22	B10	6
22	B10	7
22	B10	8
22	B10	9
22	B10	10
22	B10	11
22	B10	12
22	B10	13
22	B10	14
22	B10	15
22	B10	16
22	B10	17
22	B10	18
22	B10	19
22	B10	20
22	B10	21
22	B10	22
22	B10	23
22	B10	24
22	B10	25
22	B10	26
22	B10	27
22	B10	28
22	B10	29
22	B10	30
22	B10	31
22	B10	32
22	B10	33
22	B10	34
22	B10	35
22	B10	36
22	B10	37
22	B10	38
22	B10	39
22	B10	40
22	B10	41
22	B10	42
22	B10	43
22	B10	44
22	B10	45
22	B10	46
22	B10	47
22	B10	48
22	B10	49
22	B10	50
23	B11	1
23	B11	2
23	B11	3
23	B11	4
23	B11	5
23	B11	6
23	B11	7
23	B11	8
23	B11	9
23	B11	10
23	B11	11
23	B11	12
23	B11	13
23	B11	14
23	B11	15
23	B11	16
23	B11	17
23	B11	18
23	B11	19
23	B11	20
23	B11	21
23	B11	22
23	B11	23
23	B11	24
23	B11	25
23	B11	26
23	B11	27
23	B11	28
23	B11	29
23	B11	30
23	B11	31
23	B11	32
23	B11	33
23	B11	34
23	B11	35
23	B11	36
23	B11	37
23	B11	38
23	B11	39
23	B11	40
23	B11	41
23	B11	42
23	B11	43
23	B11	44
23	B11	45
23	B11	46
23	B11	47
23	B11	48
23	B11	49
23	B11	50
24	B12	1
24	B12	2
24	B12	3
24	B12	4
24	B12	5
24	B12	6
24	B12	7
24	B12	8
24	B12	9
24	B12	10
24	B12	11
24	B12	12
24	B12	13
24	B12	14
24	B12	15
24	B12	16
24	B12	17
24	B12	18
24	B12	19
24	B12	20
24	B12	21
24	B12	22
24	B12	23
24	B12	24
24	B12	25
24	B12	26
24	B12	27
24	B12	28
24	B12	29
24	B12	30
24	B12	31
24	B12	32
24	B12	33
24	B12	34
24	B12	35
24	B12	36
24	B12	37
24	B12	38
24	B12	39
24	B12	40
24	B12	41
24	B12	42
24	B12	43
24	B12	44
24	B12	45
24	B12	46
24	B12	47
24	B12	48
24	B12	49
24	B12	50
25	C1	1
25	C1	2
25	C1	3
25	C1	4
25	C1	5
25	C1	6
25	C1	7
25	C1	8
25	C1	9
25	C1	10
25	C1	11
25	C1	12
25	C1	13
25	C1	14
25	C1	15
25	C1	16
25	C1	17
25	C1	18
25	C1	19
25	C1	20
25	C1	21
25	C1	22
25	C1	23
25	C1	24
25	C1	25
25	C1	26
25	C1	27
25	C1	28
25	C1	29
25	C1	30
25	C1	31
25	C1	32
25	C1	33
25	C1	34
25	C1	35
25	C1	36
25	C1	37
25	C1	38
25	C1	39
25	C1	40
25	C1	41
25	C1	42
25	C1	43
25	C1	44
25	C1	45
25	C1	46
25	C1	47
25	C1	48
25	C1	49
25	C1	50
26	C2	1
26	C2	2
26	C2	3
26	C2	4
26	C2	5
26	C2	6
26	C2	7
26	C2	8
26	C2	9
26	C2	10
26	C2	11
26	C2	12
26	C2	13
26	C2	14
26	C2	15
26	C2	16
26	C2	17
26	C2	18
26	C2	19
26	C2	20
26	C2	21
26	C2	22
26	C2	23
26	C2	24
26	C2	25
26	C2	26
26	C2	27
26	C2	28
26	C2	29
26	C2	30
26	C2	31
26	C2	32
26	C2	33
26	C2	34
26	C2	35
26	C2	36
26	C2	37
26	C2	38
26	C2	39
26	C2	40
26	C2	41
26	C2	42
26	C2	43
26	C2	44
26	C2	45
26	C2	46
26	C2	47
26	C2	48
26	C2	49
26	C2	50
27	C3	1
27	C3	2
27	C3	3
27	C3	4
27	C3	5
27	C3	6
27	C3	7
27	C3	8
27	C3	9
27	C3	10
27	C3	11
27	C3	12
27	C3	13
27	C3	14
27	C3	15
27	C3	16
27	C3	17
27	C3	18
27	C3	19
27	C3	20
27	C3	21
27	C3	22
27	C3	23
27	C3	24
27	C3	25
27	C3	26
27	C3	27
27	C3	28
27	C3	29
27	C3	30
27	C3	31
27	C3	32
27	C3	33
27	C3	34
27	C3	35
27	C3	36
27	C3	37
27	C3	38
27	C3	39
27	C3	40
27	C3	41
27	C3	42
27	C3	43
27	C3	44
27	C3	45
27	C3	46
27	C3	47
27	C3	48
27	C3	49
27	C3	50
28	C4	1
28	C4	2
28	C4	3
28	C4	4
28	C4	5
28	C4	6
28	C4	7
28	C4	8
28	C4	9
28	C4	10
28	C4	11
28	C4	12
28	C4	13
28	C4	14
28	C4	15
28	C4	16
28	C4	17
28	C4	18
28	C4	19
28	C4	20
28	C4	21
28	C4	22
28	C4	23
28	C4	24
28	C4	25
28	C4	26
28	C4	27
28	C4	28
28	C4	29
28	C4	30
28	C4	31
28	C4	32
28	C4	33
28	C4	34
28	C4	35
28	C4	36
28	C4	37
28	C4	38
28	C4	39
28	C4	40
28	C4	41
28	C4	42
28	C4	43
28	C4	44
28	C4	45
28	C4	46
28	C4	47
28	C4	48
28	C4	49
28	C4	50
29	C5	1
29	C5	2
29	C5	3
29	C5	4
29	C5	5
29	C5	6
29	C5	7
29	C5	8
29	C5	9
29	C5	10
29	C5	11
29	C5	12
29	C5	13
29	C5	14
29	C5	15
29	C5	16
29	C5	17
29	C5	18
29	C5	19
29	C5	20
29	C5	21
29	C5	22
29	C5	23
29	C5	24
29	C5	25
29	C5	26
29	C5	27
29	C5	28
29	C5	29
29	C5	30
29	C5	31
29	C5	32
29	C5	33
29	C5	34
29	C5	35
29	C5	36
29	C5	37
29	C5	38
29	C5	39
29	C5	40
29	C5	41
29	C5	42
29	C5	43
29	C5	44
29	C5	45
29	C5	46
29	C5	47
29	C5	48
29	C5	49
29	C5	50
30	C6	1
30	C6	2
30	C6	3
30	C6	4
30	C6	5
30	C6	6
30	C6	7
30	C6	8
30	C6	9
30	C6	10
30	C6	11
30	C6	12
30	C6	13
30	C6	14
30	C6	15
30	C6	16
30	C6	17
30	C6	18
30	C6	19
30	C6	20
30	C6	21
30	C6	22
30	C6	23
30	C6	24
30	C6	25
30	C6	26
30	C6	27
30	C6	28
30	C6	29
30	C6	30
30	C6	31
30	C6	32
30	C6	33
30	C6	34
30	C6	35
30	C6	36
30	C6	37
30	C6	38
30	C6	39
30	C6	40
30	C6	41
30	C6	42
30	C6	43
30	C6	44
30	C6	45
30	C6	46
30	C6	47
30	C6	48
30	C6	49
30	C6	50
31	C7	1
31	C7	2
31	C7	3
31	C7	4
31	C7	5
31	C7	6
31	C7	7
31	C7	8
31	C7	9
31	C7	10
31	C7	11
31	C7	12
31	C7	13
31	C7	14
31	C7	15
31	C7	16
31	C7	17
31	C7	18
31	C7	19
31	C7	20
31	C7	21
31	C7	22
31	C7	23
31	C7	24
31	C7	25
31	C7	26
31	C7	27
31	C7	28
31	C7	29
31	C7	30
31	C7	31
31	C7	32
31	C7	33
31	C7	34
31	C7	35
31	C7	36
31	C7	37
31	C7	38
31	C7	39
31	C7	40
31	C7	41
31	C7	42
31	C7	43
31	C7	44
31	C7	45
31	C7	46
31	C7	47
31	C7	48
31	C7	49
31	C7	50
32	C8	1
32	C8	2
32	C8	3
32	C8	4
32	C8	5
32	C8	6
32	C8	7
32	C8	8
32	C8	9
32	C8	10
32	C8	11
32	C8	12
32	C8	13
32	C8	14
32	C8	15
32	C8	16
32	C8	17
32	C8	18
32	C8	19
32	C8	20
32	C8	21
32	C8	22
32	C8	23
32	C8	24
32	C8	25
32	C8	26
32	C8	27
32	C8	28
32	C8	29
32	C8	30
32	C8	31
32	C8	32
32	C8	33
32	C8	34
32	C8	35
32	C8	36
32	C8	37
32	C8	38
32	C8	39
32	C8	40
32	C8	41
32	C8	42
32	C8	43
32	C8	44
32	C8	45
32	C8	46
32	C8	47
32	C8	48
32	C8	49
32	C8	50
33	C9	1
33	C9	2
33	C9	3
33	C9	4
33	C9	5
33	C9	6
33	C9	7
33	C9	8
33	C9	9
33	C9	10
33	C9	11
33	C9	12
33	C9	13
33	C9	14
33	C9	15
33	C9	16
33	C9	17
33	C9	18
33	C9	19
33	C9	20
33	C9	21
33	C9	22
33	C9	23
33	C9	24
33	C9	25
33	C9	26
33	C9	27
33	C9	28
33	C9	29
33	C9	30
33	C9	31
33	C9	32
33	C9	33
33	C9	34
33	C9	35
33	C9	36
33	C9	37
33	C9	38
33	C9	39
33	C9	40
33	C9	41
33	C9	42
33	C9	43
33	C9	44
33	C9	45
33	C9	46
33	C9	47
33	C9	48
33	C9	49
33	C9	50
34	C10	1
34	C10	2
34	C10	3
34	C10	4
34	C10	5
34	C10	6
34	C10	7
34	C10	8
34	C10	9
34	C10	10
34	C10	11
34	C10	12
34	C10	13
34	C10	14
34	C10	15
34	C10	16
34	C10	17
34	C10	18
34	C10	19
34	C10	20
34	C10	21
34	C10	22
34	C10	23
34	C10	24
34	C10	25
34	C10	26
34	C10	27
34	C10	28
34	C10	29
34	C10	30
34	C10	31
34	C10	32
34	C10	33
34	C10	34
34	C10	35
34	C10	36
34	C10	37
34	C10	38
34	C10	39
34	C10	40
34	C10	41
34	C10	42
34	C10	43
34	C10	44
34	C10	45
34	C10	46
34	C10	47
34	C10	48
34	C10	49
34	C10	50
35	C11	1
35	C11	2
35	C11	3
35	C11	4
35	C11	5
35	C11	6
35	C11	7
35	C11	8
35	C11	9
35	C11	10
35	C11	11
35	C11	12
35	C11	13
35	C11	14
35	C11	15
35	C11	16
35	C11	17
35	C11	18
35	C11	19
35	C11	20
35	C11	21
35	C11	22
35	C11	23
35	C11	24
35	C11	25
35	C11	26
35	C11	27
35	C11	28
35	C11	29
35	C11	30
35	C11	31
35	C11	32
35	C11	33
35	C11	34
35	C11	35
35	C11	36
35	C11	37
35	C11	38
35	C11	39
35	C11	40
35	C11	41
35	C11	42
35	C11	43
35	C11	44
35	C11	45
35	C11	46
35	C11	47
35	C11	48
35	C11	49
35	C11	50
36	C12	1
36	C12	2
36	C12	3
36	C12	4
36	C12	5
36	C12	6
36	C12	7
36	C12	8
36	C12	9
36	C12	10
36	C12	11
36	C12	12
36	C12	13
36	C12	14
36	C12	15
36	C12	16
36	C12	17
36	C12	18
36	C12	19
36	C12	20
36	C12	21
36	C12	22
36	C12	23
36	C12	24
36	C12	25
36	C12	26
36	C12	27
36	C12	28
36	C12	29
36	C12	30
36	C12	31
36	C12	32
36	C12	33
36	C12	34
36	C12	35
36	C12	36
36	C12	37
36	C12	38
36	C12	39
36	C12	40
36	C12	41
36	C12	42
36	C12	43
36	C12	44
36	C12	45
36	C12	46
36	C12	47
36	C12	48
36	C12	49
36	C12	50
37	D1	1
37	D1	2
37	D1	3
37	D1	4
37	D1	5
37	D1	6
37	D1	7
37	D1	8
37	D1	9
37	D1	10
37	D1	11
37	D1	12
37	D1	13
37	D1	14
37	D1	15
37	D1	16
37	D1	17
37	D1	18
37	D1	19
37	D1	20
37	D1	21
37	D1	22
37	D1	23
37	D1	24
37	D1	25
37	D1	26
37	D1	27
37	D1	28
37	D1	29
37	D1	30
37	D1	31
37	D1	32
37	D1	33
37	D1	34
37	D1	35
37	D1	36
37	D1	37
37	D1	38
37	D1	39
37	D1	40
37	D1	41
37	D1	42
37	D1	43
37	D1	44
37	D1	45
37	D1	46
37	D1	47
37	D1	48
37	D1	49
37	D1	50
38	D2	1
38	D2	2
38	D2	3
38	D2	4
38	D2	5
38	D2	6
38	D2	7
38	D2	8
38	D2	9
38	D2	10
38	D2	11
38	D2	12
38	D2	13
38	D2	14
38	D2	15
38	D2	16
38	D2	17
38	D2	18
38	D2	19
38	D2	20
38	D2	21
38	D2	22
38	D2	23
38	D2	24
38	D2	25
38	D2	26
38	D2	27
38	D2	28
38	D2	29
38	D2	30
38	D2	31
38	D2	32
38	D2	33
38	D2	34
38	D2	35
38	D2	36
38	D2	37
38	D2	38
38	D2	39
38	D2	40
38	D2	41
38	D2	42
38	D2	43
38	D2	44
38	D2	45
38	D2	46
38	D2	47
38	D2	48
38	D2	49
38	D2	50
39	D3	1
39	D3	2
39	D3	3
39	D3	4
39	D3	5
39	D3	6
39	D3	7
39	D3	8
39	D3	9
39	D3	10
39	D3	11
39	D3	12
39	D3	13
39	D3	14
39	D3	15
39	D3	16
39	D3	17
39	D3	18
39	D3	19
39	D3	20
39	D3	21
39	D3	22
39	D3	23
39	D3	24
39	D3	25
39	D3	26
39	D3	27
39	D3	28
39	D3	29
39	D3	30
39	D3	31
39	D3	32
39	D3	33
39	D3	34
39	D3	35
39	D3	36
39	D3	37
39	D3	38
39	D3	39
39	D3	40
39	D3	41
39	D3	42
39	D3	43
39	D3	44
39	D3	45
39	D3	46
39	D3	47
39	D3	48
39	D3	49
39	D3	50
40	D4	1
40	D4	2
40	D4	3
40	D4	4
40	D4	5
40	D4	6
40	D4	7
[truncated: 2,843 more rows]

## Sheet: Results
Block Type	96-Well 0.2-mL Block
Calibration Background is expired	No
Calibration Background performed on	08-10-2018
Calibration Pure Dye ABY is expired	No
Calibration Pure Dye ABY performed on	08-10-2018
Calibration Pure Dye FAM is expired	No
Calibration Pure Dye FAM performed on	08-10-2018
Calibration Pure Dye JUN is expired	No
Calibration Pure Dye JUN performed on	08-10-2018
Calibration Pure Dye NED is expired	No
Calibration Pure Dye NED performed on	08-10-2018
Calibration Pure Dye ROX is expired	No
Calibration Pure Dye ROX performed on	08-10-2018
Calibration Pure Dye SYBR is expired	No
Calibration Pure Dye SYBR performed on	08-10-2018
Calibration Pure Dye TAMRA is expired	No
Calibration Pure Dye TAMRA performed on	08-10-2018
Calibration Pure Dye VIC is expired	No
Calibration Pure Dye VIC performed on	08-10-2018
Calibration ROI is expired	No
Calibration ROI performed on	08-10-2018
Calibration Uniformity is expired	No
Calibration Uniformity performed on	08-10-2018
Chemistry	SYBR_GREEN
Date Created	2020-04-02 04:25:11 AM CEST
Experiment Barcode
Experiment Comment
Experiment File Name	D:\Users\INSTR-ADMIN\Desktop\Simon\2020-04-02 iPSC MYC FOXP1.eds
Experiment Name	2020-04-02 iPSC MYC FOXP1
Experiment Run End Time	2020-04-02 15:42:27 PM CEST
Experiment Type	Melt Curve
Instrument Name	272322942
Instrument Serial Number	272322942
Instrument Type	QuantStudio™ 3 System
Passive Reference	ROX
Post-read Stage/Step
Pre-read Stage/Step
Quantification Cycle Method	Ct
Signal Smoothing On	true
Stage where Melt Analysis is performed	Stage1
Stage/ Cycle where Ct Analysis is performed	Stage2, Step2
User Name
Well	Well Position	Omit	Sample Name	Target Name	Task	Reporter	Quencher	CT	Ct Mean	Ct SD	Automatic Ct Threshold	Ct Threshold	Automatic Baseline	Baseline Start	Baseline End	Comments	Cq Conf	MTP	HIGHSD	Tm1	Tm2	Tm3	Tm4
13	B1	FALSE	9 - iPSC	GAPDH	UNKNOWN	SYBR	None	18.0806	17.0865	0.865827	TRUE	0.674353	TRUE	3	11		0.972508	N	Y	80.1251
14	B2	FALSE	9 - iPSC	GAPDH	UNKNOWN	SYBR	None	16.6814	17.0865	0.865827	TRUE	0.674353	TRUE	3	10		0.985607	N	Y	80.5861
15	B3	FALSE	9 - iPSC	GAPDH	UNKNOWN	SYBR	None	16.4974	17.0865	0.865827	TRUE	0.674353	TRUE	3	10		0.991827	N	Y	81.0557
16	B4	FALSE	9 - iPSC	MYC	UNKNOWN	SYBR	None	23.858	23.4217	0.408752	TRUE	0.53607	TRUE	3	16		0.991222	N	N	75.5219
17	B5	FALSE	9 - iPSC	MYC	UNKNOWN	SYBR	None	23.3594	23.4217	0.408752	TRUE	0.53607	TRUE	3	17		0.988747	N	N	75.8102
18	B6	FALSE	9 - iPSC	MYC	UNKNOWN	SYBR	None	23.0476	23.4217	0.408752	TRUE	0.53607	TRUE	3	16		0.988692	N	N	76.2709
19	B7	FALSE	9 - iPSC	FOXP1	UNKNOWN	SYBR	None	26.9347	28.0844	1.10758	TRUE	0.272143	TRUE	3	21		0.99009	Y	Y	69.6688	62.6061	81.1841
20	B8	FALSE	9 - iPSC	FOXP1	UNKNOWN	SYBR	None	29.1444	28.0844	1.10758	TRUE	0.272143	TRUE	3	24		0.991095	N	Y	81.0306
21	B9	FALSE	9 - iPSC	FOXP1	UNKNOWN	SYBR	None	28.1741	28.0844	1.10758	TRUE	0.272143	TRUE	3	23		0.987894	Y	Y	68.7577	81.0547	62.4554

## Sheet: Melt Curve Raw Data
Block Type	96-Well 0.2-mL Block
Calibration Background is expired	No
Calibration Background performed on	08-10-2018
Calibration Pure Dye ABY is expired	No
Calibration Pure Dye ABY performed on	08-10-2018
Calibration Pure Dye FAM is expired	No
Calibration Pure Dye FAM performed on	08-10-2018
Calibration Pure Dye JUN is expired	No
Calibration Pure Dye JUN performed on	08-10-2018
Calibration Pure Dye NED is expired	No
Calibration Pure Dye NED performed on	08-10-2018
Calibration Pure Dye ROX is expired	No
Calibration Pure Dye ROX performed on	08-10-2018
Calibration Pure Dye SYBR is expired	No
Calibration Pure Dye SYBR performed on	08-10-2018
Calibration Pure Dye TAMRA is expired	No
Calibration Pure Dye TAMRA performed on	08-10-2018
Calibration Pure Dye VIC is expired	No
Calibration Pure Dye VIC performed on	08-10-2018
Calibration ROI is expired	No
Calibration ROI performed on	08-10-2018
Calibration Uniformity is expired	No
Calibration Uniformity performed on	08-10-2018
Chemistry	SYBR_GREEN
Date Created	2020-04-02 04:25:12 AM CEST
Experiment Barcode
Experiment Comment
Experiment File Name	D:\Users\INSTR-ADMIN\Desktop\Simon\2020-04-02 iPSC MYC FOXP1.eds
Experiment Name	2020-04-02 iPSC MYC FOXP1
Experiment Run End Time	2020-04-02 15:42:27 PM CEST
Experiment Type	Melt Curve
Instrument Name	272322942
Instrument Serial Number	272322942
Instrument Type	QuantStudio™ 3 System
Passive Reference	ROX
Post-read Stage/Step
Pre-read Stage/Step
Quantification Cycle Method	Ct
Signal Smoothing On	true
Stage where Melt Analysis is performed	Stage1
Stage/ Cycle where Ct Analysis is performed	Stage2, Step2
User Name
Well	Well Position	Reading	Temperature	Fluorescence	Derivative	Target Name
13	B1	1	59.9974	822933	13981.9	GAPDH
13	B1	2	60.3047	820674	14825.5	GAPDH
13	B1	3	60.612	818737	15816.9	GAPDH
13	B1	4	60.9193	814910	16994.9	GAPDH
13	B1	5	61.2266	810293	18339.6	GAPDH
13	B1	6	61.5339	804940	19775.7	GAPDH
13	B1	7	61.8412	797544	21200.3	GAPDH
13	B1	8	62.1485	790692	22519.9	GAPDH
13	B1	9	62.4557	783594	23676.4	GAPDH
13	B1	10	62.763	775066	24652.1	GAPDH
13	B1	11	63.0703	767468	25457.4	GAPDH
13	B1	12	63.3776	759318	26111.7	GAPDH
13	B1	13	63.6849	752395	26629.7	GAPDH
13	B1	14	63.9922	742284	27019.2	GAPDH
13	B1	15	64.2995	733901	27288	GAPDH
13	B1	16	64.6068	724698	27453.1	GAPDH
13	B1	17	64.9141	716644	27545.2	GAPDH
13	B1	18	65.2214	706851	27603.8	GAPDH
13	B1	19	65.5287	698373	27659.1	GAPDH
13	B1	20	65.836	690824	27736.1	GAPDH
13	B1	21	66.1433	681857	27834.3	GAPDH
13	B1	22	66.4506	674196	27937.5	GAPDH
13	B1	23	66.7579	663435	28024.9	GAPDH
13	B1	24	67.0651	655281	28082.2	GAPDH
13	B1	25	67.3724	647478	28107.2	GAPDH
13	B1	26	67.6797	638049	28107.6	GAPDH
13	B1	27	67.987	629161	28094.2	GAPDH
13	B1	28	68.2943	620846	28075.1	GAPDH
13	B1	29	68.6016	611699	28053.6	GAPDH
13	B1	30	68.9089	603059	28028.6	GAPDH
13	B1	31	69.2162	594521	28000	GAPDH
13	B1	32	69.5235	584762	27971.2	GAPDH
13	B1	33	69.8308	576072	27949.3	GAPDH
13	B1	34	70.1381	568325	27940.7	GAPDH
13	B1	35	70.4454	560343	27946.9	GAPDH
13	B1	36	70.7527	550572	27965.5	GAPDH
13	B1	37	71.06	541748	27994.6	GAPDH
13	B1	38	71.3672	532494	28036.3	GAPDH
13	B1	39	71.6745	524439	28093.1	GAPDH
13	B1	40	71.9818	515526	28162.9	GAPDH
13	B1	41	72.2891	506644	28238.2	GAPDH
13	B1	42	72.5964	496712	28312.5	GAPDH
13	B1	43	72.9037	487203	28389.6	GAPDH
13	B1	44	73.211	478668	28487.3	GAPDH
13	B1	45	73.5183	470868	28630.9	GAPDH
13	B1	46	73.8256	461066	28841.9	GAPDH
13	B1	47	74.1329	451303	29131.3	GAPDH
13	B1	48	74.4402	443381	29499.7	GAPDH
13	B1	49	74.7475	432669	29943.3	GAPDH
13	B1	50	75.0548	423986	30461.5	GAPDH
13	B1	51	75.3621	413821	31061.3	GAPDH
13	B1	52	75.6694	404588	31759.1	GAPDH
13	B1	53	75.9767	393716	32579.7	GAPDH
13	B1	54	76.284	384905	33556.3	GAPDH
13	B1	55	76.5912	374205	34736.7	GAPDH
13	B1	56	76.8985	362581	36197.4	GAPDH
13	B1	57	77.2058	351013	38064.1	GAPDH
13	B1	58	77.5131	338061	40523.8	GAPDH
13	B1	59	77.8204	326603	43816.3	GAPDH
13	B1	60	78.1277	313334	48184.8	GAPDH
13	B1	61	78.435	298044	53780.4	GAPDH
13	B1	62	78.7423	279771	60520.6	GAPDH
13	B1	63	79.0496	262695	67943.4	GAPDH
13	B1	64	79.3569	239642	75132.1	GAPDH
13	B1	65	79.6642	212220	80811.8	GAPDH
13	B1	66	79.9715	171812	83665.4	GAPDH
13	B1	67	80.2788	127457	82794.4	GAPDH
13	B1	68	80.5861	87126.4	78120.1	GAPDH
13	B1	69	80.8933	60922.4	70490.3	GAPDH
13	B1	70	81.2006	52095.4	61388.2	GAPDH
13	B1	71	81.5079	46078.4	52365.1	GAPDH
13	B1	72	81.8152	39356.9	44487	GAPDH
13	B1	73	82.1225	29244.9	38074.5	GAPDH
13	B1	74	82.4298	10068.3	32827.5	GAPDH
13	B1	75	82.7371	-3095.92	28198	GAPDH
13	B1	76	83.0444	-8805.38	23336.3	GAPDH
13	B1	77	83.3517	-12660.6	18503.4	GAPDH
13	B1	78	83.659	-14246.1	13937.6	GAPDH
13	B1	79	83.9663	-15381.8	9917.83	GAPDH
13	B1	80	84.2736	-15399.2	6650.88	GAPDH
13	B1	81	84.5809	-16838.1	4191.79	GAPDH
13	B1	82	84.8882	-16958	2464.18	GAPDH
13	B1	83	85.1955	-17066	1327.35	GAPDH
13	B1	84	85.5027	-16411.8	635.555	GAPDH
13	B1	85	85.81	-16748.8	264.883	GAPDH
13	B1	86	86.1173	-16340.3	113.24	GAPDH
13	B1	87	86.4246	-16799.1	92.584	GAPDH
13	B1	88	86.7319	-17633.8	128.102	GAPDH
13	B1	89	87.0392	-18085.5	165.539	GAPDH
13	B1	90	87.3465	-17843.1	177.684	GAPDH
13	B1	91	87.6538	-17691.2	161.154	GAPDH
13	B1	92	87.9611	-17947.6	123.809	GAPDH
13	B1	93	88.2684	-17933.6	72.0859	GAPDH
13	B1	94	88.5757	-19401.4	7.41602	GAPDH
13	B1	95	88.883	-18712.9	-68.0938	GAPDH
13	B1	96	89.1903	-18178.4	-144.951	GAPDH
13	B1	97	89.4976	-18368.3	-206.471	GAPDH
13	B1	98	89.8049	-19025.4	-236.107	GAPDH
13	B1	99	90.1122	-18399.3	-225.516	GAPDH
13	B1	100	90.4194	-18553.1	-177.568	GAPDH
13	B1	101	90.7267	-18863.1	-103.631	GAPDH
13	B1	102	91.034	-19473.8	-18.4863	GAPDH
13	B1	103	91.3413	-19086.6	63.5742	GAPDH
13	B1	104	91.6486	-19140.3	130.326	GAPDH
13	B1	105	91.9559	-20034.9	172.01	GAPDH
13	B1	106	92.2632	-20402	182.336	GAPDH
13	B1	107	92.5705	-20050.3	160.303	GAPDH
13	B1	108	92.8778	-20441.2	111.152	GAPDH
13	B1	109	93.1851	-19984.3	45.0332	GAPDH
13	B1	110	93.4924	-21275.3	-25.9473	GAPDH
13	B1	111	93.7997	-20411.4	-90.2266	GAPDH
13	B1	112	94.107	-20711.1	-138.186	GAPDH
13	B1	113	94.4143	-20431.6	-163.562	GAPDH
13	B1	114	94.7215	-20478.4	-165.5	GAPDH
14	B2	1	59.9974	782966	14828.6	GAPDH
14	B2	2	60.3047	777150	15537.6	GAPDH
14	B2	3	60.612	777394	16380.5	GAPDH
14	B2	4	60.9193	773146	17391.4	GAPDH
14	B2	5	61.2266	768268	18550.1	GAPDH
14	B2	6	61.5339	762105	19787.2	GAPDH
14	B2	7	61.8412	755442	21012.8	GAPDH
14	B2	8	62.1485	748393	22148.8	GAPDH
14	B2	9	62.4557	740954	23149.9	GAPDH
14	B2	10	62.763	734142	23980.1	GAPDH
14	B2	11	63.0703	725713	24662.9	GAPDH
14	B2	12	63.3776	718554	25207.6	GAPDH
14	B2	13	63.6849	710345	25610.4	GAPDH
14	B2	14	63.9922	702139	25861.3	GAPDH
14	B2	15	64.2995	693483	25952.9	GAPDH
14	B2	16	64.6068	684785	25892.2	GAPDH
14	B2	17	64.9141	676330	25708.8	GAPDH
14	B2	18	65.2214	667763	25450.9	GAPDH
14	B2	19	65.5287	659482	25174.2	GAPDH
14	B2	20	65.836	653246	24925.7	GAPDH
14	B2	21	66.1433	645233	24730.9	GAPDH
14	B2	22	66.4506	637673	24592.9	GAPDH
14	B2	23	66.7579	629135	24498.9	GAPDH
14	B2	24	67.0651	622116	24428.4	GAPDH
14	B2	25	67.3724	615910	24360.9	GAPDH
14	B2	26	67.6797	606247	24280	GAPDH
14	B2	27	67.987	599742	24175.8	GAPDH
14	B2	28	68.2943	592161	24047.3	GAPDH
14	B2	29	68.6016	583545	23900.5	GAPDH
14	B2	30	68.9089	577286	23746.2	GAPDH
14	B2	31	69.2162	569629	23597.2	GAPDH
14	B2	32	69.5235	561432	23466.8	GAPDH
14	B2	33	69.8308	554325	23367.4	GAPDH
14	B2	34	70.1381	548361	23308.2	GAPDH
14	B2	35	70.4454	540170	23292	GAPDH
14	B2	36	70.7527	533412	23312.8	GAPDH
14	B2	37	71.06	525849	23351.7	GAPDH
14	B2	38	71.3672	518699	23385.2	GAPDH
14	B2	39	71.6745	511470	23393.1	GAPDH
14	B2	40	71.9818	502714	23366.1	GAPDH
14	B2	41	72.2891	495492	23311.9	GAPDH
14	B2	42	72.5964	488392	23252.1	GAPDH
14	B2	43	72.9037	480826	23219	GAPDH
14	B2	44	73.211	474330	23239.9	GAPDH
14	B2	45	73.5183	465834	23331.1	GAPDH
14	B2	46	73.8256	459836	23493.8	GAPDH
14	B2	47	74.1329	451481	23729.9	GAPDH
14	B2	48	74.4402	443964	24037.3	GAPDH
14	B2	49	74.7475	437086	24415.7	GAPDH
14	B2	50	75.0548	428041	24865.7	GAPDH
14	B2	51	75.3621	421707	25387.4	GAPDH
14	B2	52	75.6694	413344	25980.8	GAPDH
14	B2	53	75.9767	404836	26650.1	GAPDH
14	B2	54	76.284	396679	27413.1	GAPDH
14	B2	55	76.5912	388198	28313.2	GAPDH
14	B2	56	76.8985	379304	29431.7	GAPDH
14	B2	57	77.2058	370595	30900.4	GAPDH
14	B2	58	77.5131	359901	32913	GAPDH
14	B2	59	77.8204	351008	35734.2	GAPDH
14	B2	60	78.1277	340070	39694.9	GAPDH
14	B2	61	78.435	328894	45156.5	GAPDH
14	B2	62	78.7423	313965	52419.7	GAPDH
14	B2	63	79.0496	301453	61563.5	GAPDH
14	B2	64	79.3569	282643	72236.1	GAPDH
14	B2	65	79.6642	261774	83477.1	GAPDH
14	B2	66	79.9715	231704	93697.6	GAPDH
14	B2	67	80.2788	193835	100925	GAPDH
14	B2	68	80.5861	144243	103318	GAPDH
14	B2	69	80.8933	87938.9	99780.2	GAPDH
14	B2	70	81.2006	47798.1	90423.5	GAPDH
14	B2	71	81.5079	21934.4	76610.8	GAPDH
14	B2	72	81.8152	11371.3	60549.1	GAPDH
14	B2	73	82.1225	7845.41	44603.4	GAPDH
14	B2	74	82.4298	6402.76	30643	GAPDH
14	B2	75	82.7371	6045.02	19559.4	GAPDH
14	B2	76	83.0444	4735.47	11487.2	GAPDH
14	B2	77	83.3517	4727.66	6206.79	GAPDH
14	B2	78	83.659	4774.56	2997.63	GAPDH
14	B2	79	83.9663	3933.42	1156.33	GAPDH
14	B2	80	84.2736	4637.8	141.402	GAPDH
14	B2	81	84.5809	5100.45	-399.402	GAPDH
14	B2	82	84.8882	4524.12	-667.127	GAPDH
14	B2	83	85.1955	4857.46	-767.48	GAPDH
14	B2	84	85.5027	5405.14	-758.002	GAPDH
14	B2	85	85.81	5408.78	-678.475	GAPDH
14	B2	86	86.1173	4915.93	-565.688	GAPDH
14	B2	87	86.4246	4507.08	-456.174	GAPDH
14	B2	88	86.7319	5180.67	-380.793	GAPDH
14	B2	89	87.0392	4129.87	-355.84	GAPDH
14	B2	90	87.3465	3832	-376.346	GAPDH
14	B2	91	87.6538	4188.21	-417.176	GAPDH
14	B2	92	87.9611	4977.5	-444.498	GAPDH
14	B2	93	88.2684	4807.92	-433.553	GAPDH
14	B2	94	88.5757	4517.49	-382.59	GAPDH
14	B2	95	88.883	3904.47	-313.258	GAPDH
14	B2	96	89.1903	3552.03	-256.41	GAPDH
14	B2	97	89.4976	3487.91	-232.904	GAPDH
14	B2	98	89.8049	4006.31	-242.25	GAPDH
14	B2	99	90.1122	3170.61	-265.604	GAPDH
14	B2	100	90.4194	3737.78	-279.215	GAPDH
14	B2	101	90.7267	3676.11	-268.4	GAPDH
14	B2	102	91.034	3458.64	-233.498	GAPDH
14	B2	103	91.3413	2341.77	-185.443	GAPDH
14	B2	104	91.6486	3013.88	-135.686	GAPDH
14	B2	105	91.9559	2292.29	-88.5137	GAPDH
14	B2	106	92.2632	3421.06	-41.1836	GAPDH
14	B2	107	92.5705	2046.17	9.61914	GAPDH
14	B2	108	92.8778	1574.98	61.8574	GAPDH
14	B2	109	93.1851	1831.64	108.385	GAPDH
14	B2	110	93.4924	1499.52	142.643	GAPDH
14	B2	111	93.7997	1089.82	164.268	GAPDH
14	B2	112	94.107	735.612	179.932	GAPDH
14	B2	113	94.4143	1102.46	199.418	GAPDH
14	B2	114	94.7215	800.762	230.322	GAPDH
15	B3	1	59.9964	810178	16206.9	GAPDH
15	B3	2	60.3038	808117	16665.7	GAPDH
15	B3	3	60.6113	806017	17291.8	GAPDH
15	B3	4	60.9187	802071	18105.2	GAPDH
15	B3	5	61.2261	796777	19064.2	GAPDH
15	B3	6	61.5336	790521	20076.8	GAPDH
15	B3	7	61.841	784250	21034.5	GAPDH
15	B3	8	62.1484	776545	21849.5	GAPDH
15	B3	9	62.4559	769894	22477.5	GAPDH
15	B3	10	62.7633	762197	22919.5	GAPDH
15	B3	11	63.0708	754950	23197.1	GAPDH
15	B3	12	63.3782	747607	23357.5	GAPDH
15	B3	13	63.6856	741668	23446.5	GAPDH
15	B3	14	63.9931	732531	23486.5	GAPDH
15	B3	15	64.3005	726063	23490.9	GAPDH
15	B3	16	64.6079	718082	23469.4	GAPDH
15	B3	17	64.9154	711009	23432.4	GAPDH
15	B3	18	65.2228	702970	23392.7	GAPDH
15	B3	19	65.5302	696271	23364.5	GAPDH
15	B3	20	65.8377	688631	23361.3	GAPDH
15	B3	21	66.1451	681850	23391.2	GAPDH
15	B3	22	66.4525	674372	23452.6	GAPDH
15	B3	23	66.76	667171	23531.4	GAPDH
15	B3	24	67.0674	660304	23603.9	GAPDH
15	B3	25	67.3748	653177	23645.1	GAPDH
15	B3	26	67.6823	645023	23640.3	GAPDH
15	B3	27	67.9897	636788	23592.5	GAPDH
15	B3	28	68.2971	630369	23519.5	GAPDH
15	B3	29	68.6046	622882	23442.5	GAPDH
15	B3	30	68.912	616296	23375	GAPDH
15	B3	31	69.2195	608217	23318.3	GAPDH
15	B3	32	69.5269	600850	23268.2	GAPDH
15	B3	33	69.8343	593251	23221	GAPDH
15	B3	34	70.1418	587146	23178.3	GAPDH
15	B3	35	70.4492	579601	23144.1	GAPDH
15	B3	36	70.7566	572510	23120.1	GAPDH
15	B3	37	71.0641	564796	23105.2	GAPDH
15	B3	38	71.3715	558267	23095.1	GAPDH
15	B3	39	71.6789	550327	23085.3	GAPDH
15	B3	40	71.9864	543059	23071.6	GAPDH
15	B3	41	72.2938	535868	23054.4	GAPDH
15	B3	42	72.6012	528727	23039.5	GAPDH
15	B3	43	72.9087	520383	23037.4	GAPDH
15	B3	44	73.2161	513797	23061.9	GAPDH
15	B3	45	73.5236	507454	23120.5	GAPDH
15	B3	46	73.831	499542	23216.3	GAPDH
15	B3	47	74.1384	491836	23352	GAPDH
15	B3	48	74.4459	484852	23529.7	GAPDH
15	B3	49	74.7533	476921	23756.1	GAPDH
15	B3	50	75.0607	469933	24042.2	GAPDH
15	B3	51	75.3682	462937	24397.9	GAPDH
15	B3	52	75.6756	454929	24828.6	GAPDH
15	B3	53	75.983	446476	25335.5	GAPDH
15	B3	54	76.2905	439850	25920.3	GAPDH
15	B3	55	76.5979	431147	26594.5	GAPDH
15	B3	56	76.9053	422730	27390.3	GAPDH
15	B3	57	77.2128	413831	28373.9	GAPDH
15	B3	58	77.5202	404494	29661.3	GAPDH
15	B3	59	77.8276	395909	31434.2	GAPDH
15	B3	60	78.1351	386265	33954.3	GAPDH
15	B3	61	78.4425	375138	37569.6	GAPDH
15	B3	62	78.7499	364320	42692.4	GAPDH
15	B3	63	79.0574	352157	49721	GAPDH
15	B3	64	79.3648	337493	58880.1	GAPDH
15	B3	65	79.6723	321838	69990.9	GAPDH
15	B3	66	79.9797	299993	82247.3	GAPDH
15	B3	67	80.2871	271818	94129.3	GAPDH
15	B3	68	80.5946	231381	103586	GAPDH
15	B3	69	80.902	173277	108520	GAPDH
15	B3	70	81.2094	117383	107443	GAPDH
15	B3	71	81.5169	65059.2	100025	GAPDH
15	B3	72	81.8243	32513.2	87281	GAPDH
15	B3	73	82.1317	16628.2	71272.7	GAPDH
15	B3	74	82.4392	8994.2	54467.9	GAPDH
15	B3	75	82.7466	7206.41	39039	GAPDH
15	B3	76	83.054	6112.26	26384.4	GAPDH
15	B3	77	83.3615	5424.27	16478.4	GAPDH
15	B3	78	83.6689	5803.72	9596.59	GAPDH
15	B3	79	83.9763	5195.64	5336.18	GAPDH
15	B3	80	84.2838	5014.76	2899.22	GAPDH
15	B3	81	84.5912	3913.31	1594.64	GAPDH
15	B3	82	84.8987	4357.25	927.561	GAPDH
15	B3	83	85.2061	4589.23	594.732	GAPDH
15	B3	84	85.5135	3810.41	434.162	GAPDH
15	B3	85	85.821	3992.83	366.668	GAPDH
15	B3	86	86.1284	4085.79	350.746	GAPDH
15	B3	87	86.4358	3253.96	357.215	GAPDH
15	B3	88	86.7433	3657.22	361.018	GAPDH
15	B3	89	87.0507	2549.55	343.424	GAPDH
15	B3	90	87.3581	2930.99	297.098	GAPDH
15	B3	91	87.6656	2789.15	228.025	GAPDH
15	B3	92	87.973	2763.02	151.91	GAPDH
15	B3	93	88.2804	2856.86	86.6797	GAPDH
15	B3	94	88.5879	2715.02	45.3613	GAPDH
15	B3	95	88.8953	2575.32	32.7754	GAPDH
15	B3	96	89.2027	2743.31	46.3906	GAPDH
15	B3	97	89.5102	2095.06	78.877	GAPDH
15	B3	98	89.8176	2848.91	120.031	GAPDH
15	B3	99	90.1251	2251.39	157.961	GAPDH
15	B3	100	90.4325	1512.36	181.307	GAPDH
15	B3	101	90.7399	1710.29	183.018	GAPDH
15	B3	102	91.0474	1899.56	163.684	GAPDH
15	B3	103	91.3548	1722.92	131.4	GAPDH
15	B3	104	91.6622	1632.63	97.8457	GAPDH
15	B3	105	91.9697	1493.42	73.5859	GAPDH
15	B3	106	92.2771	1127.06	65.5938	GAPDH
15	B3	107	92.5845	1762.95	76.9727	GAPDH
15	B3	108	92.892	1137.77	106.525	GAPDH
15	B3	109	93.1994	1770.79	147.439	GAPDH
15	B3	110	93.5068	351.768	187.459	GAPDH
15	B3	111	93.8143	613.249	213.049	GAPDH
15	B3	112	94.1217	624.452	216.189	GAPDH
15	B3	113	94.4291	568.132	198.895	GAPDH
15	B3	114	94.7366	672.177	171.637	GAPDH
16	B4	1	59.9964	920862	14589	MYC
16	B4	2	60.3038	917987	15256.8	MYC
16	B4	3	60.6113	913150	16057.3	MYC
16	B4	4	60.9187	907938	16988.5	MYC
16	B4	5	61.2261	900822	18008.8	MYC
16	B4	6	61.5336	893300	19049	MYC
16	B4	7	61.841	884997	20037.3	MYC
16	B4	8	62.1484	877430	20920.5	MYC
16	B4	9	62.4559	867662	21676.6	MYC
16	B4	10	62.7633	859418	22308.6	MYC
16	B4	11	63.0708	850967	22829.7	MYC
16	B4	12	63.3782	842426	23250.6	MYC
16	B4	13	63.6856	833273	23576.1	MYC
16	B4	14	63.9931	823243	23811.4	MYC
16	B4	15	64.3005	814269	23974.7	MYC
16	B4	16	64.6079	805058	24103.9	MYC
16	B4	17	64.9154	794718	24256.2	MYC
16	B4	18	65.2228	786280	24499.6	MYC
16	B4	19	65.5302	776640	24901.8	MYC
16	B4	20	65.8377	768386	25520.4	MYC
16	B4	21	66.1451	758325	26396.7	MYC
16	B4	22	66.4525	748881	27551.7	MYC
16	B4	23	66.76	739359	28975	MYC
16	B4	24	67.0674	728443	30608.5	MYC
16	B4	25	67.3748	718662	32328.3	MYC
16	B4	26	67.6823	707006	33940.9	MYC
16	B4	27	67.9897	694616	35206.7	MYC
16	B4	28	68.2971	680636	35892.2	MYC
16	B4	29	68.6046	664844	35836	MYC
16	B4	30	68.912	651959	35001.7	MYC
16	B4	31	69.2195	637937	33495.8	MYC
16	B4	32	69.5269	625561	31542.4	MYC
16	B4	33	69.8343	615128	29425.5	MYC
16	B4	34	70.1418	606240	27421.4	MYC
16	B4	35	70.4492	597553	25747.2	MYC
16	B4	36	70.7566	588039	24540.6	MYC
16	B4	37	71.0641	579906	23875.1	MYC
16	B4	38	71.3715	571444	23798.9	MYC
16	B4	39	71.6789	562191	24389.3	MYC
16	B4	40	71.9864	553800	25807.7	MYC
16	B4	41	72.2938	544162	28351.5	MYC
16	B4	42	72.6012	534321	32490.1	MYC
16	B4	43	72.9087	524640	38860.3	MYC
16	B4	44	73.2161	513977	48191.1	MYC
16	B4	45	73.5236	500877	61120.7	MYC
16	B4	46	73.831	484486	77895.3	MYC
16	B4	47	74.1384	464326	97997.2	MYC
16	B4	48	74.4459	435452	119835	MYC
16	B4	49	74.7533	393986	140698	MYC
16	B4	50	75.0607	334452	157130	MYC
16	B4	51	75.3682	261603	165754	MYC
16	B4	52	75.6756	180939	164287	MYC
16	B4	53	75.983	110452	152358	MYC
16	B4	54	76.2905	65820.5	131729	MYC
16	B4	55	76.5979	39799.3	105788	MYC
16	B4	56	76.9053	29017.8	78518.8	MYC
16	B4	57	77.2128	24609.3	53407.9	MYC
16	B4	58	77.5202	22094	32704	MYC
16	B4	59	77.8276	21905.7	17229.6	MYC
16	B4	60	78.1351	20900.8	6884.45	MYC
16	B4	61	78.4425	20965.3	4820.82	MYC
16	B4	62	78.7499	20225.8	3626.1	MYC
16	B4	63	79.0574	20409.4	2986.05	MYC
16	B4	64	79.3648	20268.6	2666.77	MYC
16	B4	65	79.6723	19562.9	2514.5	MYC
16	B4	66	79.9797	19801.1	2438.27	MYC
16	B4	67	80.2871	18476.6	2390.36	MYC
16	B4	68	80.5946	18524.4	2350.54	MYC
16	B4	69	80.902	18962.2	2314.3	MYC
16	B4	70	81.2094	18438.6	2284.06	MYC
16	B4	71	81.5169	18662.4	2262.83	MYC
16	B4	72	81.8243	18174.2	2250.93	MYC
16	B4	73	82.1317	18564.9	2245.56	MYC
16	B4	74	82.4392	18205.5	2242.56	MYC
16	B4	75	82.7466	17512	2238.75	MYC
16	B4	76	83.054	17728.2	2233.23	MYC
16	B4	77	83.3615	17938.2	2226.96	MYC
16	B4	78	83.6689	17695.8	2221.17	MYC
16	B4	79	83.9763	17526.1	2215.96	MYC
16	B4	80	84.2838	17494.7	2210.58	MYC
16	B4	81	84.5912	16940.7	2204.78	MYC
16	B4	82	84.8987	16987.5	2199.87	MYC
16	B4	83	85.2061	17412.3	2197.93	MYC
16	B4	84	85.5135	17314.1	2199.47	MYC
16	B4	85	85.821	17096.2	2201.69	MYC
16	B4	86	86.1284	16648.8	2199.23	MYC
16	B4	87	86.4358	15999.9	2187.6	MYC
16	B4	88	86.7433	16757.6	2166.65	MYC
16	B4	89	87.0507	16866.4	2141.39	MYC
16	B4	90	87.3581	16696.5	2119.13	MYC
16	B4	91	87.6656	16868.8	2104.97	MYC
16	B4	92	87.973	16982.7	2098.67	MYC
16	B4	93	88.2804	16623.9	2094.86	MYC
16	B4	94	88.5879	16819.3	2086.42	MYC
16	B4	95	88.8953	15914.9	2068.83	MYC
16	B4	96	89.2027	17343.1	2043.05	MYC
16	B4	97	89.5102	16655.3	2015.32	MYC
16	B4	98	89.8176	17269.4	1993.87	MYC
16	B4	99	90.1251	17851.1	1984.71	MYC
16	B4	100	90.4325	17186.7	1989.23	MYC
16	B4	101	90.7399	17305.2	2004.74	MYC
16	B4	102	91.0474	17350.3	2027.37	MYC
16	B4	103	91.3548	17636.2	2054.48	MYC
16	B4	104	91.6622	17936.5	2084.89	MYC
16	B4	105	91.9697	17515.6	2117.32	MYC
16	B4	106	92.2771	17188.1	2148.99	MYC
16	B4	107	92.5845	17027.8	2176.35	MYC
16	B4	108	92.892	16855.4	2197.31	MYC
16	B4	109	93.1994	17427.2	2213	MYC
16	B4	110	93.5068	16997.4	2227.37	MYC
16	B4	111	93.8143	16376.6	2244.93	MYC
16	B4	112	94.1217	17044.9	2268.48	MYC
16	B4	113	94.4291	16785.7	2298.14	MYC
16	B4	114	94.7366	16031.9	2331.89	MYC
17	B5	1	59.9958	915204	20447.4	MYC
17	B5	2	60.3029	910923	20930.1	MYC
17	B5	3	60.61	905997	21477.4	MYC
17	B5	4	60.917	900155	22143.5	MYC
17	B5	5	61.2241	893300	22852.1	MYC
17	B5	6	61.5312	885783	23528.5	MYC
17	B5	7	61.8383	878337	24136.9	MYC
17	B5	8	62.1453	869746	24659.5	MYC
17	B5	9	62.4524	862020	25099.5	MYC
17	B5	10	62.7595	854281	25475.3	MYC
17	B5	11	63.0666	845136	25808.1	MYC
17	B5	12	63.3736	838232	26111.2	MYC
17	B5	13	63.6807	829586	26384.1	MYC
17	B5	14	63.9878	820870	26615.7	MYC
17	B5	15	64.2949	812801	26792.1	MYC
17	B5	16	64.6019	802765	26904.5	MYC
17	B5	17	64.909	794598	26953.1	MYC
17	B5	18	65.2161	785628	26943.8	MYC
17	B5	19	65.5232	777784	26885.1	MYC
17	B5	20	65.8303	768023	26786.5	MYC
17	B5	21	66.1373	759956	26660.7	MYC
17	B5	22	66.4444	751769	26523.3	MYC
17	B5	23	66.7515	742842	26391.1	MYC
17	B5	24	67.0586	734586	26275.3	MYC
17	B5	25	67.3656	727133	26175.6	MYC
17	B5	26	67.6727	718668	26081.3	MYC
17	B5	27	67.9798	710258	25978.3	MYC
17	B5	28	68.2869	701341	25857.3	MYC
17	B5	29	68.5939	693047	25720.1	MYC
17	B5	30	68.901	685176	25576.3	MYC
17	B5	31	69.2081	676730	25438.9	MYC
17	B5	32	69.5152	668653	25318.7	MYC
17	B5	33	69.8223	660192	25223.4	MYC
17	B5	34	70.1293	652643	25157.9	MYC
17	B5	35	70.4364	645026	25129	MYC
17	B5	36	70.7435	636915	25148.7	MYC
17	B5	37	71.0506	627676	25242.5	MYC
17	B5	38	71.3576	620911	25461.1	MYC
17	B5	39	71.6647	612465	25898.1	MYC
17	B5	40	71.9718	603040	26716.4	MYC
17	B5	41	72.2789	596280	28181.4	MYC
17	B5	42	72.5859	586695	30698.3	MYC
17	B5	43	72.893	578158	34838.4	MYC
17	B5	44	73.2001	570542	41335.3	MYC
17	B5	45	73.5072	560175	51016	MYC
17	B5	46	73.8142	548154	64626.2	MYC
17	B5	47	74.1213	533055	82526.6	MYC
17	B5	48	74.4284	514930	104302	MYC
17	B5	49	74.7355	488737	128415	MYC
17	B5	50	75.0426	449458	152122	MYC
17	B5	51	75.3496	394083	171828	MYC
17	B5	52	75.6567	317516	183890	MYC
17	B5	53	75.9638	233974	185653	MYC
17	B5	54	76.2709	162628	176302	MYC
17	B5	55	76.5779	101863	157167	MYC
17	B5	56	76.885	61712	131335	MYC
17	B5	57	77.1921	38461.1	102740	MYC
17	B5	58	77.4992	28776.2	75110	MYC
17	B5	59	77.8062	23285.2	51162	MYC
17	B5	60	78.1133	21649.6	32262.8	MYC
17	B5	61	78.4204	19900.6	19018.2	MYC
17	B5	62	78.7275	19313.9	11196.9	MYC
17	B5	63	79.0345	18863.8	6308.24	MYC
17	B5	64	79.3416	19385.1	3455.62	MYC
17	B5	65	79.6487	18897.2	1901.97	MYC
17	B5	66	79.9558	18672.1	1115.72	MYC
17	B5	67	80.2629	18887.9	747.713	MYC
17	B5	68	80.5699	18261.2	585.152	MYC
17	B5	69	80.877	18083.5	508.838	MYC
17	B5	70	81.1841	17732.4	461.211	MYC
17	B5	71	81.4912	17401.5	422.908	MYC
17	B5	72	81.7982	17600	393.916	MYC
17	B5	73	82.1053	17279.4	378.16	MYC
17	B5	74	82.4124	17504.6	373.729	MYC
17	B5	75	82.7195	17289.9	370.988	MYC
17	B5	76	83.0265	16372.2	357.852	MYC
17	B5	77	83.3336	16456.4	327.348	MYC
17	B5	78	83.6407	16189.6	281.781	MYC
17	B5	79	83.9478	16579.8	230.98	MYC
17	B5	80	84.2549	16277.8	186.936	MYC
17	B5	81	84.5619	16095.8	159.199	MYC
17	B5	82	84.869	15829.4	153.152	MYC
17	B5	83	85.1761	16191.8	170.029	MYC
17	B5	84	85.4832	15855.4	206.373	MYC
17	B5	85	85.7902	15906.8	252.971	MYC
17	B5	86	86.0973	15612.8	295.6	MYC
17	B5	87	86.4044	14750.9	319.473	MYC
17	B5	88	86.7115	15516.1	316.047	MYC
17	B5	89	87.0185	14354.9	287.953	MYC
17	B5	90	87.3256	14748.7	248.17	MYC
17	B5	91	87.6327	15235.2	213.266	MYC
17	B5	92	87.9398	14848.7	194.84	MYC
17	B5	93	88.2468	14303.2	194.465	MYC
17	B5	94	88.5539	14287.8	204.627	MYC
17	B5	95	88.861	14545.8	213.986	MYC
17	B5	96	89.1681	14239	213.287	MYC
17	B5	97	89.4752	13694.2	199.318	MYC
17	B5	98	89.7822	13846.6	175.99	MYC
17	B5	99	90.0893	13608.2	152.207	MYC
17	B5	100	90.3964	14332.8	136.982	MYC
17	B5	101	90.7035	13731.4	134.082	MYC
17	B5	102	91.0105	13480.6	140.104	MYC
17	B5	103	91.3176	13136.4	147.805	MYC
17	B5	104	91.6247	13349.5	152.145	MYC
17	B5	105	91.9318	13405.4	154.086	MYC
17	B5	106	92.2388	13276.2	159.625	MYC
17	B5	107	92.5459	13000.9	175.752	MYC
17	B5	108	92.853	12646.4	206.934	MYC
17	B5	109	93.1601	13226.9	253.551	MYC
17	B5	110	93.4671	12609.3	311.623	MYC
17	B5	111	93.7742	12369.5	373.271	MYC
17	B5	112	94.0813	12170.7	428.605	MYC
17	B5	113	94.3884	11693.2	469.371	MYC
17	B5	114	94.6955	11682.8	492.754	MYC
18	B6	1	59.9958	892768	11021.8	MYC
18	B6	2	60.3029	892128	11693.5	MYC
18	B6	3	60.61	892876	12502.7	MYC
18	B6	4	60.917	888541	13466.1	MYC
18	B6	5	61.2241	883494	14971.8	MYC
18	B6	6	61.5312	877688	16567.5	MYC
18	B6	7	61.8383	871653	18124.9	MYC
18	B6	8	62.1453	865639	19555.2	MYC
18	B6	9	62.4524	857682	20808.2	MYC
18	B6	10	62.7595	850142	21867.6	MYC
18	B6	11	63.0666	842683	22735.8	MYC
18	B6	12	63.3736	835574	23421.8	MYC
18	B6	13	63.6807	827597	23936.5	MYC
18	B6	14	63.9878	817905	24296.6	MYC
18	B6	15	64.2949	809777	24527.4	MYC
18	B6	16	64.6019	801351	24660.3	MYC
18	B6	17	64.909	793712	24725.9	MYC
18	B6	18	65.2161	784316	24748.9	MYC
18	B6	19	65.5232	775808	24749.3	MYC
18	B6	20	65.8303	768219	24746.5	MYC
18	B6	21	66.1373	759499	24762.8	MYC
18	B6	22	66.4444	751011	24823.1	MYC
18	B6	23	66.7515	743408	24948.3	MYC
18	B6	24	67.0586	735313	25149.4	MYC
18	B6	25	67.3656	726768	25421.6	MYC
18	B6	26	67.6727	718580	25741.7	MYC
18	B6	27	67.9798	710052	26068.1	MYC
18	B6	28	68.2869	701590	26344.8	MYC
18	B6	29	68.5939	691990	26510.4	MYC
18	B6	30	68.901	683077	26513	MYC
18	B6	31	69.2081	673487	26325.3	MYC
18	B6	32	69.5152	663693	25954.7	MYC
18	B6	33	69.8223	655804	25443.2	MYC
18	B6	34	70.1293	647021	24855.8	MYC
18	B6	35	70.4364	638989	24265	MYC
18	B6	36	70.7435	631676	23736.8	MYC
18	B6	37	71.0506	623012	23325.9	MYC
18	B6	38	71.3576	615759	23078.5	MYC
18	B6	39	71.6647	608110	23043.9	MYC
18	B6	40	71.9718	599797	23291.4	MYC
18	B6	41	72.2789	592722	23933.4	MYC
18	B6	42	72.5859	584576	25158.2	MYC
18	B6	43	72.893	576664	27271.9	MYC
18	B6	44	73.2001	568674	30739.2	MYC
18	B6	45	73.5072	559662	36204.5	MYC
18	B6	46	73.8142	550020	44445.7	MYC
18	B6	47	74.1213	539862	56222.4	MYC
18	B6	48	74.4284	526869	71991	MYC
18	B6	49	74.7355	509587	91531.6	MYC
18	B6	50	75.0426	486022	113612	MYC
18	B6	51	75.3496	452102	135876	MYC
18	B6	52	75.6567	398500	155125	MYC
18	B6	53	75.9638	326478	168001	MYC
18	B6	54	76.2709	251069	171889	MYC
18	B6	55	76.5779	176035	165711	MYC
18	B6	56	76.885	115095	150273	MYC
18	B6	57	77.1921	69821.5	128028	MYC
18	B6	58	77.4992	42013.3	102366	MYC
18	B6	59	77.8062	28261.8	76710.3	MYC
18	B6	60	78.1133	22416.6	53758.6	MYC
18	B6	61	78.4204	18760	35083.4	MYC
18	B6	62	78.7275	17671.1	21126.8	MYC
18	B6	63	79.0345	16793.6	12066.6	MYC
18	B6	64	79.3416	16819	7655.21	MYC
18	B6	65	79.6487	16089.3	5004.29	MYC
18	B6	66	79.9558	16155.9	3501.51	MYC
18	B6	67	80.2629	15448.2	2686.58	MYC
18	B6	68	80.5699	15151.9	2255.2	MYC
18	B6	69	80.877	14895.4	2028	MYC
18	B6	70	81.1841	15337.9	1909.08	MYC
18	B6	71	81.4912	14911.6	1849.32	MYC
18	B6	72	81.7982	14354.7	1821.32	MYC
18	B6	73	82.1053	14888.5	1806.74	MYC
18	B6	74	82.4124	14353.2	1792.83	MYC
18	B6	75	82.7195	13487.7	1773.13	MYC
18	B6	76	83.0265	14056.8	1747.86	MYC
18	B6	77	83.3336	13827.1	1721.9	MYC
18	B6	78	83.6407	13678.2	1701.34	MYC
18	B6	79	83.9478	13426.3	1690.36	MYC
18	B6	80	84.2549	13402.3	1689.9	MYC
18	B6	81	84.5619	13267.7	1697.82	MYC
18	B6	82	84.869	13274.3	1709.5	MYC
18	B6	83	85.1761	12827.4	1718.75	MYC
18	B6	84	85.4832	12846.4	1719.42	MYC
18	B6	85	85.7902	12344.3	1708.21	MYC
18	B6	86	86.0973	12127	1687.29	MYC
18	B6	87	86.4044	12455.5	1664.51	MYC
18	B6	88	86.7115	12123.4	1649.89	MYC
18	B6	89	87.0185	12638.4	1649.65	MYC
18	B6	90	87.3256	12006.1	1661.73	MYC
18	B6	91	87.6327	11755.6	1676.16	MYC
18	B6	92	87.9398	11724.8	1680.72	MYC
18	B6	93	88.2468	11121.2	1668.3	MYC
18	B6	94	88.5539	11553.3	1641.24	MYC
18	B6	95	88.861	11306.4	1610.09	MYC
18	B6	96	89.1681	11404.2	1587.74	MYC
18	B6	97	89.4752	11490.9	1582.73	MYC
18	B6	98	89.7822	11105.4	1595.33	MYC
18	B6	99	90.0893	10994.3	1617.9	MYC
18	B6	100	90.3964	11164.7	1639.11	MYC
18	B6	101	90.7035	10595.3	1649.64	MYC
18	B6	102	91.0105	10192	1646.85	MYC
18	B6	103	91.3176	10398.5	1635.67	MYC
18	B6	104	91.6247	10968	1625.07	MYC
18	B6	105	91.9318	10448.3	1622.01	MYC
18	B6	106	92.2388	10072.9	1627.28	MYC
18	B6	107	92.5459	9998.9	1635.99	MYC
18	B6	108	92.853	9676.59	1641.66	MYC
18	B6	109	93.1601	10321.6	1640.14	MYC
18	B6	110	93.4671	9688.28	1630.64	MYC
18	B6	111	93.7742	9198.77	1614.76	MYC
18	B6	112	94.0813	9566.83	1595.38	MYC
18	B6	113	94.3884	9663.53	1576.25	MYC
18	B6	114	94.6955	9588.28	1561.23	MYC
19	B7	1	59.996	573603	33364.8	FOXP1
19	B7	2	60.3031	573238	32764.8	FOXP1
19	B7	3	60.6101	571454	32731.1	FOXP1
19	B7	4	60.9172	565162	33442.3	FOXP1
19	B7	5	61.2243	556422	34849.9	FOXP1
19	B7	6	61.5314	547169	36677.4	FOXP1
19	B7	7	61.8384	535493	38515	FOXP1
19	B7	8	62.1455	522435	39955.9	FOXP1
19	B7	9	62.4526	508306	40710.4	FOXP1
19	B7	10	62.7597	494392	40656.7	FOXP1
19	B7	11	63.0667	481202	39831.6	FOXP1
19	B7	12	63.3738	469415	38385.9	FOXP1
19	B7	13	63.6809	457609	36535.3	FOXP1
19	B7	14	63.988	445678	34523.3	FOXP1
19	B7	15	64.295	435440	32596.9	FOXP1
19	B7	16	64.6021	426455	30986.4	FOXP1
19	B7	17	64.9092	417700	29884	FOXP1
19	B7	18	65.2163	410522	29423	FOXP1
19	B7	19	65.5233	401532	29662.8	FOXP1
19	B7	20	65.8304	394273	30582	FOXP1
19	B7	21	66.1375	385979	32081.1	FOXP1
19	B7	22	66.4445	376930	33994.4	FOXP1
19	B7	23	66.7516	365934	36113.8	FOXP1
19	B7	24	67.0587	355650	38223.2	FOXP1
19	B7	25	67.3658	344006	40140.3	FOXP1
19	B7	26	67.6729	329769	41754.2	FOXP1
19	B7	27	67.9799	316446	43041.1	FOXP1
19	B7	28	68.287	303181	44049.4	FOXP1
19	B7	29	68.5941	289508	44854.5	FOXP1
19	B7	30	68.9011	277391	45507.9	FOXP1
19	B7	31	69.2082	263447	46007.7	FOXP1
19	B7	32	69.5153	249245	46308.9	FOXP1
19	B7	33	69.8224	234424	46367.3	FOXP1
19	B7	34	70.1294	220070	46189	FOXP1
19	B7	35	70.4365	205507	45850.8	FOXP1
19	B7	36	70.7436	192282	45473.6	FOXP1
19	B7	37	71.0507	179243	45154.7	FOXP1
19	B7	38	71.3577	167139	44892.1	FOXP1
19	B7	39	71.6648	154483	44541.6	FOXP1
19	B7	40	71.9719	139745	43835.4	FOXP1
19	B7	41	72.279	124851	42462.9	FOXP1
19	B7	42	72.586	109296	40181.3	FOXP1
19	B7	43	72.8931	94438.5	36909.4	FOXP1
19	B7	44	73.2002	83420.9	32765.1	FOXP1
19	B7	45	73.5073	73741.7	28036.8	FOXP1
19	B7	46	73.8143	66382	23106.3	FOXP1
19	B7	47	74.1214	61436.9	18356.6	FOXP1
19	B7	48	74.4285	58004.4	14096.6	FOXP1
19	B7	49	74.7355	55412.4	10518.5	FOXP1
19	B7	50	75.0426	54098	7691.25	FOXP1
19	B7	51	75.3497	52918	5580.8	FOXP1
19	B7	52	75.6568	51052.7	4217.11	FOXP1
19	B7	53	75.9639	50727.5	3477.01	FOXP1
19	B7	54	76.2709	49212.2	2994.89	FOXP1
19	B7	55	76.578	48702	2688.86	FOXP1
19	B7	56	76.8851	47571.3	2497.16	FOXP1
19	B7	57	77.1921	46742.3	2379.07	FOXP1
19	B7	58	77.4992	45331.8	2312.7	FOXP1
19	B7	59	77.8063	45019.9	2291.23	FOXP1
19	B7	60	78.1134	43995	2318.72	FOXP1
19	B7	61	78.4204	43521.3	2407.28	FOXP1
19	B7	62	78.7275	41864.1	2575.95	FOXP1
19	B7	63	79.0346	41347.6	2849.57	FOXP1
19	B7	64	79.3417	40320.8	3253.92	FOXP1
19	B7	65	79.6487	39433	3803.82	FOXP1
19	B7	66	79.9558	38266.3	4484.89	FOXP1
19	B7	67	80.2629	36077	5477.39	FOXP1
19	B7	68	80.57	34474.4	6440.17	FOXP1
19	B7	69	80.877	32191.3	7130.69	FOXP1
19	B7	70	81.1841	27652.6	7346.95	FOXP1
19	B7	71	81.4912	21670.2	6969.78	FOXP1
19	B7	72	81.7983	17795.6	6019.2	FOXP1
19	B7	73	82.1053	17169.4	4658.03	FOXP1
19	B7	74	82.4124	16458.8	3522.59	FOXP1
19	B7	75	82.7195	16423.8	2474.87	FOXP1
19	B7	76	83.0266	16597.5	1621.37	FOXP1
19	B7	77	83.3336	16564.1	1012.57	FOXP1
19	B7	78	83.6407	16169.1	630.849	FOXP1
19	B7	79	83.9478	16711.2	420.062	FOXP1
19	B7	80	84.2548	15664.7	316.854	FOXP1
19	B7	81	84.5619	16063.6	271.447	FOXP1
19	B7	82	84.869	15285.6	254.38	FOXP1
19	B7	83	85.1761	16340.6	252.357	FOXP1
19	B7	84	85.4831	15477.9	259.756	FOXP1
19	B7	85	85.7902	15492.9	272.025	FOXP1
19	B7	86	86.0973	15090.2	283.979	FOXP1
19	B7	87	86.4044	15089.4	291.856	FOXP1
19	B7	88	86.7114	15001.5	295.652	FOXP1
19	B7	89	87.0185	14897	298.936	FOXP1
19	B7	90	87.3256	14753.9	305.912	FOXP1
19	B7	91	87.6327	14567.6	317.731	FOXP1
19	B7	92	87.9397	14581.2	330.437	FOXP1
19	B7	93	88.2468	14419.4	336.018	FOXP1
19	B7	94	88.5539	13549.3	326.383	FOXP1
19	B7	95	88.861	14081.5	298.405	FOXP1
19	B7	96	89.168	13459.4	257.099	FOXP1
19	B7	97	89.4751	13885.9	214.635	FOXP1
19	B7	98	89.7822	13587.5	185.064	FOXP1
19	B7	99	90.0892	13964	177.472	FOXP1
19	B7	100	90.3963	13811.5	191.604	FOXP1
19	B7	101	90.7034	13135.1	218.639	FOXP1
19	B7	102	91.0105	13012.8	246.368	FOXP1
19	B7	103	91.3176	13448.6	265.259	FOXP1
19	B7	104	91.6246	12729.1	271.725	FOXP1
19	B7	105	91.9317	12874.2	267.52	FOXP1
19	B7	106	92.2388	12833.1	256.908	FOXP1
19	B7	107	92.5458	12470.3	244.03	FOXP1
19	B7	108	92.8529	12389.5	231.527	FOXP1
19	B7	109	93.16	12692.2	220.252	FOXP1
19	B7	110	93.4671	12291.1	209.629	FOXP1
19	B7	111	93.7741	11828.9	198.646	FOXP1
19	B7	112	94.0812	12326.7	187.188	FOXP1
19	B7	113	94.3883	11635.7	176.769	FOXP1
19	B7	114	94.6954	12512.7	169.811	FOXP1
20	B8	1	59.996	688231	11243	FOXP1
20	B8	2	60.3031	688402	11986	FOXP1
20	B8	3	60.6101	686655	12892.7	FOXP1
20	B8	4	60.9172	683668	13984.3	FOXP1
20	B8	5	61.2243	679739	15220.4	FOXP1
20	B8	6	61.5314	674698	16510.1	FOXP1
20	B8	7	61.8384	669645	17745.1	FOXP1
20	B8	8	62.1455	663091	18836.4	FOXP1
20	B8	9	62.4526	656845	19737.8	FOXP1
20	B8	10	62.7597	650544	20450.5	FOXP1
20	B8	11	63.0667	643198	20994.1	FOXP1
20	B8	12	63.3738	637926	21439.3	FOXP1
20	B8	13	63.6809	630959	21849.9	FOXP1
20	B8	14	63.988	623227	22286.2	FOXP1
20	B8	15	64.295	616963	22805.5	FOXP1
20	B8	16	64.6021	609729	23455.9	FOXP1
20	B8	17	64.9092	602393	24266.5	FOXP1
20	B8	18	65.2163	596173	25238.4	FOXP1
20	B8	19	65.5233	586788	26339.2	FOXP1
20	B8	20	65.8304	579326	27503.2	FOXP1
20	B8	21	66.1375	571124	28637.3	FOXP1
20	B8	22	66.4445	561297	29631.1	FOXP1
20	B8	23	66.7516	551227	30372.3	FOXP1
20	B8	24	67.0587	541810	30766.8	FOXP1
20	B8	25	67.3658	531199	30760.7	FOXP1
20	B8	26	67.6729	520341	30359.2	FOXP1
20	B8	27	67.9799	510638	29632.6	FOXP1
20	B8	28	68.287	500348	28704.1	FOXP1
20	B8	29	68.5941	491587	27720	FOXP1
20	B8	30	68.9011	484239	26811.9	FOXP1
20	B8	31	69.2082	476828	26069.8	FOXP1
20	B8	32	69.5153	468209	25534	FOXP1
20	B8	33	69.8224	460312	25204.3	FOXP1
20	B8	34	70.1294	453756	25057.3	FOXP1
20	B8	35	70.4365	445221	25054.5	FOXP1
20	B8	36	70.7436	438283	25143.7	FOXP1
20	B8	37	71.0507	430412	25256.4	FOXP1
20	B8	38	71.3577	422184	25311.5	FOXP1
20	B8	39	71.6648	413720	25232.1	FOXP1
20	B8	40	71.9719	404823	24967.4	FOXP1
20	B8	41	72.279	396166	24511.4	FOXP1
20	B8	42	72.586	388235	23905.7	FOXP1
20	B8	43	72.8931	380668	23224.3	FOXP1
20	B8	44	73.2002	373981	22545.7	FOXP1
20	B8	45	73.5073	368397	21928.6	FOXP1
20	B8	46	73.8143	360451	21401.8	FOXP1
20	B8	47	74.1214	353990	20971.1	FOXP1
20	B8	48	74.4285	347225	20633.6	FOXP1
20	B8	49	74.7355	341233	20380.4	FOXP1
20	B8	50	75.0426	335140	20216.5	FOXP1
20	B8	51	75.3497	329073	20136.1	FOXP1
20	B8	52	75.6568	323345	20121.3	FOXP1
20	B8	53	75.9639	316419	20150.6	FOXP1
20	B8	54	76.2709	310238	20210.2	FOXP1
20	B8	55	76.578	304007	20304.3	FOXP1
20	B8	56	76.8851	298059	20459.2	FOXP1
20	B8	57	77.1921	291806	20718.5	FOXP1
20	B8	58	77.4992	285277	21154.5	FOXP1
20	B8	59	77.8063	278628	21883.5	FOXP1
20	B8	60	78.1134	272476	23077.8	FOXP1
20	B8	61	78.4204	265005	24990.5	FOXP1
20	B8	62	78.7275	258497	27958.2	FOXP1
20	B8	63	79.0346	250722	32360.7	FOXP1
20	B8	64	79.3417	242461	38509.6	FOXP1
20	B8	65	79.6487	233699	46460	FOXP1
20	B8	66	79.9558	221264	55786.1	FOXP1
20	B8	67	80.2629	205588	65423.8	FOXP1
20	B8	68	80.57	183179	73719.4	FOXP1
20	B8	69	80.877	148863	78776.6	FOXP1
20	B8	70	81.1841	106065	79048.5	FOXP1
20	B8	71	81.4912	54753.3	73943.7	FOXP1
20	B8	72	81.7983	25219.6	64138.6	FOXP1
20	B8	73	82.1053	18169.8	51396.6	FOXP1
20	B8	74	82.4124	17538.7	37962.6	FOXP1
20	B8	75	82.7195	17488.8	25831.4	FOXP1
20	B8	76	83.0266	17037.5	16067.8	FOXP1
20	B8	77	83.3336	17299.5	9079.13	FOXP1
20	B8	78	83.6407	17386.8	4706.04	FOXP1
20	B8	79	83.9478	16462	2256.61	FOXP1
20	B8	80	84.2548	16806.4	1021.54	FOXP1
20	B8	81	84.5619	16653.7	450.486	FOXP1
20	B8	82	84.869	16073.7	195.113	FOXP1
20	B8	83	85.1761	15873.8	74.5918	FOXP1
20	B8	84	85.4831	15817.1	15.7129	FOXP1
20	B8	85	85.7902	16360.8	-2.54297	FOXP1
20	B8	86	86.0973	16515.8	12.209	FOXP1
20	B8	87	86.4044	15001.3	46.9824	FOXP1
20	B8	88	86.7114	15758.5	82.2598	FOXP1
20	B8	89	87.0185	14935.3	100.805	FOXP1
20	B8	90	87.3256	15030.9	95.8008	FOXP1
20	B8	91	87.6327	14902.8	71.2949	FOXP1
20	B8	92	87.9397	15364.8	35.627	FOXP1
20	B8	93	88.2468	14373.9	-5.66992	FOXP1
20	B8	94	88.5539	14529.6	-51.4453	FOXP1
20	B8	95	88.861	14726.8	-100.5	FOXP1
20	B8	96	89.168	13810.7	-146.352	FOXP1
20	B8	97	89.4751	14732.5	-177.291	FOXP1
20	B8	98	89.7822	14531.5	-183.193	FOXP1
20	B8	99	90.0892	15034.3	-164.104	FOXP1
20	B8	100	90.3963	13710.1	-132.846	FOXP1
20	B8	101	90.7034	14155.7	-107.971	FOXP1
20	B8	102	91.0105	13433.9	-101.328	FOXP1
20	B8	103	91.3176	13867.8	-109.703	FOXP1
20	B8	104	91.6246	14229.3	-117.174	FOXP1
20	B8	105	91.9317	13702.8	-106.539	FOXP1
20	B8	106	92.2388	13819.4	-71.1719	FOXP1
20	B8	107	92.5458	13808.4	-18.9316	FOXP1
20	B8	108	92.8529	12836.6	33.916	FOXP1
20	B8	109	93.16	13193.7	73.6016	FOXP1
20	B8	110	93.4671	12862.7	96.7734	FOXP1
20	B8	111	93.7741	12794.7	110.598	FOXP1
20	B8	112	94.0812	13119.7	126.111	FOXP1
20	B8	113	94.3883	12359.1	150.449	FOXP1
20	B8	114	94.6954	12205.8	183.406	FOXP1
21	B9	1	59.996	579497	32398.3	FOXP1
21	B9	2	60.3034	579592	31351.8	FOXP1
21	B9	3	60.6109	576642	30953.2	FOXP1
21	B9	4	60.9183	572026	31392.8	FOXP1
21	B9	5	61.2257	565321	32595.7	FOXP1
21	B9	6	61.5331	555240	34225.8	FOXP1
21	B9	7	61.8406	543686	35802.6	FOXP1
21	B9	8	62.148	531822	36866.8	FOXP1
21	B9	9	62.4554	518532	37115.1	FOXP1
21	B9	10	62.7628	505414	36458.2	FOXP1
21	B9	11	63.0703	493214	34999.6	FOXP1
21	B9	12	63.3777	482562	32967.2	FOXP1
21	B9	13	63.6851	473618	30637	FOXP1
21	B9	14	63.9925	463532	28280.8	FOXP1
21	B9	15	64.3	455692	26144.2	FOXP1
21	B9	16	64.6074	447159	24445.2	FOXP1
21	B9	17	64.9148	440626	23372.9	FOXP1
21	B9	18	65.2222	433903	23072.4	FOXP1
21	B9	19	65.5297	428514	23616.5	FOXP1
21	B9	20	65.8371	422250	24978.8	FOXP1
21	B9	21	66.1445	415642	27022.6	FOXP1
21	B9	22	66.452	407493	29514.9	FOXP1
21	B9	23	66.7594	397638	32165.7	FOXP1
21	B9	24	67.0668	387604	34679.8	FOXP1
21	B9	25	67.3742	376598	36813.7	FOXP1
21	B9	26	67.6817	364048	38421.6	FOXP1
21	B9	27	67.9891	350273	39475.9	FOXP1
21	B9	28	68.2965	338000	40052.5	FOXP1
21	B9	29	68.6039	326020	40283.1	FOXP1
21	B9	30	68.9114	314929	40298.1	FOXP1
21	B9	31	69.2188	303459	40187.7	FOXP1
21	B9	32	69.5262	289863	39999.1	FOXP1
21	B9	33	69.8336	278185	39761	FOXP1
21	B9	34	70.1411	266183	39509.5	FOXP1
21	B9	35	70.4485	255233	39292.6	FOXP1
21	B9	36	70.7559	243130	39146.3	FOXP1
21	B9	37	71.0634	232385	39056.4	FOXP1
21	B9	38	71.3708	221491	38931.5	FOXP1
21	B9	39	71.6782	208446	38604	FOXP1
21	B9	40	71.9856	196491	37866.7	FOXP1
21	B9	41	72.2931	183520	36533.9	FOXP1
21	B9	42	72.6005	170897	34502.7	FOXP1
21	B9	43	72.9079	158420	31790.5	FOXP1
21	B9	44	73.2153	150678	28534.7	FOXP1
21	B9	45	73.5228	141485	24956.1	FOXP1
21	B9	46	73.8302	134848	21306.8	FOXP1
21	B9	47	74.1376	129080	17817.8	FOXP1
21	B9	48	74.445	124705	14664.8	FOXP1
21	B9	49	74.7525	120990	11953.5	FOXP1
21	B9	50	75.0599	117719	10009.7	FOXP1
21	B9	51	75.3673	114801	8793.94	FOXP1
21	B9	52	75.6747	111792	7872.76	FOXP1
21	B9	53	75.9822	109696	7208.88	FOXP1
21	B9	54	76.2896	107751	6763.44	FOXP1
21	B9	55	76.597	105289	6497.57	FOXP1
21	B9	56	76.9044	103141	6372.66	FOXP1
21	B9	57	77.2119	101134	6353.01	FOXP1
21	B9	58	77.5193	97605.3	6412.41	FOXP1
21	B9	59	77.8267	96172.5	6542.89	FOXP1
21	B9	60	78.1342	92875	6763.08	FOXP1
21	B9	61	78.4416	90618.1	7122.73	FOXP1
21	B9	62	78.749	88004.1	7700.73	FOXP1
21	B9	63	79.0564	85432.2	8592.15	FOXP1
21	B9	64	79.3639	82913.3	9880.58	FOXP1
21	B9	65	79.6713	79785.8	12018.7	FOXP1
21	B9	66	79.9787	75746.4	14999.9	FOXP1
21	B9	67	80.2861	70870.7	18145.7	FOXP1
21	B9	68	80.5936	64507	20912	FOXP1
21	B9	69	80.901	53988.1	22650.1	FOXP1
21	B9	70	81.2084	41627.9	22803.8	FOXP1
21	B9	71	81.5159	26260.3	21125.9	FOXP1
21	B9	72	81.8233	18693.7	17806.2	FOXP1
21	B9	73	82.1307	17345.1	13429.5	FOXP1
21	B9	74	82.4381	16850.2	9355.29	FOXP1
21	B9	75	82.7456	17590.9	6441.17	FOXP1
21	B9	76	83.053	17235.2	4131.57	FOXP1
21	B9	77	83.3604	16802.1	2511.61	FOXP1
21	B9	78	83.6678	16650.8	1495.05	FOXP1
21	B9	79	83.9753	16043.7	915.384	FOXP1
21	B9	80	84.2827	16876.2	606.56	FOXP1
21	B9	81	84.5901	15683	446.625	FOXP1
21	B9	82	84.8975	15784.2	364.667	FOXP1
21	B9	83	85.205	16157.8	326.16	FOXP1
21	B9	84	85.5124	16303.4	313.331	FOXP1
21	B9	85	85.8198	15788.3	312.044	FOXP1
21	B9	86	86.1272	14963.4	309.222	FOXP1
21	B9	87	86.4347	15095	297.405	FOXP1
21	B9	88	86.7421	15785.8	278.995	FOXP1
21	B9	89	87.0495	15555.1	264.435	FOXP1
21	B9	90	87.3569	14837.9	264.75	FOXP1
21	B9	91	87.6644	15526.7	283.708	FOXP1
21	B9	92	87.9718	15175	314.789	FOXP1
21	B9	93	88.2792	14471.6	344.232	FOXP1
21	B9	94	88.5867	14883.7	357.777	FOXP1
21	B9	95	88.8941	13976.6	347.409	FOXP1
21	B9	96	89.2015	14281.3	314.927	FOXP1
21	B9	97	89.5089	14584.5	270.841	FOXP1
21	B9	98	89.8164	14195.2	229.262	FOXP1
21	B9	99	90.1238	14323.4	201.706	FOXP1
21	B9	100	90.4312	14344.5	193.199	FOXP1
21	B9	101	90.7386	13765.4	202.267	FOXP1
21	B9	102	91.0461	14239.7	223.716	FOXP1
21	B9	103	91.3535	13949.1	251.603	FOXP1
21	B9	104	91.6609	13751.6	280.688	FOXP1
21	B9	105	91.9684	13439	306.474	FOXP1
21	B9	106	92.2758	13794.8	325.14	FOXP1
21	B9	107	92.5832	13214.1	334.447	FOXP1
21	B9	108	92.8906	12878.9	335.286	FOXP1
21	B9	109	93.1981	13253.7	332.562	FOXP1
21	B9	110	93.5055	13101.6	333.964	FOXP1
21	B9	111	93.8129	13101.3	346.535	FOXP1
21	B9	112	94.1203	12687.8	372.97	FOXP1
21	B9	113	94.4278	12295.9	410.211	FOXP1
21	B9	114	94.7352	12678.2	451.443	FOXP1

## Sheet: Melt Curve Result
Block Type	96-Well 0.2-mL Block
Calibration Background is expired	No
Calibration Background performed on	08-10-2018
Calibration Pure Dye ABY is expired	No
Calibration Pure Dye ABY performed on	08-10-2018
Calibration Pure Dye FAM is expired	No
Calibration Pure Dye FAM performed on	08-10-2018
Calibration Pure Dye JUN is expired	No
Calibration Pure Dye JUN performed on	08-10-2018
Calibration Pure Dye NED is expired	No
Calibration Pure Dye NED performed on	08-10-2018
Calibration Pure Dye ROX is expired	No
Calibration Pure Dye ROX performed on	08-10-2018
Calibration Pure Dye SYBR is expired	No
Calibration Pure Dye SYBR performed on	08-10-2018
Calibration Pure Dye TAMRA is expired	No
Calibration Pure Dye TAMRA performed on	08-10-2018
Calibration Pure Dye VIC is expired	No
Calibration Pure Dye VIC performed on	08-10-2018
Calibration ROI is expired	No
Calibration ROI performed on	08-10-2018
Calibration Uniformity is expired	No
Calibration Uniformity performed on	08-10-2018
Chemistry	SYBR_GREEN
Date Created	2020-04-02 04:25:12 AM CEST
Experiment Barcode
Experiment Comment
Experiment File Name	D:\Users\INSTR-ADMIN\Desktop\Simon\2020-04-02 iPSC MYC FOXP1.eds
Experiment Name	2020-04-02 iPSC MYC FOXP1
Experiment Run End Time	2020-04-02 15:42:27 PM CEST
Experiment Type	Melt Curve
Instrument Name	272322942
Instrument Serial Number	272322942
Instrument Type	QuantStudio™ 3 System
Passive Reference	ROX
Post-read Stage/Step
Pre-read Stage/Step
Quantification Cycle Method	Ct
Signal Smoothing On	true
Stage where Melt Analysis is performed	Stage1
Stage/ Cycle where Ct Analysis is performed	Stage2, Step2
User Name
Well	Well Position	Sample	Target Name	Tm	Melt Peak Height
13	B1	9 - iPSC	GAPDH	80.1251	83722.8
14	B2	9 - iPSC	GAPDH	80.5861	103318
15	B3	9 - iPSC	GAPDH	81.0557	108785
16	B4	9 - iPSC	MYC	75.5219	166356
17	B5	9 - iPSC	MYC	75.8102	186160
18	B6	9 - iPSC	MYC	76.2709	171889
19	B7	9 - iPSC	FOXP1	69.6688	46369.7
19	B7	9 - iPSC	FOXP1	62.6061	40785.6
19	B7	9 - iPSC	FOXP1	81.1841	7346.95
20	B8	9 - iPSC	FOXP1	81.0306	79575.9
21	B9	9 - iPSC	FOXP1	68.7577	40310.7
21	B9	9 - iPSC	FOXP1	81.0547	22949.9
21	B9	9 - iPSC	FOXP1	62.4554	37115.1
