# Supplementary material for: Endothelial Progenitor Cells Produced From Human Pluripotent Stem Cells by a Synergistic Combination of Cytokines, Small Compounds, and Serum-Free Medium
Source: Front Cell Dev Biol. 2020 May 15;8:309. doi: 10.3389/fcell.2020.00309 (PMC7249886; doi:10.3389/fcell.2020.00309)
Supplement: Supplementary file 2 [file Data_Dheet_1.zip › PCR raw data/iPSC3 2020-03-19.xls]

## Sheet: Results
Block Type	96-Well 0.2-mL Block
Calibration Background is expired	No
Calibration Background performed on	08-10-2018
Calibration Pure Dye ABY is expired	No
Calibration Pure Dye ABY performed on	08-10-2018
Calibration Pure Dye FAM is expired	No
Calibration Pure Dye FAM performed on	08-10-2018
Calibration Pure Dye JUN is expired	No
Calibration Pure Dye JUN performed on	08-10-2018
Calibration Pure Dye NED is expired	No
Calibration Pure Dye NED performed on	08-10-2018
Calibration Pure Dye ROX is expired	No
Calibration Pure Dye ROX performed on	08-10-2018
Calibration Pure Dye SYBR is expired	No
Calibration Pure Dye SYBR performed on	08-10-2018
Calibration Pure Dye TAMRA is expired	No
Calibration Pure Dye TAMRA performed on	08-10-2018
Calibration Pure Dye VIC is expired	No
Calibration Pure Dye VIC performed on	08-10-2018
Calibration ROI is expired	No
Calibration ROI performed on	08-10-2018
Calibration Uniformity is expired	No
Calibration Uniformity performed on	08-10-2018
Chemistry	SYBR_GREEN
Date Created	2020-03-19 07:02:22 AM CET
Experiment Barcode
Experiment Comment
Experiment File Name	D:\Users\INSTR-ADMIN\Desktop\Simon\Expresna PCR 19_3_2020 druha.eds
Experiment Name	2020-03-19_041241
Experiment Run End Time	2020-03-19 17:31:26 PM CET
Experiment Type	Melt Curve
Instrument Name	272322942
Instrument Serial Number	272322942
Instrument Type	QuantStudio™ 3 System
Passive Reference	ROX
Post-read Stage/Step
Pre-read Stage/Step
Quantification Cycle Method	Ct
Signal Smoothing On	true
Stage where Melt Analysis is performed	Stage1
Stage/ Cycle where Ct Analysis is performed	Stage2, Step2
User Name
Well	Well Position	Omit	Sample Name	Target Name	Task	Reporter	Quencher	CT	Ct Mean	Ct SD	Automatic Ct Threshold	Ct Threshold	Automatic Baseline	Baseline Start	Baseline End	Comments	Cq Conf	MTP	THOLDFAIL	OUTLIERRG	Tm1	Tm2	Tm3	Tm4
7	A7	FALSE	10 - iPSC	GAPDH	UNKNOWN	SYBR	None	14.58	14.7165	0.242568	TRUE	0.647877	TRUE	3	8		0.977957	N	N	N	81.4923
8	A8	FALSE	10 - iPSC	GAPDH	UNKNOWN	SYBR	None	14.5729	14.7165	0.242568	TRUE	0.647877	TRUE	3	8		0.980312	N	N	N	81.3398
9	A9	FALSE	10 - iPSC	GAPDH	UNKNOWN	SYBR	None	14.9965	14.7165	0.242568	TRUE	0.647877	TRUE	3	9		0.974814	N	N	Y	80.7466
19	B7	FALSE	10 - iPSC	FOXO1	UNKNOWN	SYBR	None	22.3372	22.0967	0.340153	TRUE	0.518918	TRUE	3	15		0.979102	N	N	N	78.1379
21	B9	FALSE	10 - iPSC	FOXO1	UNKNOWN	SYBR	None	21.8562	22.0967	0.340153	TRUE	0.518918	TRUE	3	15		0.986015	N	N	N	78.1525
31	C7	FALSE	10 - iPSC	FOXP1	UNKNOWN	SYBR	None	35.7131	35.5521	0.164261	TRUE	0.04	TRUE	3	33		0.948694	Y	Y	N	77.8329	81.9497	67.3124
32	C8	FALSE	10 - iPSC	FOXP1	UNKNOWN	SYBR	None	35.3848	35.5521	0.164261	TRUE	0.04	TRUE	3	31		0.969904	Y	Y	N	78.1379	68.0747	82.2546
33	C9	FALSE	10 - iPSC	FOXP1	UNKNOWN	SYBR	None	35.5586	35.5521	0.164261	TRUE	0.04	TRUE	3	32		0.940242	Y	Y	N	82.2725	77.8473	67.3184
55	E7	FALSE	10 - iPSC	FOSL2	UNKNOWN	SYBR	None	31.9861	31.5064	0.446039	TRUE	0.625148	TRUE	3	24		0.98667	Y	N	N	70.6667	86.3714
56	E8	FALSE	10 - iPSC	FOSL2	UNKNOWN	SYBR	None	31.1043	31.5064	0.446039	TRUE	0.625148	TRUE	3	23		0.98706	N	N	N	71.2766
57	E9	FALSE	10 - iPSC	FOSL2	UNKNOWN	SYBR	None	31.4288	31.5064	0.446039	TRUE	0.625148	TRUE	3	25		0.983298	Y	N	N	70.5228	86.3926
68	F8	FALSE	10 - iPSC	ATF3	UNKNOWN	SYBR	None	24.4877	24.3212	0.235552	TRUE	0.523585	TRUE	3	18		0.984204	N	N	N	76.9181
69	F9	FALSE	10 - iPSC	ATF3	UNKNOWN	SYBR	None	24.1546	24.3212	0.235552	TRUE	0.523585	TRUE	3	17		0.985275	N	N	N	77.237
79	G7	FALSE	10 - iPSC	SOX4	UNKNOWN	SYBR	None	19.8806	19.7435	0.119393	TRUE	0.735625	TRUE	3	13		0.980252	N	N	N	78.7478
80	G8	FALSE	10 - iPSC	SOX4	UNKNOWN	SYBR	None	19.6629	19.7435	0.119393	TRUE	0.735625	TRUE	3	13		0.983211	N	N	N	78.9002
81	G9	FALSE	10 - iPSC	SOX4	UNKNOWN	SYBR	None	19.6869	19.7435	0.119393	TRUE	0.735625	TRUE	3	13		0.983859	N	N	N	78.9155
91	H7	FALSE	10 - iPSC	SOX7	UNKNOWN	SYBR	None	26.0983	25.9337	0.232725	TRUE	0.856048	TRUE	3	19		0.977965	Y	N	N	77.528	69.142
93	H9	FALSE	10 - iPSC	SOX7	UNKNOWN	SYBR	None	25.7692	25.9337	0.232725	TRUE	0.856048	TRUE	3	19		0.979194	Y	N	N	77.8473	69.4547
