# Supplementary material for: Endothelial Progenitor Cells Produced From Human Pluripotent Stem Cells by a Synergistic Combination of Cytokines, Small Compounds, and Serum-Free Medium
Source: Front Cell Dev Biol. 2020 May 15;8:309. doi: 10.3389/fcell.2020.00309 (PMC7249886; doi:10.3389/fcell.2020.00309)
Supplement: Supplementary file 2 [file Data_Dheet_1.zip › PCR raw data/iPSC3 ETV2+NOS3 2020-03-19.xls]

## Sheet: Results
Block Type	96-Well 0.2-mL Block
Calibration Background is expired	No
Calibration Background performed on	08-10-2018
Calibration Pure Dye ABY is expired	No
Calibration Pure Dye ABY performed on	08-10-2018
Calibration Pure Dye FAM is expired	No
Calibration Pure Dye FAM performed on	08-10-2018
Calibration Pure Dye JUN is expired	No
Calibration Pure Dye JUN performed on	08-10-2018
Calibration Pure Dye NED is expired	No
Calibration Pure Dye NED performed on	08-10-2018
Calibration Pure Dye ROX is expired	No
Calibration Pure Dye ROX performed on	08-10-2018
Calibration Pure Dye SYBR is expired	No
Calibration Pure Dye SYBR performed on	08-10-2018
Calibration Pure Dye TAMRA is expired	No
Calibration Pure Dye TAMRA performed on	08-10-2018
Calibration Pure Dye VIC is expired	No
Calibration Pure Dye VIC performed on	08-10-2018
Calibration ROI is expired	No
Calibration ROI performed on	08-10-2018
Calibration Uniformity is expired	No
Calibration Uniformity performed on	08-10-2018
Chemistry	SYBR_GREEN
Date Created	2020-03-19 07:51:21 AM CET
Experiment Barcode
Experiment Comment
Experiment File Name	D:\Users\INSTR-ADMIN\Desktop\Simon\2020-03-19_061043.eds
Experiment Name	2020-03-19_061043
Experiment Run End Time	2020-03-19 19:26:25 PM CET
Experiment Type	Melt Curve
Instrument Name	272322942
Instrument Serial Number	272322942
Instrument Type	QuantStudio™ 3 System
Passive Reference	ROX
Post-read Stage/Step
Pre-read Stage/Step
Quantification Cycle Method	Ct
Signal Smoothing On	true
Stage where Melt Analysis is performed	Stage1
Stage/ Cycle where Ct Analysis is performed	Stage2, Step2
User Name
Well	Well Position	Omit	Sample Name	Target Name	Task	Reporter	Quencher	CT	Ct Mean	Ct SD	Automatic Ct Threshold	Ct Threshold	Automatic Baseline	Baseline Start	Baseline End	Comments	Cq Conf	Tm1	Tm2	Tm3	Tm4
39	D3	FALSE	10	GAPDH	UNKNOWN	SYBR	None	15.161	15.1492	0.0109348	TRUE	0.720685	TRUE	3	9		0.984868	81.1836
44	D8	FALSE	10	ETV2	UNKNOWN	SYBR	None	28.7418	28.8002	0.0509928	TRUE	0.796058	TRUE	3	22		0.988559	81.9267
48	D12	FALSE	10	NOS3	UNKNOWN	SYBR	None	28.2	28.4171	0.34652	TRUE	0.688232	TRUE	3	21		0.986021	83.3041
51	E3	FALSE	10	GAPDH	UNKNOWN	SYBR	None	15.1395	15.1492	0.0109348	TRUE	0.720685	TRUE	3	8		0.987298	80.8787
56	E8	FALSE	10	ETV2	UNKNOWN	SYBR	None	28.8359	28.8002	0.0509928	TRUE	0.796058	TRUE	3	22		0.989174	81.9267
60	E12	FALSE	10	NOS3	UNKNOWN	SYBR	None	28.8167	28.4171	0.34652	TRUE	0.688232	TRUE	3	22		0.987004	83.1517
63	F3	FALSE	10	GAPDH	UNKNOWN	SYBR	None	15.147	15.1492	0.0109348	TRUE	0.720685	TRUE	3	9		0.983457	81.1836
68	F8	FALSE	10	ETV2	UNKNOWN	SYBR	None	28.823	28.8002	0.0509928	TRUE	0.796058	TRUE	3	21		0.988818	81.9267
72	F12	FALSE	10	NOS3	UNKNOWN	SYBR	None	28.2346	28.4171	0.34652	TRUE	0.688232	TRUE	3	21		0.988777	83.1517
