# Supplementary material for: Endothelial Progenitor Cells Produced From Human Pluripotent Stem Cells by a Synergistic Combination of Cytokines, Small Compounds, and Serum-Free Medium
Source: Front Cell Dev Biol. 2020 May 15;8:309. doi: 10.3389/fcell.2020.00309 (PMC7249886; doi:10.3389/fcell.2020.00309)
Supplement: Supplementary file 2 [file Data_Dheet_1.zip › PCR raw data/iPSC3 MYC FOXP1 2020-04-02.xls]

## Sheet: Sample Setup
Block Type	96-Well 0.2-mL Block
Calibration Background is expired	No
Calibration Background performed on	08-10-2018
Calibration Pure Dye ABY is expired	No
Calibration Pure Dye ABY performed on	08-10-2018
Calibration Pure Dye FAM is expired	No
Calibration Pure Dye FAM performed on	08-10-2018
Calibration Pure Dye JUN is expired	No
Calibration Pure Dye JUN performed on	08-10-2018
Calibration Pure Dye NED is expired	No
Calibration Pure Dye NED performed on	08-10-2018
Calibration Pure Dye ROX is expired	No
Calibration Pure Dye ROX performed on	08-10-2018
Calibration Pure Dye SYBR is expired	No
Calibration Pure Dye SYBR performed on	08-10-2018
Calibration Pure Dye TAMRA is expired	No
Calibration Pure Dye TAMRA performed on	08-10-2018
Calibration Pure Dye VIC is expired	No
Calibration Pure Dye VIC performed on	08-10-2018
Calibration ROI is expired	No
Calibration ROI performed on	08-10-2018
Calibration Uniformity is expired	No
Calibration Uniformity performed on	08-10-2018
Chemistry	SYBR_GREEN
Date Created	2020-04-02 04:26:15 AM CEST
Experiment Barcode
Experiment Comment
Experiment File Name	D:\Users\INSTR-ADMIN\Desktop\Simon\2020-04-02 iPSC MYC FOXP1.eds
Experiment Name	2020-04-02 iPSC MYC FOXP1
Experiment Run End Time	2020-04-02 15:42:27 PM CEST
Experiment Type	Melt Curve
Instrument Name	272322942
Instrument Serial Number	272322942
Instrument Type	QuantStudio™ 3 System
Passive Reference	ROX
Post-read Stage/Step
Pre-read Stage/Step
Quantification Cycle Method	Ct
Signal Smoothing On	true
Stage where Melt Analysis is performed	Stage1
Stage/ Cycle where Ct Analysis is performed	Stage2, Step2
User Name
Well	Well Position	Sample Name	Sample Color	Biogroup Name	Biogroup Color	Target Name	Target Color	Task	Reporter	Quencher	Comments
1	A1	8 - iPSC	RGB(0,0,255)			GAPDH	RGB(176,23,31)	UNKNOWN	SYBR	None
2	A2	8 - iPSC	RGB(0,0,255)			GAPDH	RGB(176,23,31)	UNKNOWN	SYBR	None
3	A3	8 - iPSC	RGB(0,0,255)			GAPDH	RGB(176,23,31)	UNKNOWN	SYBR	None
4	A4	8 - iPSC	RGB(0,0,255)			MYC	RGB(238,238,0)	UNKNOWN	SYBR	None
5	A5	8 - iPSC	RGB(0,0,255)			MYC	RGB(238,238,0)	UNKNOWN	SYBR	None
6	A6	8 - iPSC	RGB(0,0,255)			MYC	RGB(238,238,0)	UNKNOWN	SYBR	None
7	A7	8 - iPSC	RGB(0,0,255)			FOXP1	RGB(0,139,69)	UNKNOWN	SYBR	None
8	A8	8 - iPSC	RGB(0,0,255)			FOXP1	RGB(0,139,69)	UNKNOWN	SYBR	None
9	A9	8 - iPSC	RGB(0,0,255)			FOXP1	RGB(0,139,69)	UNKNOWN	SYBR	None
10	A10
11	A11
12	A12
13	B1	9 - iPSC	RGB(0,139,69)			GAPDH	RGB(176,23,31)	UNKNOWN	SYBR	None
14	B2	9 - iPSC	RGB(0,139,69)			GAPDH	RGB(176,23,31)	UNKNOWN	SYBR	None
15	B3	9 - iPSC	RGB(0,139,69)			GAPDH	RGB(176,23,31)	UNKNOWN	SYBR	None
16	B4	9 - iPSC	RGB(0,139,69)			MYC	RGB(238,238,0)	UNKNOWN	SYBR	None
17	B5	9 - iPSC	RGB(0,139,69)			MYC	RGB(238,238,0)	UNKNOWN	SYBR	None
18	B6	9 - iPSC	RGB(0,139,69)			MYC	RGB(238,238,0)	UNKNOWN	SYBR	None
19	B7	9 - iPSC	RGB(0,139,69)			FOXP1	RGB(0,139,69)	UNKNOWN	SYBR	None
20	B8	9 - iPSC	RGB(0,139,69)			FOXP1	RGB(0,139,69)	UNKNOWN	SYBR	None
21	B9	9 - iPSC	RGB(0,139,69)			FOXP1	RGB(0,139,69)	UNKNOWN	SYBR	None
22	B10
23	B11
24	B12
25	C1	10 - iPSC	RGB(255,127,0)			GAPDH	RGB(176,23,31)	UNKNOWN	SYBR	None
26	C2	10 - iPSC	RGB(255,127,0)			GAPDH	RGB(176,23,31)	UNKNOWN	SYBR	None
27	C3	10 - iPSC	RGB(255,127,0)			GAPDH	RGB(176,23,31)	UNKNOWN	SYBR	None
28	C4	10 - iPSC	RGB(255,127,0)			MYC	RGB(238,238,0)	UNKNOWN	SYBR	None
29	C5	10 - iPSC	RGB(255,127,0)			MYC	RGB(238,238,0)	UNKNOWN	SYBR	None
30	C6	10 - iPSC	RGB(255,127,0)			MYC	RGB(238,238,0)	UNKNOWN	SYBR	None
31	C7	10 - iPSC	RGB(255,127,0)			FOXP1	RGB(0,139,69)	UNKNOWN	SYBR	None
32	C8	10 - iPSC	RGB(255,127,0)			FOXP1	RGB(0,139,69)	UNKNOWN	SYBR	None
33	C9	10 - iPSC	RGB(255,127,0)			FOXP1	RGB(0,139,69)	UNKNOWN	SYBR	None
34	C10
35	C11
36	C12
37	D1
38	D2	11 - iPSC	RGB(139,137,112)			GAPDH	RGB(176,23,31)	UNKNOWN	SYBR	None
39	D3	11 - iPSC	RGB(139,137,112)			GAPDH	RGB(176,23,31)	UNKNOWN	SYBR	None
40	D4	11 - iPSC	RGB(139,137,112)			MYC	RGB(238,238,0)	UNKNOWN	SYBR	None
41	D5	11 - iPSC	RGB(139,137,112)			MYC	RGB(238,238,0)	UNKNOWN	SYBR	None
42	D6	11 - iPSC	RGB(139,137,112)			MYC	RGB(238,238,0)	UNKNOWN	SYBR	None
43	D7	11 - iPSC	RGB(139,137,112)			FOXP1	RGB(0,139,69)	UNKNOWN	SYBR	None
44	D8	11 - iPSC	RGB(139,137,112)			FOXP1	RGB(0,139,69)	UNKNOWN	SYBR	None
45	D9	11 - iPSC	RGB(139,137,112)			FOXP1	RGB(0,139,69)	UNKNOWN	SYBR	None
46	D10
47	D11
48	D12
49	E1	11 - iPSC	RGB(139,137,112)			GAPDH	RGB(176,23,31)	UNKNOWN	SYBR	None
50	E2
51	E3
52	E4
53	E5
54	E6
55	E7
56	E8
57	E9
58	E10
59	E11
60	E12
61	F1
62	F2
63	F3
64	F4
65	F5
66	F6
67	F7
68	F8
69	F9
70	F10
71	F11
72	F12
73	G1
74	G2
75	G3
76	G4
77	G5
78	G6
79	G7
80	G8
81	G9
82	G10
83	G11
84	G12
85	H1
86	H2
87	H3
88	H4
89	H5
90	H6
91	H7
92	H8
93	H9
94	H10
95	H11
96	H12

## Sheet: Amplification Data
Block Type	96-Well 0.2-mL Block
Calibration Background is expired	No
Calibration Background performed on	08-10-2018
Calibration Pure Dye ABY is expired	No
Calibration Pure Dye ABY performed on	08-10-2018
Calibration Pure Dye FAM is expired	No
Calibration Pure Dye FAM performed on	08-10-2018
Calibration Pure Dye JUN is expired	No
Calibration Pure Dye JUN performed on	08-10-2018
Calibration Pure Dye NED is expired	No
Calibration Pure Dye NED performed on	08-10-2018
Calibration Pure Dye ROX is expired	No
Calibration Pure Dye ROX performed on	08-10-2018
Calibration Pure Dye SYBR is expired	No
Calibration Pure Dye SYBR performed on	08-10-2018
Calibration Pure Dye TAMRA is expired	No
Calibration Pure Dye TAMRA performed on	08-10-2018
Calibration Pure Dye VIC is expired	No
Calibration Pure Dye VIC performed on	08-10-2018
Calibration ROI is expired	No
Calibration ROI performed on	08-10-2018
Calibration Uniformity is expired	No
Calibration Uniformity performed on	08-10-2018
Chemistry	SYBR_GREEN
Date Created	2020-04-02 04:26:16 AM CEST
Experiment Barcode
Experiment Comment
Experiment File Name	D:\Users\INSTR-ADMIN\Desktop\Simon\2020-04-02 iPSC MYC FOXP1.eds
Experiment Name	2020-04-02 iPSC MYC FOXP1
Experiment Run End Time	2020-04-02 15:42:27 PM CEST
Experiment Type	Melt Curve
Instrument Name	272322942
Instrument Serial Number	272322942
Instrument Type	QuantStudio™ 3 System
Passive Reference	ROX
Post-read Stage/Step
Pre-read Stage/Step
Quantification Cycle Method	Ct
Signal Smoothing On	true
Stage where Melt Analysis is performed	Stage1
Stage/ Cycle where Ct Analysis is performed	Stage2, Step2
User Name
Well	Well Position	Cycle	Target Name	Rn	Delta Rn
1	A1	1
1	A1	2
1	A1	3
1	A1	4
1	A1	5
1	A1	6
1	A1	7
1	A1	8
1	A1	9
1	A1	10
1	A1	11
1	A1	12
1	A1	13
1	A1	14
1	A1	15
1	A1	16
1	A1	17
1	A1	18
1	A1	19
1	A1	20
1	A1	21
1	A1	22
1	A1	23
1	A1	24
1	A1	25
1	A1	26
1	A1	27
1	A1	28
1	A1	29
1	A1	30
1	A1	31
1	A1	32
1	A1	33
1	A1	34
1	A1	35
1	A1	36
1	A1	37
1	A1	38
1	A1	39
1	A1	40
1	A1	41
1	A1	42
1	A1	43
1	A1	44
1	A1	45
1	A1	46
1	A1	47
1	A1	48
1	A1	49
1	A1	50
2	A2	1
2	A2	2
2	A2	3
2	A2	4
2	A2	5
2	A2	6
2	A2	7
2	A2	8
2	A2	9
2	A2	10
2	A2	11
2	A2	12
2	A2	13
2	A2	14
2	A2	15
2	A2	16
2	A2	17
2	A2	18
2	A2	19
2	A2	20
2	A2	21
2	A2	22
2	A2	23
2	A2	24
2	A2	25
2	A2	26
2	A2	27
2	A2	28
2	A2	29
2	A2	30
2	A2	31
2	A2	32
2	A2	33
2	A2	34
2	A2	35
2	A2	36
2	A2	37
2	A2	38
2	A2	39
2	A2	40
2	A2	41
2	A2	42
2	A2	43
2	A2	44
2	A2	45
2	A2	46
2	A2	47
2	A2	48
2	A2	49
2	A2	50
3	A3	1
3	A3	2
3	A3	3
3	A3	4
3	A3	5
3	A3	6
3	A3	7
3	A3	8
3	A3	9
3	A3	10
3	A3	11
3	A3	12
3	A3	13
3	A3	14
3	A3	15
3	A3	16
3	A3	17
3	A3	18
3	A3	19
3	A3	20
3	A3	21
3	A3	22
3	A3	23
3	A3	24
3	A3	25
3	A3	26
3	A3	27
3	A3	28
3	A3	29
3	A3	30
3	A3	31
3	A3	32
3	A3	33
3	A3	34
3	A3	35
3	A3	36
3	A3	37
3	A3	38
3	A3	39
3	A3	40
3	A3	41
3	A3	42
3	A3	43
3	A3	44
3	A3	45
3	A3	46
3	A3	47
3	A3	48
3	A3	49
3	A3	50
4	A4	1
4	A4	2
4	A4	3
4	A4	4
4	A4	5
4	A4	6
4	A4	7
4	A4	8
4	A4	9
4	A4	10
4	A4	11
4	A4	12
4	A4	13
4	A4	14
4	A4	15
4	A4	16
4	A4	17
4	A4	18
4	A4	19
4	A4	20
4	A4	21
4	A4	22
4	A4	23
4	A4	24
4	A4	25
4	A4	26
4	A4	27
4	A4	28
4	A4	29
4	A4	30
4	A4	31
4	A4	32
4	A4	33
4	A4	34
4	A4	35
4	A4	36
4	A4	37
4	A4	38
4	A4	39
4	A4	40
4	A4	41
4	A4	42
4	A4	43
4	A4	44
4	A4	45
4	A4	46
4	A4	47
4	A4	48
4	A4	49
4	A4	50
5	A5	1
5	A5	2
5	A5	3
5	A5	4
5	A5	5
5	A5	6
5	A5	7
5	A5	8
5	A5	9
5	A5	10
5	A5	11
5	A5	12
5	A5	13
5	A5	14
5	A5	15
5	A5	16
5	A5	17
5	A5	18
5	A5	19
5	A5	20
5	A5	21
5	A5	22
5	A5	23
5	A5	24
5	A5	25
5	A5	26
5	A5	27
5	A5	28
5	A5	29
5	A5	30
5	A5	31
5	A5	32
5	A5	33
5	A5	34
5	A5	35
5	A5	36
5	A5	37
5	A5	38
5	A5	39
5	A5	40
5	A5	41
5	A5	42
5	A5	43
5	A5	44
5	A5	45
5	A5	46
5	A5	47
5	A5	48
5	A5	49
5	A5	50
6	A6	1
6	A6	2
6	A6	3
6	A6	4
6	A6	5
6	A6	6
6	A6	7
6	A6	8
6	A6	9
6	A6	10
6	A6	11
6	A6	12
6	A6	13
6	A6	14
6	A6	15
6	A6	16
6	A6	17
6	A6	18
6	A6	19
6	A6	20
6	A6	21
6	A6	22
6	A6	23
6	A6	24
6	A6	25
6	A6	26
6	A6	27
6	A6	28
6	A6	29
6	A6	30
6	A6	31
6	A6	32
6	A6	33
6	A6	34
6	A6	35
6	A6	36
6	A6	37
6	A6	38
6	A6	39
6	A6	40
6	A6	41
6	A6	42
6	A6	43
6	A6	44
6	A6	45
6	A6	46
6	A6	47
6	A6	48
6	A6	49
6	A6	50
7	A7	1
7	A7	2
7	A7	3
7	A7	4
7	A7	5
7	A7	6
7	A7	7
7	A7	8
7	A7	9
7	A7	10
7	A7	11
7	A7	12
7	A7	13
7	A7	14
7	A7	15
7	A7	16
7	A7	17
7	A7	18
7	A7	19
7	A7	20
7	A7	21
7	A7	22
7	A7	23
7	A7	24
7	A7	25
7	A7	26
7	A7	27
7	A7	28
7	A7	29
7	A7	30
7	A7	31
7	A7	32
7	A7	33
7	A7	34
7	A7	35
7	A7	36
7	A7	37
7	A7	38
7	A7	39
7	A7	40
7	A7	41
7	A7	42
7	A7	43
7	A7	44
7	A7	45
7	A7	46
7	A7	47
7	A7	48
7	A7	49
7	A7	50
8	A8	1
8	A8	2
8	A8	3
8	A8	4
8	A8	5
8	A8	6
8	A8	7
8	A8	8
8	A8	9
8	A8	10
8	A8	11
8	A8	12
8	A8	13
8	A8	14
8	A8	15
8	A8	16
8	A8	17
8	A8	18
8	A8	19
8	A8	20
8	A8	21
8	A8	22
8	A8	23
8	A8	24
8	A8	25
8	A8	26
8	A8	27
8	A8	28
8	A8	29
8	A8	30
8	A8	31
8	A8	32
8	A8	33
8	A8	34
8	A8	35
8	A8	36
8	A8	37
8	A8	38
8	A8	39
8	A8	40
8	A8	41
8	A8	42
8	A8	43
8	A8	44
8	A8	45
8	A8	46
8	A8	47
8	A8	48
8	A8	49
8	A8	50
9	A9	1
9	A9	2
9	A9	3
9	A9	4
9	A9	5
9	A9	6
9	A9	7
9	A9	8
9	A9	9
9	A9	10
9	A9	11
9	A9	12
9	A9	13
9	A9	14
9	A9	15
9	A9	16
9	A9	17
9	A9	18
9	A9	19
9	A9	20
9	A9	21
9	A9	22
9	A9	23
9	A9	24
9	A9	25
9	A9	26
9	A9	27
9	A9	28
9	A9	29
9	A9	30
9	A9	31
9	A9	32
9	A9	33
9	A9	34
9	A9	35
9	A9	36
9	A9	37
9	A9	38
9	A9	39
9	A9	40
9	A9	41
9	A9	42
9	A9	43
9	A9	44
9	A9	45
9	A9	46
9	A9	47
9	A9	48
9	A9	49
9	A9	50
10	A10	1
10	A10	2
10	A10	3
10	A10	4
10	A10	5
10	A10	6
10	A10	7
10	A10	8
10	A10	9
10	A10	10
10	A10	11
10	A10	12
10	A10	13
10	A10	14
10	A10	15
10	A10	16
10	A10	17
10	A10	18
10	A10	19
10	A10	20
10	A10	21
10	A10	22
10	A10	23
10	A10	24
10	A10	25
10	A10	26
10	A10	27
10	A10	28
10	A10	29
10	A10	30
10	A10	31
10	A10	32
10	A10	33
10	A10	34
10	A10	35
10	A10	36
10	A10	37
10	A10	38
10	A10	39
10	A10	40
10	A10	41
10	A10	42
10	A10	43
10	A10	44
10	A10	45
10	A10	46
10	A10	47
10	A10	48
10	A10	49
10	A10	50
11	A11	1
11	A11	2
11	A11	3
11	A11	4
11	A11	5
11	A11	6
11	A11	7
11	A11	8
11	A11	9
11	A11	10
11	A11	11
11	A11	12
11	A11	13
11	A11	14
11	A11	15
11	A11	16
11	A11	17
11	A11	18
11	A11	19
11	A11	20
11	A11	21
11	A11	22
11	A11	23
11	A11	24
11	A11	25
11	A11	26
11	A11	27
11	A11	28
11	A11	29
11	A11	30
11	A11	31
11	A11	32
11	A11	33
11	A11	34
11	A11	35
11	A11	36
11	A11	37
11	A11	38
11	A11	39
11	A11	40
11	A11	41
11	A11	42
11	A11	43
11	A11	44
11	A11	45
11	A11	46
11	A11	47
11	A11	48
11	A11	49
11	A11	50
12	A12	1
12	A12	2
12	A12	3
12	A12	4
12	A12	5
12	A12	6
12	A12	7
12	A12	8
12	A12	9
12	A12	10
12	A12	11
12	A12	12
12	A12	13
12	A12	14
12	A12	15
12	A12	16
12	A12	17
12	A12	18
12	A12	19
12	A12	20
12	A12	21
12	A12	22
12	A12	23
12	A12	24
12	A12	25
12	A12	26
12	A12	27
12	A12	28
12	A12	29
12	A12	30
12	A12	31
12	A12	32
12	A12	33
12	A12	34
12	A12	35
12	A12	36
12	A12	37
12	A12	38
12	A12	39
12	A12	40
12	A12	41
12	A12	42
12	A12	43
12	A12	44
12	A12	45
12	A12	46
12	A12	47
12	A12	48
12	A12	49
12	A12	50
13	B1	1
13	B1	2
13	B1	3
13	B1	4
13	B1	5
13	B1	6
13	B1	7
13	B1	8
13	B1	9
13	B1	10
13	B1	11
13	B1	12
13	B1	13
13	B1	14
13	B1	15
13	B1	16
13	B1	17
13	B1	18
13	B1	19
13	B1	20
13	B1	21
13	B1	22
13	B1	23
13	B1	24
13	B1	25
13	B1	26
13	B1	27
13	B1	28
13	B1	29
13	B1	30
13	B1	31
13	B1	32
13	B1	33
13	B1	34
13	B1	35
13	B1	36
13	B1	37
13	B1	38
13	B1	39
13	B1	40
13	B1	41
13	B1	42
13	B1	43
13	B1	44
13	B1	45
13	B1	46
13	B1	47
13	B1	48
13	B1	49
13	B1	50
14	B2	1
14	B2	2
14	B2	3
14	B2	4
14	B2	5
14	B2	6
14	B2	7
14	B2	8
14	B2	9
14	B2	10
14	B2	11
14	B2	12
14	B2	13
14	B2	14
14	B2	15
14	B2	16
14	B2	17
14	B2	18
14	B2	19
14	B2	20
14	B2	21
14	B2	22
14	B2	23
14	B2	24
14	B2	25
14	B2	26
14	B2	27
14	B2	28
14	B2	29
14	B2	30
14	B2	31
14	B2	32
14	B2	33
14	B2	34
14	B2	35
14	B2	36
14	B2	37
14	B2	38
14	B2	39
14	B2	40
14	B2	41
14	B2	42
14	B2	43
14	B2	44
14	B2	45
14	B2	46
14	B2	47
14	B2	48
14	B2	49
14	B2	50
15	B3	1
15	B3	2
15	B3	3
15	B3	4
15	B3	5
15	B3	6
15	B3	7
15	B3	8
15	B3	9
15	B3	10
15	B3	11
15	B3	12
15	B3	13
15	B3	14
15	B3	15
15	B3	16
15	B3	17
15	B3	18
15	B3	19
15	B3	20
15	B3	21
15	B3	22
15	B3	23
15	B3	24
15	B3	25
15	B3	26
15	B3	27
15	B3	28
15	B3	29
15	B3	30
15	B3	31
15	B3	32
15	B3	33
15	B3	34
15	B3	35
15	B3	36
15	B3	37
15	B3	38
15	B3	39
15	B3	40
15	B3	41
15	B3	42
15	B3	43
15	B3	44
15	B3	45
15	B3	46
15	B3	47
15	B3	48
15	B3	49
15	B3	50
16	B4	1
16	B4	2
16	B4	3
16	B4	4
16	B4	5
16	B4	6
16	B4	7
16	B4	8
16	B4	9
16	B4	10
16	B4	11
16	B4	12
16	B4	13
16	B4	14
16	B4	15
16	B4	16
16	B4	17
16	B4	18
16	B4	19
16	B4	20
16	B4	21
16	B4	22
16	B4	23
16	B4	24
16	B4	25
16	B4	26
16	B4	27
16	B4	28
16	B4	29
16	B4	30
16	B4	31
16	B4	32
16	B4	33
16	B4	34
16	B4	35
16	B4	36
16	B4	37
16	B4	38
16	B4	39
16	B4	40
16	B4	41
16	B4	42
16	B4	43
16	B4	44
16	B4	45
16	B4	46
16	B4	47
16	B4	48
16	B4	49
16	B4	50
17	B5	1
17	B5	2
17	B5	3
17	B5	4
17	B5	5
17	B5	6
17	B5	7
17	B5	8
17	B5	9
17	B5	10
17	B5	11
17	B5	12
17	B5	13
17	B5	14
17	B5	15
17	B5	16
17	B5	17
17	B5	18
17	B5	19
17	B5	20
17	B5	21
17	B5	22
17	B5	23
17	B5	24
17	B5	25
17	B5	26
17	B5	27
17	B5	28
17	B5	29
17	B5	30
17	B5	31
17	B5	32
17	B5	33
17	B5	34
17	B5	35
17	B5	36
17	B5	37
17	B5	38
17	B5	39
17	B5	40
17	B5	41
17	B5	42
17	B5	43
17	B5	44
17	B5	45
17	B5	46
17	B5	47
17	B5	48
17	B5	49
17	B5	50
18	B6	1
18	B6	2
18	B6	3
18	B6	4
18	B6	5
18	B6	6
18	B6	7
18	B6	8
18	B6	9
18	B6	10
18	B6	11
18	B6	12
18	B6	13
18	B6	14
18	B6	15
18	B6	16
18	B6	17
18	B6	18
18	B6	19
18	B6	20
18	B6	21
18	B6	22
18	B6	23
18	B6	24
18	B6	25
18	B6	26
18	B6	27
18	B6	28
18	B6	29
18	B6	30
18	B6	31
18	B6	32
18	B6	33
18	B6	34
18	B6	35
18	B6	36
18	B6	37
18	B6	38
18	B6	39
18	B6	40
18	B6	41
18	B6	42
18	B6	43
18	B6	44
18	B6	45
18	B6	46
18	B6	47
18	B6	48
18	B6	49
18	B6	50
19	B7	1
19	B7	2
19	B7	3
19	B7	4
19	B7	5
19	B7	6
19	B7	7
19	B7	8
19	B7	9
19	B7	10
19	B7	11
19	B7	12
19	B7	13
19	B7	14
19	B7	15
19	B7	16
19	B7	17
19	B7	18
19	B7	19
19	B7	20
19	B7	21
19	B7	22
19	B7	23
19	B7	24
19	B7	25
19	B7	26
19	B7	27
19	B7	28
19	B7	29
19	B7	30
19	B7	31
19	B7	32
19	B7	33
19	B7	34
19	B7	35
19	B7	36
19	B7	37
19	B7	38
19	B7	39
19	B7	40
19	B7	41
19	B7	42
19	B7	43
19	B7	44
19	B7	45
19	B7	46
19	B7	47
19	B7	48
19	B7	49
19	B7	50
20	B8	1
20	B8	2
20	B8	3
20	B8	4
20	B8	5
20	B8	6
20	B8	7
20	B8	8
20	B8	9
20	B8	10
20	B8	11
20	B8	12
20	B8	13
20	B8	14
20	B8	15
20	B8	16
20	B8	17
20	B8	18
20	B8	19
20	B8	20
20	B8	21
20	B8	22
20	B8	23
20	B8	24
20	B8	25
20	B8	26
20	B8	27
20	B8	28
20	B8	29
20	B8	30
20	B8	31
20	B8	32
20	B8	33
20	B8	34
20	B8	35
20	B8	36
20	B8	37
20	B8	38
20	B8	39
20	B8	40
20	B8	41
20	B8	42
20	B8	43
20	B8	44
20	B8	45
20	B8	46
20	B8	47
20	B8	48
20	B8	49
20	B8	50
21	B9	1
21	B9	2
21	B9	3
21	B9	4
21	B9	5
21	B9	6
21	B9	7
21	B9	8
21	B9	9
21	B9	10
21	B9	11
21	B9	12
21	B9	13
21	B9	14
21	B9	15
21	B9	16
21	B9	17
21	B9	18
21	B9	19
21	B9	20
21	B9	21
21	B9	22
21	B9	23
21	B9	24
21	B9	25
21	B9	26
21	B9	27
21	B9	28
21	B9	29
21	B9	30
21	B9	31
21	B9	32
21	B9	33
21	B9	34
21	B9	35
21	B9	36
21	B9	37
21	B9	38
21	B9	39
21	B9	40
21	B9	41
21	B9	42
21	B9	43
21	B9	44
21	B9	45
21	B9	46
21	B9	47
21	B9	48
21	B9	49
21	B9	50
22	B10	1
22	B10	2
22	B10	3
22	B10	4
22	B10	5
22	B10	6
22	B10	7
22	B10	8
22	B10	9
22	B10	10
22	B10	11
22	B10	12
22	B10	13
22	B10	14
22	B10	15
22	B10	16
22	B10	17
22	B10	18
22	B10	19
22	B10	20
22	B10	21
22	B10	22
22	B10	23
22	B10	24
22	B10	25
22	B10	26
22	B10	27
22	B10	28
22	B10	29
22	B10	30
22	B10	31
22	B10	32
22	B10	33
22	B10	34
22	B10	35
22	B10	36
22	B10	37
22	B10	38
22	B10	39
22	B10	40
22	B10	41
22	B10	42
22	B10	43
22	B10	44
22	B10	45
22	B10	46
22	B10	47
22	B10	48
22	B10	49
22	B10	50
23	B11	1
23	B11	2
23	B11	3
23	B11	4
23	B11	5
23	B11	6
23	B11	7
23	B11	8
23	B11	9
23	B11	10
23	B11	11
23	B11	12
23	B11	13
23	B11	14
23	B11	15
23	B11	16
23	B11	17
23	B11	18
23	B11	19
23	B11	20
23	B11	21
23	B11	22
23	B11	23
23	B11	24
23	B11	25
23	B11	26
23	B11	27
23	B11	28
23	B11	29
23	B11	30
23	B11	31
23	B11	32
23	B11	33
23	B11	34
23	B11	35
23	B11	36
23	B11	37
23	B11	38
23	B11	39
23	B11	40
23	B11	41
23	B11	42
23	B11	43
23	B11	44
23	B11	45
23	B11	46
23	B11	47
23	B11	48
23	B11	49
23	B11	50
24	B12	1
24	B12	2
24	B12	3
24	B12	4
24	B12	5
24	B12	6
24	B12	7
24	B12	8
24	B12	9
24	B12	10
24	B12	11
24	B12	12
24	B12	13
24	B12	14
24	B12	15
24	B12	16
24	B12	17
24	B12	18
24	B12	19
24	B12	20
24	B12	21
24	B12	22
24	B12	23
24	B12	24
24	B12	25
24	B12	26
24	B12	27
24	B12	28
24	B12	29
24	B12	30
24	B12	31
24	B12	32
24	B12	33
24	B12	34
24	B12	35
24	B12	36
24	B12	37
24	B12	38
24	B12	39
24	B12	40
24	B12	41
24	B12	42
24	B12	43
24	B12	44
24	B12	45
24	B12	46
24	B12	47
24	B12	48
24	B12	49
24	B12	50
25	C1	1	GAPDH	0.171494	0.00149715
25	C1	2	GAPDH	0.174159	0.00236419
25	C1	3	GAPDH	0.175199	0.0016067
25	C1	4	GAPDH	0.177195	0.0018043
25	C1	5	GAPDH	0.176773	-0.000415151
25	C1	6	GAPDH	0.176714	-0.002273
25	C1	7	GAPDH	0.178014	-0.00277079
25	C1	8	GAPDH	0.181088	-0.00149485
25	C1	9	GAPDH	0.184778	0.000397078
25	C1	10	GAPDH	0.189324	0.0031457
25	C1	11	GAPDH	0.192231	0.00425457
25	C1	12	GAPDH	0.21078	0.0210055
25	C1	13	GAPDH	0.245281	0.0537089
25	C1	14	GAPDH	0.304155	0.110785
25	C1	15	GAPDH	0.412583	0.217415
25	C1	16	GAPDH	0.622841	0.425875
25	C1	17	GAPDH	1.00694	0.808174
25	C1	18	GAPDH	1.67035	1.46979
25	C1	19	GAPDH	2.6977	2.49534
25	C1	20	GAPDH	3.99519	3.79103
25	C1	21	GAPDH	5.23765	5.03169
25	C1	22	GAPDH	6.14163	5.93388
25	C1	23	GAPDH	6.72547	6.51592
25	C1	24	GAPDH	7.11466	6.90331
25	C1	25	GAPDH	7.37316	7.16001
25	C1	26	GAPDH	7.56754	7.3526
25	C1	27	GAPDH	7.69233	7.47559
25	C1	28	GAPDH	7.78655	7.56801
25	C1	29	GAPDH	7.87358	7.65324
25	C1	30	GAPDH	7.93242	7.71028
25	C1	31	GAPDH	7.96082	7.73688
25	C1	32	GAPDH	8.00236	7.77663
25	C1	33	GAPDH	8.0247	7.79717
25	C1	34	GAPDH	7.99304	7.76371
25	C1	35	GAPDH	7.9749	7.74378
25	C1	36	GAPDH	7.98159	7.74867
25	C1	37	GAPDH	7.99914	7.76442
25	C1	38	GAPDH	8.00579	7.76927
25	C1	39	GAPDH	7.9832	7.74488
25	C1	40	GAPDH	7.98228	7.74216
25	C1	41	GAPDH	8.00393	7.76202
25	C1	42	GAPDH	8.00806	7.76435
25	C1	43	GAPDH	7.98738	7.74186
25	C1	44	GAPDH	7.9736	7.72629
25	C1	45	GAPDH	7.97182	7.72272
25	C1	46	GAPDH	7.97177	7.72086
25	C1	47	GAPDH	7.96965	7.71695
25	C1	48	GAPDH	7.96084	7.70634
25	C1	49	GAPDH	7.9503	7.694
25	C1	50	GAPDH	7.90817	7.65008
26	C2	1	GAPDH	0.123941	0.00282483
26	C2	2	GAPDH	0.124689	0.00170902
26	C2	3	GAPDH	0.125082	0.000238042
26	C2	4	GAPDH	0.126922	0.000212984
26	C2	5	GAPDH	0.130343	0.00176988
26	C2	6	GAPDH	0.130608	0.000170514
26	C2	7	GAPDH	0.131032	-0.00126959
26	C2	8	GAPDH	0.131277	-0.00288837
26	C2	9	GAPDH	0.134778	-0.00125208
26	C2	10	GAPDH	0.139275	0.00138054
26	C2	11	GAPDH	0.141397	0.00163807
26	C2	12	GAPDH	0.15298	0.0113566
26	C2	13	GAPDH	0.179191	0.035704
26	C2	14	GAPDH	0.232751	0.0873997
26	C2	15	GAPDH	0.319291	0.172075
26	C2	16	GAPDH	0.487765	0.338685
26	C2	17	GAPDH	0.807635	0.65669
26	C2	18	GAPDH	1.36477	1.21196
26	C2	19	GAPDH	2.25905	2.10437
26	C2	20	GAPDH	3.46096	3.30443
26	C2	21	GAPDH	4.69654	4.53814
26	C2	22	GAPDH	5.68541	5.52514
26	C2	23	GAPDH	6.34097	6.17884
26	C2	24	GAPDH	6.75977	6.59578
26	C2	25	GAPDH	7.05009	6.88423
26	C2	26	GAPDH	7.24294	7.07522
26	C2	27	GAPDH	7.37821	7.20862
26	C2	28	GAPDH	7.49175	7.3203
26	C2	29	GAPDH	7.58016	7.40685
26	C2	30	GAPDH	7.64394	7.46876
26	C2	31	GAPDH	7.69075	7.51371
26	C2	32	GAPDH	7.71187	7.53296
26	C2	33	GAPDH	7.73851	7.55774
26	C2	34	GAPDH	7.75785	7.57521
26	C2	35	GAPDH	7.74745	7.56295
26	C2	36	GAPDH	7.74566	7.55929
26	C2	37	GAPDH	7.73081	7.54258
26	C2	38	GAPDH	7.7436	7.55351
26	C2	39	GAPDH	7.74887	7.55691
26	C2	40	GAPDH	7.73668	7.54286
26	C2	41	GAPDH	7.74169	7.54601
26	C2	42	GAPDH	7.76347	7.56592
26	C2	43	GAPDH	7.75571	7.5563
26	C2	44	GAPDH	7.72339	7.52211
26	C2	45	GAPDH	7.71591	7.51277
26	C2	46	GAPDH	7.71838	7.51337
26	C2	47	GAPDH	7.72233	7.51546
26	C2	48	GAPDH	7.72604	7.51731
26	C2	49	GAPDH	7.72328	7.51268
26	C2	50	GAPDH	7.70351	7.49105
27	C3	1	GAPDH	0.212482	-0.000176348
27	C3	2	GAPDH	0.213513	-0.000566183
27	C3	3	GAPDH	0.220248	0.00474842
27	C3	4	GAPDH	0.21772	0.000800049
27	C3	5	GAPDH	0.216123	-0.00221847
27	C3	6	GAPDH	0.215811	-0.00395073
27	C3	7	GAPDH	0.217255	-0.00392769
27	C3	8	GAPDH	0.222521	-8.3e-05
27	C3	9	GAPDH	0.22483	0.000805149
27	C3	10	GAPDH	0.229272	0.00382628
27	C3	11	GAPDH	0.23288	0.00601415
27	C3	12	GAPDH	0.25166	0.0233729
27	C3	13	GAPDH	0.284963	0.0552553
27	C3	14	GAPDH	0.349447	0.118318
27	C3	15	GAPDH	0.4655	0.232951
27	C3	16	GAPDH	0.688418	0.454448
27	C3	17	GAPDH	1.09172	0.856324
27	C3	18	GAPDH	1.78831	1.5515
27	C3	19	GAPDH	2.81425	2.57602
27	C3	20	GAPDH	4.02901	3.78935
27	C3	21	GAPDH	5.12826	4.88719
27	C3	22	GAPDH	5.88523	5.64273
27	C3	23	GAPDH	6.36123	6.11731
27	C3	24	GAPDH	6.65575	6.41041
27	C3	25	GAPDH	6.8539	6.60714
27	C3	26	GAPDH	7.00109	6.75291
27	C3	27	GAPDH	7.10443	6.85483
27	C3	28	GAPDH	7.18731	6.9363
27	C3	29	GAPDH	7.23962	6.98718
27	C3	30	GAPDH	7.29125	7.03739
27	C3	31	GAPDH	7.31824	7.06296
27	C3	32	GAPDH	7.32995	7.07325
27	C3	33	GAPDH	7.3392	7.08108
27	C3	34	GAPDH	7.34666	7.08711
27	C3	35	GAPDH	7.37182	7.11086
27	C3	36	GAPDH	7.37388	7.11149
27	C3	37	GAPDH	7.35253	7.08872
27	C3	38	GAPDH	7.33203	7.0668
27	C3	39	GAPDH	7.34023	7.07358
27	C3	40	GAPDH	7.33919	7.07112
27	C3	41	GAPDH	7.31972	7.05023
27	C3	42	GAPDH	7.31079	7.03988
27	C3	43	GAPDH	7.28641	7.01408
27	C3	44	GAPDH	7.29106	7.0173
27	C3	45	GAPDH	7.28901	7.01383
27	C3	46	GAPDH	7.26633	6.98973
27	C3	47	GAPDH	7.24241	6.9644
27	C3	48	GAPDH	7.24144	6.96201
27	C3	49	GAPDH	7.24605	6.9652
27	C3	50	GAPDH	7.22884	6.94656
28	C4	1	MYC	0.231477	0.000666946
28	C4	2	MYC	0.231571	7.50194e-05
28	C4	3	MYC	0.232615	0.000433801
28	C4	4	MYC	0.233027	0.000159388
28	C4	5	MYC	0.234102	0.000548241
28	C4	6	MYC	0.23408	-0.000159453
28	C4	7	MYC	0.23411	-0.000815455
28	C4	8	MYC	0.236501	0.000889751
28	C4	9	MYC	0.237517	0.00121927
28	C4	10	MYC	0.235953	-0.00103055
28	C4	11	MYC	0.23554	-0.00212985
28	C4	12	MYC	0.238259	-9.6113e-05
28	C4	13	MYC	0.238627	-0.000414693
28	C4	14	MYC	0.238718	-0.00100951
28	C4	15	MYC	0.241353	0.00093927
28	C4	16	MYC	0.241804	0.000704732
28	C4	17	MYC	0.242547	0.000761169
28	C4	18	MYC	0.24982	0.00734888
28	C4	19	MYC	0.261019	0.0178616
28	C4	20	MYC	0.276147	0.0323035
28	C4	21	MYC	0.312203	0.0676737
28	C4	22	MYC	0.383343	0.138128
28	C4	23	MYC	0.514635	0.268734
28	C4	24	MYC	0.760948	0.514361
28	C4	25	MYC	1.18787	0.9406
28	C4	26	MYC	1.82342	1.57546
28	C4	27	MYC	2.60029	2.35164
28	C4	28	MYC	3.40284	3.15351
28	C4	29	MYC	4.10685	3.85683
28	C4	30	MYC	4.68065	4.42995
28	C4	31	MYC	5.137	4.88561
28	C4	32	MYC	5.49783	5.24576
28	C4	33	MYC	5.78788	5.53512
28	C4	34	MYC	6.01551	5.76206
28	C4	35	MYC	6.20862	5.95448
28	C4	36	MYC	6.36856	6.11375
28	C4	37	MYC	6.49468	6.23918
28	C4	38	MYC	6.6211	6.36491
28	C4	39	MYC	6.72952	6.47265
28	C4	40	MYC	6.80625	6.54869
28	C4	41	MYC	6.89573	6.63749
28	C4	42	MYC	6.97605	6.71711
28	C4	43	MYC	7.03126	6.77164
28	C4	44	MYC	7.07774	6.81743
28	C4	45	MYC	7.12778	6.86679
28	C4	46	MYC	7.17323	6.91155
28	C4	47	MYC	7.21963	6.95727
28	C4	48	MYC	7.25714	6.99409
28	C4	49	MYC	7.29769	7.03396
28	C4	50	MYC	7.30429	7.03987
29	C5	1	MYC	0.259701	0.00492304
29	C5	2	MYC	0.260277	0.00468545
29	C5	3	MYC	0.259714	0.00331046
29	C5	4	MYC	0.257553	0.000336059
29	C5	5	MYC	0.25674	-0.00128987
29	C5	6	MYC	0.256923	-0.0019193
29	C5	7	MYC	0.258868	-0.00078709
29	C5	8	MYC	0.260094	-0.00037353
29	C5	9	MYC	0.260027	-0.00125357
29	C5	10	MYC	0.261381	-0.000712305
29	C5	11	MYC	0.26214	-0.000766433
29	C5	12	MYC	0.265484	0.00176545
29	C5	13	MYC	0.265973	0.00144161
29	C5	14	MYC	0.266392	0.00104765
29	C5	15	MYC	0.265995	-0.000162305
29	C5	16	MYC	0.26628	-0.000690379
29	C5	17	MYC	0.267836	5.35704e-05
29	C5	18	MYC	0.274432	0.00583611
29	C5	19	MYC	0.284788	0.01538
29	C5	20	MYC	0.30405	0.0338284
29	C5	21	MYC	0.340256	0.0692216
29	C5	22	MYC	0.416706	0.144859
29	C5	23	MYC	0.563208	0.290548
29	C5	24	MYC	0.832689	0.559217
29	C5	25	MYC	1.2932	1.01891
29	C5	26	MYC	1.97524	1.70014
29	C5	27	MYC	2.79448	2.51857
29	C5	28	MYC	3.59901	3.32229
29	C5	29	MYC	4.27781	4.00027
29	C5	30	MYC	4.83062	4.55227
29	C5	31	MYC	5.27411	4.99494
29	C5	32	MYC	5.62089	5.34091
29	C5	33	MYC	5.9021	5.62131
29	C5	34	MYC	6.12337	5.84177
29	C5	35	MYC	6.29654	6.01412
29	C5	36	MYC	6.44852	6.1653
29	C5	37	MYC	6.57834	6.2943
29	C5	38	MYC	6.69889	6.41404
29	C5	39	MYC	6.79747	6.51181
29	C5	40	MYC	6.86937	6.58289
29	C5	41	MYC	6.96442	6.67713
29	C5	42	MYC	7.03111	6.743
29	C5	43	MYC	7.06325	6.77433
29	C5	44	MYC	7.11274	6.82301
29	C5	45	MYC	7.16552	6.87498
29	C5	46	MYC	7.21989	6.92854
29	C5	47	MYC	7.26082	6.96865
29	C5	48	MYC	7.28187	6.98889
29	C5	49	MYC	7.31314	7.01935
29	C5	50	MYC	7.32325	7.02864
30	C6	1	MYC	0.338283	0.00297547
30	C6	2	MYC	0.338392	0.00250052
30	C6	3	MYC	0.338465	0.00198916
30	C6	4	MYC	0.338113	0.00105308
30	C6	5	MYC	0.338312	0.00066828
30	C6	6	MYC	0.337706	-0.00052237
30	C6	7	MYC	0.33769	-0.00112255
30	C6	8	MYC	0.338952	-0.000443967
30	C6	9	MYC	0.340715	0.000734965
30	C6	10	MYC	0.338942	-0.00162191
30	C6	11	MYC	0.338217	-0.00293111
30	C6	12	MYC	0.340437	-0.00129558
30	C6	13	MYC	0.341869	-0.000447693
30	C6	14	MYC	0.343338	0.000437358
30	C6	15	MYC	0.343249	-0.000235924
30	C6	16	MYC	0.345967	0.0018985
30	C6	17	MYC	0.346492	0.00183977
30	C6	18	MYC	0.349731	0.00449425
30	C6	19	MYC	0.359204	0.0133832
30	C6	20	MYC	0.376244	0.0298397
30	C6	21	MYC	0.404565	0.0575763
30	C6	22	MYC	0.4625	0.114927
30	C6	23	MYC	0.575373	0.227216
30	C6	24	MYC	0.78897	0.440229
30	C6	25	MYC	1.17882	0.829495
30	C6	26	MYC	1.802	1.45209
30	C6	27	MYC	2.63772	2.28723
30	C6	28	MYC	3.52755	3.17648
30	C6	29	MYC	4.30867	3.95701
30	C6	30	MYC	4.9465	4.59425
30	C6	31	MYC	5.45127	5.09844
30	C6	32	MYC	5.83754	5.48413
30	C6	33	MYC	6.13314	5.77914
30	C6	34	MYC	6.36222	6.00763
30	C6	35	MYC	6.57471	6.21955
30	C6	36	MYC	6.74347	6.38772
30	C6	37	MYC	6.88377	6.52743
30	C6	38	MYC	7.015	6.65808
30	C6	39	MYC	7.12077	6.76327
30	C6	40	MYC	7.19591	6.83782
30	C6	41	MYC	7.27154	6.91287
30	C6	42	MYC	7.34092	6.98167
30	C6	43	MYC	7.40518	7.04534
30	C6	44	MYC	7.46052	7.10009
30	C6	45	MYC	7.50065	7.13964
30	C6	46	MYC	7.54477	7.18318
30	C6	47	MYC	7.58626	7.22409
30	C6	48	MYC	7.62197	7.25921
30	C6	49	MYC	7.64306	7.27972
30	C6	50	MYC	7.65277	7.28885
31	C7	1	FOXP1	0.177824	0.00155092
31	C7	2	FOXP1	0.178436	0.0015483
31	C7	3	FOXP1	0.179237	0.00173399
31	C7	4	FOXP1	0.179651	0.0015336
31	C7	5	FOXP1	0.179584	0.000852525
31	C7	6	FOXP1	0.180069	0.000722137
31	C7	7	FOXP1	0.180054	9.28738e-05
31	C7	8	FOXP1	0.180844	0.000268258
31	C7	9	FOXP1	0.180287	-0.000903274
31	C7	10	FOXP1	0.179534	-0.00227064
31	C7	11	FOXP1	0.179695	-0.00272489
31	C7	12	FOXP1	0.181318	-0.00171589
31	C7	13	FOXP1	0.183339	-0.000309696
31	C7	14	FOXP1	0.183765	-0.000498496
31	C7	15	FOXP1	0.185425	0.00054728
31	C7	16	FOXP1	0.185054	-0.000438732
31	C7	17	FOXP1	0.184793	-0.00131439
31	C7	18	FOXP1	0.186222	-0.000500219
31	C7	19	FOXP1	0.188442	0.00110578
31	C7	20	FOXP1	0.18934	0.00138865
31	C7	21	FOXP1	0.190997	0.00243112
31	C7	22	FOXP1	0.196233	0.00705287
31	C7	23	FOXP1	0.204053	0.0142575
31	C7	24	FOXP1	0.218254	0.0278441
31	C7	25	FOXP1	0.242957	0.0519322
31	C7	26	FOXP1	0.296647	0.105008
31	C7	27	FOXP1	0.396987	0.204733
31	C7	28	FOXP1	0.567901	0.375033
31	C7	29	FOXP1	0.82228	0.628797
31	C7	30	FOXP1	1.13942	0.945321
31	C7	31	FOXP1	1.47828	1.28356
31	C7	32	FOXP1	1.80515	1.60983
31	C7	33	FOXP1	2.10238	1.90643
31	C7	34	FOXP1	2.37016	2.1736
31	C7	35	FOXP1	2.59401	2.39684
31	C7	36	FOXP1	2.7929	2.59512
31	C7	37	FOXP1	2.97524	2.77684
31	C7	38	FOXP1	3.13765	2.93864
31	C7	39	FOXP1	3.28239	3.08276
31	C7	40	FOXP1	3.42602	3.22578
31	C7	41	FOXP1	3.5529	3.35204
31	C7	42	FOXP1	3.68053	3.47905
31	C7	43	FOXP1	3.79331	3.59122
31	C7	44	FOXP1	3.8927	3.68999
31	C7	45	FOXP1	4.00076	3.79744
31	C7	46	FOXP1	4.10515	3.90122
31	C7	47	FOXP1	4.19697	3.99242
31	C7	48	FOXP1	4.28924	4.08408
31	C7	49	FOXP1	4.37517	4.16939
31	C7	50	FOXP1	4.45079	4.2444
32	C8	1	FOXP1	0.166926	0.00295672
32	C8	2	FOXP1	0.16707	0.0024827
32	C8	3	FOXP1	0.167532	0.00232744
32	C8	4	FOXP1	0.166372	0.000549794
32	C8	5	FOXP1	0.165381	-0.00105886
32	C8	6	FOXP1	0.164564	-0.00249366
32	C8	7	FOXP1	0.165346	-0.0023293
32	C8	8	FOXP1	0.16933	0.00103604
32	C8	9	FOXP1	0.17011	0.00119855
32	C8	10	FOXP1	0.170432	0.000902645
32	C8	11	FOXP1	0.169749	-0.000398315
32	C8	12	FOXP1	0.170406	-0.000358841
32	C8	13	FOXP1	0.172473	0.00109069
32	C8	14	FOXP1	0.17485	0.00284959
32	C8	15	FOXP1	0.172961	0.00034338
32	C8	16	FOXP1	0.171917	-0.00131862
32	C8	17	FOXP1	0.173958	0.000104158
32	C8	18	FOXP1	0.174374	-9.69168e-05
32	C8	19	FOXP1	0.172646	-0.00244284
32	C8	20	FOXP1	0.172067	-0.00364017
32	C8	21	FOXP1	0.173871	-0.00245402
32	C8	22	FOXP1	0.17873	0.00178771
32	C8	23	FOXP1	0.181962	0.00440156
32	C8	24	FOXP1	0.184558	0.00637991
32	C8	25	FOXP1	0.196831	0.0180356
32	C8	26	FOXP1	0.219378	0.0399645
32	C8	27	FOXP1	0.260783	0.080752
32	C8	28	FOXP1	0.340329	0.15968
32	C8	29	FOXP1	0.488146	0.306879
32	C8	30	FOXP1	0.738726	0.556841
32	C8	31	FOXP1	1.10279	0.920288
32	C8	32	FOXP1	1.51971	1.33659
32	C8	33	FOXP1	1.89012	1.70638
32	C8	34	FOXP1	2.21854	2.03418
32	C8	35	FOXP1	2.53486	2.34989
32	C8	36	FOXP1	2.84073	2.65514
32	C8	37	FOXP1	3.11722	2.93101
32	C8	38	FOXP1	3.36493	3.1781
32	C8	39	FOXP1	3.59222	3.40478
32	C8	40	FOXP1	3.79223	3.60417
32	C8	41	FOXP1	3.96935	3.78067
32	C8	42	FOXP1	4.13587	3.94657
32	C8	43	FOXP1	4.2818	4.09189
32	C8	44	FOXP1	4.42649	4.23595
32	C8	45	FOXP1	4.55852	4.36737
32	C8	46	FOXP1	4.67942	4.48765
32	C8	47	FOXP1	4.78714	4.59475
32	C8	48	FOXP1	4.87805	4.68504
32	C8	49	FOXP1	4.97682	4.7832
32	C8	50	FOXP1	5.05769	4.86345
33	C9	1	FOXP1	0.165725	0.000356533
33	C9	2	FOXP1	0.165648	-0.000246574
33	C9	3	FOXP1	0.165903	-0.000516179
33	C9	4	FOXP1	0.168293	0.00134788
33	C9	5	FOXP1	0.168578	0.00110705
33	C9	6	FOXP1	0.169054	0.00105822
33	C9	7	FOXP1	0.16895	0.000428398
33	C9	8	FOXP1	0.16899	-5.72137e-05
33	C9	9	FOXP1	0.167673	-0.00189968
33	C9	10	FOXP1	0.167465	-0.00263283
33	C9	11	FOXP1	0.170411	-0.00021224
33	C9	12	FOXP1	0.1741	0.00295091
33	C9	13	FOXP1	0.173979	0.00230473
33	C9	14	FOXP1	0.173472	0.00127237
33	C9	15	FOXP1	0.172799	7.3766e-05
33	C9	16	FOXP1	0.172063	-0.00118754
33	C9	17	FOXP1	0.169586	-0.00419087
33	C9	18	FOXP1	0.16889	-0.00541217
33	C9	19	FOXP1	0.172281	-0.00254613
33	C9	20	FOXP1	0.175788	0.000435352
33	C9	21	FOXP1	0.177672	0.00179373
33	C9	22	FOXP1	0.178835	0.00243116
33	C9	23	FOXP1	0.180381	0.00345128
33	C9	24	FOXP1	0.183367	0.00591256
33	C9	25	FOXP1	0.194478	0.0164974
33	C9	26	FOXP1	0.21473	0.0362239
33	C9	27	FOXP1	0.250631	0.0716001
33	C9	28	FOXP1	0.315729	0.136172
33	C9	29	FOXP1	0.445257	0.265175
33	C9	30	FOXP1	0.679214	0.498606
33	C9	31	FOXP1	1.07302	0.891884
33	C9	32	FOXP1	1.62614	1.44448
33	C9	33	FOXP1	2.27303	2.09085
33	C9	34	FOXP1	2.90962	2.72691
33	C9	35	FOXP1	3.46874	3.2855
33	C9	36	FOXP1	3.94701	3.76325
33	C9	37	FOXP1	4.36964	4.18535
33	C9	38	FOXP1	4.73568	4.55087
33	C9	39	FOXP1	5.05191	4.86657
33	C9	40	FOXP1	5.31623	5.13036
33	C9	41	FOXP1	5.53943	5.35304
33	C9	42	FOXP1	5.73113	5.54422
33	C9	43	FOXP1	5.89688	5.70944
33	C9	44	FOXP1	6.04054	5.85258
33	C9	45	FOXP1	6.16669	5.9782
33	C9	46	FOXP1	6.28098	6.09197
33	C9	47	FOXP1	6.38185	6.19231
33	C9	48	FOXP1	6.47271	6.28265
33	C9	49	FOXP1	6.55129	6.3607
33	C9	50	FOXP1	6.60679	6.41567
34	C10	1
34	C10	2
34	C10	3
34	C10	4
34	C10	5
34	C10	6
34	C10	7
34	C10	8
34	C10	9
34	C10	10
34	C10	11
34	C10	12
34	C10	13
34	C10	14
34	C10	15
34	C10	16
34	C10	17
34	C10	18
34	C10	19
34	C10	20
34	C10	21
34	C10	22
34	C10	23
34	C10	24
34	C10	25
34	C10	26
34	C10	27
34	C10	28
34	C10	29
34	C10	30
34	C10	31
34	C10	32
34	C10	33
34	C10	34
34	C10	35
34	C10	36
34	C10	37
34	C10	38
34	C10	39
34	C10	40
34	C10	41
34	C10	42
34	C10	43
34	C10	44
34	C10	45
34	C10	46
34	C10	47
34	C10	48
34	C10	49
34	C10	50
35	C11	1
35	C11	2
35	C11	3
35	C11	4
35	C11	5
35	C11	6
35	C11	7
35	C11	8
35	C11	9
35	C11	10
35	C11	11
35	C11	12
35	C11	13
35	C11	14
35	C11	15
35	C11	16
35	C11	17
35	C11	18
35	C11	19
35	C11	20
35	C11	21
35	C11	22
35	C11	23
35	C11	24
35	C11	25
35	C11	26
35	C11	27
35	C11	28
35	C11	29
35	C11	30
35	C11	31
35	C11	32
35	C11	33
35	C11	34
35	C11	35
35	C11	36
35	C11	37
35	C11	38
35	C11	39
35	C11	40
35	C11	41
35	C11	42
35	C11	43
35	C11	44
35	C11	45
35	C11	46
35	C11	47
35	C11	48
35	C11	49
35	C11	50
36	C12	1
36	C12	2
36	C12	3
36	C12	4
36	C12	5
36	C12	6
36	C12	7
36	C12	8
36	C12	9
36	C12	10
36	C12	11
36	C12	12
36	C12	13
36	C12	14
36	C12	15
36	C12	16
36	C12	17
36	C12	18
36	C12	19
36	C12	20
36	C12	21
36	C12	22
36	C12	23
36	C12	24
36	C12	25
36	C12	26
36	C12	27
36	C12	28
36	C12	29
36	C12	30
36	C12	31
36	C12	32
36	C12	33
36	C12	34
36	C12	35
36	C12	36
36	C12	37
36	C12	38
36	C12	39
36	C12	40
36	C12	41
36	C12	42
36	C12	43
36	C12	44
36	C12	45
36	C12	46
36	C12	47
36	C12	48
36	C12	49
36	C12	50
37	D1	1
37	D1	2
37	D1	3
37	D1	4
37	D1	5
37	D1	6
37	D1	7
37	D1	8
37	D1	9
37	D1	10
37	D1	11
37	D1	12
37	D1	13
37	D1	14
37	D1	15
37	D1	16
37	D1	17
37	D1	18
37	D1	19
37	D1	20
37	D1	21
37	D1	22
37	D1	23
37	D1	24
37	D1	25
37	D1	26
37	D1	27
37	D1	28
37	D1	29
37	D1	30
37	D1	31
37	D1	32
37	D1	33
37	D1	34
37	D1	35
37	D1	36
37	D1	37
37	D1	38
37	D1	39
37	D1	40
37	D1	41
37	D1	42
37	D1	43
37	D1	44
37	D1	45
37	D1	46
37	D1	47
37	D1	48
37	D1	49
37	D1	50
38	D2	1
38	D2	2
38	D2	3
38	D2	4
38	D2	5
38	D2	6
38	D2	7
38	D2	8
38	D2	9
38	D2	10
38	D2	11
38	D2	12
38	D2	13
38	D2	14
38	D2	15
38	D2	16
38	D2	17
38	D2	18
38	D2	19
38	D2	20
38	D2	21
38	D2	22
38	D2	23
38	D2	24
38	D2	25
38	D2	26
38	D2	27
38	D2	28
38	D2	29
38	D2	30
38	D2	31
38	D2	32
38	D2	33
38	D2	34
38	D2	35
38	D2	36
38	D2	37
38	D2	38
38	D2	39
38	D2	40
38	D2	41
38	D2	42
38	D2	43
38	D2	44
38	D2	45
38	D2	46
38	D2	47
38	D2	48
38	D2	49
38	D2	50
39	D3	1
39	D3	2
39	D3	3
39	D3	4
39	D3	5
39	D3	6
39	D3	7
39	D3	8
39	D3	9
39	D3	10
39	D3	11
39	D3	12
39	D3	13
39	D3	14
39	D3	15
39	D3	16
39	D3	17
39	D3	18
39	D3	19
39	D3	20
39	D3	21
39	D3	22
39	D3	23
39	D3	24
39	D3	25
39	D3	26
39	D3	27
39	D3	28
39	D3	29
39	D3	30
39	D3	31
39	D3	32
39	D3	33
39	D3	34
39	D3	35
39	D3	36
39	D3	37
39	D3	38
39	D3	39
39	D3	40
39	D3	41
39	D3	42
39	D3	43
39	D3	44
39	D3	45
39	D3	46
39	D3	47
39	D3	48
39	D3	49
39	D3	50
40	D4	1
40	D4	2
40	D4	3
40	D4	4
40	D4	5
40	D4	6
40	D4	7
[truncated: 2,843 more rows]

## Sheet: Results
Block Type	96-Well 0.2-mL Block
Calibration Background is expired	No
Calibration Background performed on	08-10-2018
Calibration Pure Dye ABY is expired	No
Calibration Pure Dye ABY performed on	08-10-2018
Calibration Pure Dye FAM is expired	No
Calibration Pure Dye FAM performed on	08-10-2018
Calibration Pure Dye JUN is expired	No
Calibration Pure Dye JUN performed on	08-10-2018
Calibration Pure Dye NED is expired	No
Calibration Pure Dye NED performed on	08-10-2018
Calibration Pure Dye ROX is expired	No
Calibration Pure Dye ROX performed on	08-10-2018
Calibration Pure Dye SYBR is expired	No
Calibration Pure Dye SYBR performed on	08-10-2018
Calibration Pure Dye TAMRA is expired	No
Calibration Pure Dye TAMRA performed on	08-10-2018
Calibration Pure Dye VIC is expired	No
Calibration Pure Dye VIC performed on	08-10-2018
Calibration ROI is expired	No
Calibration ROI performed on	08-10-2018
Calibration Uniformity is expired	No
Calibration Uniformity performed on	08-10-2018
Chemistry	SYBR_GREEN
Date Created	2020-04-02 04:26:17 AM CEST
Experiment Barcode
Experiment Comment
Experiment File Name	D:\Users\INSTR-ADMIN\Desktop\Simon\2020-04-02 iPSC MYC FOXP1.eds
Experiment Name	2020-04-02 iPSC MYC FOXP1
Experiment Run End Time	2020-04-02 15:42:27 PM CEST
Experiment Type	Melt Curve
Instrument Name	272322942
Instrument Serial Number	272322942
Instrument Type	QuantStudio™ 3 System
Passive Reference	ROX
Post-read Stage/Step
Pre-read Stage/Step
Quantification Cycle Method	Ct
Signal Smoothing On	true
Stage where Melt Analysis is performed	Stage1
Stage/ Cycle where Ct Analysis is performed	Stage2, Step2
User Name
Well	Well Position	Omit	Sample Name	Target Name	Task	Reporter	Quencher	CT	Ct Mean	Ct SD	Automatic Ct Threshold	Ct Threshold	Automatic Baseline	Baseline Start	Baseline End	Comments	Cq Conf	MTP	HIGHSD	Tm1	Tm2	Tm3	Tm4
25	C1	FALSE	10 - iPSC	GAPDH	UNKNOWN	SYBR	None	16.8902	16.9589	0.215368	TRUE	0.755731	TRUE	3	10		0.985284	N	N	80.5861
26	C2	FALSE	10 - iPSC	GAPDH	UNKNOWN	SYBR	None	17.2003	16.9589	0.215368	TRUE	0.755731	TRUE	3	11		0.983275	N	N	80.4324
27	C3	FALSE	10 - iPSC	GAPDH	UNKNOWN	SYBR	None	16.7863	16.9589	0.215368	TRUE	0.755731	TRUE	3	10		0.986312	N	N	81.0557
28	C4	FALSE	10 - iPSC	MYC	UNKNOWN	SYBR	None	24.2061	24.2451	0.196474	TRUE	0.604174	TRUE	3	17		0.989006	N	N	76.1367
29	C5	FALSE	10 - iPSC	MYC	UNKNOWN	SYBR	None	24.0711	24.2451	0.196474	TRUE	0.604174	TRUE	3	17		0.989419	N	N	76.1173
30	C6	FALSE	10 - iPSC	MYC	UNKNOWN	SYBR	None	24.4582	24.2451	0.196474	TRUE	0.604174	TRUE	3	17		0.992667	N	N	76.4244
31	C7	FALSE	10 - iPSC	FOXP1	UNKNOWN	SYBR	None	27.2187	28.2315	0.886496	TRUE	0.241087	TRUE	3	21		0.990777	Y	Y	70.8971	81.0306	62.2991
32	C8	FALSE	10 - iPSC	FOXP1	UNKNOWN	SYBR	None	28.6092	28.2315	0.886496	TRUE	0.241087	TRUE	3	23		0.992502	Y	Y	81.0306	67.8264
33	C9	FALSE	10 - iPSC	FOXP1	UNKNOWN	SYBR	None	28.8666	28.2315	0.886496	TRUE	0.241087	TRUE	3	23		0.995958	N	Y	81.0547

## Sheet: Melt Curve Raw Data
Block Type	96-Well 0.2-mL Block
Calibration Background is expired	No
Calibration Background performed on	08-10-2018
Calibration Pure Dye ABY is expired	No
Calibration Pure Dye ABY performed on	08-10-2018
Calibration Pure Dye FAM is expired	No
Calibration Pure Dye FAM performed on	08-10-2018
Calibration Pure Dye JUN is expired	No
Calibration Pure Dye JUN performed on	08-10-2018
Calibration Pure Dye NED is expired	No
Calibration Pure Dye NED performed on	08-10-2018
Calibration Pure Dye ROX is expired	No
Calibration Pure Dye ROX performed on	08-10-2018
Calibration Pure Dye SYBR is expired	No
Calibration Pure Dye SYBR performed on	08-10-2018
Calibration Pure Dye TAMRA is expired	No
Calibration Pure Dye TAMRA performed on	08-10-2018
Calibration Pure Dye VIC is expired	No
Calibration Pure Dye VIC performed on	08-10-2018
Calibration ROI is expired	No
Calibration ROI performed on	08-10-2018
Calibration Uniformity is expired	No
Calibration Uniformity performed on	08-10-2018
Chemistry	SYBR_GREEN
Date Created	2020-04-02 04:26:19 AM CEST
Experiment Barcode
Experiment Comment
Experiment File Name	D:\Users\INSTR-ADMIN\Desktop\Simon\2020-04-02 iPSC MYC FOXP1.eds
Experiment Name	2020-04-02 iPSC MYC FOXP1
Experiment Run End Time	2020-04-02 15:42:27 PM CEST
Experiment Type	Melt Curve
Instrument Name	272322942
Instrument Serial Number	272322942
Instrument Type	QuantStudio™ 3 System
Passive Reference	ROX
Post-read Stage/Step
Pre-read Stage/Step
Quantification Cycle Method	Ct
Signal Smoothing On	true
Stage where Melt Analysis is performed	Stage1
Stage/ Cycle where Ct Analysis is performed	Stage2, Step2
User Name
Well	Well Position	Reading	Temperature	Fluorescence	Derivative	Target Name
25	C1	1	59.9974	902707	21532.7	GAPDH
25	C1	2	60.3047	897919	21947.2	GAPDH
25	C1	3	60.612	894589	22442.3	GAPDH
25	C1	4	60.9193	888264	22988.3	GAPDH
25	C1	5	61.2266	880546	23538.9	GAPDH
25	C1	6	61.5339	873058	24051.2	GAPDH
25	C1	7	61.8412	865396	24501.9	GAPDH
25	C1	8	62.1485	857631	24890	GAPDH
25	C1	9	62.4557	849695	25228.1	GAPDH
25	C1	10	62.763	842153	25527.9	GAPDH
25	C1	11	63.0703	834264	25807	GAPDH
25	C1	12	63.3776	826061	26040.8	GAPDH
25	C1	13	63.6849	818574	26210.1	GAPDH
25	C1	14	63.9922	808418	26311.4	GAPDH
25	C1	15	64.2995	801127	26354.7	GAPDH
25	C1	16	64.6068	792857	26358.3	GAPDH
25	C1	17	64.9141	783768	26339.9	GAPDH
25	C1	18	65.2214	776378	26309.8	GAPDH
25	C1	19	65.5287	767258	26271.7	GAPDH
25	C1	20	65.836	760251	26228.4	GAPDH
25	C1	21	66.1433	750406	26186.1	GAPDH
25	C1	22	66.4506	743078	26154.1	GAPDH
25	C1	23	66.7579	735653	26138.1	GAPDH
25	C1	24	67.0651	727314	26136.7	GAPDH
25	C1	25	67.3724	718866	26140.2	GAPDH
25	C1	26	67.6797	710894	26136.6	GAPDH
25	C1	27	67.987	702928	26117.1	GAPDH
25	C1	28	68.2943	694439	26078.5	GAPDH
25	C1	29	68.6016	686489	26021.5	GAPDH
25	C1	30	68.9089	678051	25949.1	GAPDH
25	C1	31	69.2162	670204	25866.7	GAPDH
25	C1	32	69.5235	661935	25782.8	GAPDH
25	C1	33	69.8308	652838	25709.1	GAPDH
25	C1	34	70.1381	646614	25656	GAPDH
25	C1	35	70.4454	638428	25628	GAPDH
25	C1	36	70.7527	630177	25620.1	GAPDH
25	C1	37	71.06	621668	25620.4	GAPDH
25	C1	38	71.3672	614171	25614.4	GAPDH
25	C1	39	71.6745	605604	25592.8	GAPDH
25	C1	40	71.9818	598135	25557.3	GAPDH
25	C1	41	72.2891	587996	25519.4	GAPDH
25	C1	42	72.5964	581397	25502.9	GAPDH
25	C1	43	72.9037	572806	25535.5	GAPDH
25	C1	44	73.211	565151	25641.1	GAPDH
25	C1	45	73.5183	557890	25835.9	GAPDH
25	C1	46	73.8256	548408	26106.5	GAPDH
25	C1	47	74.1329	540389	26440.1	GAPDH
25	C1	48	74.4402	532467	26829.5	GAPDH
25	C1	49	74.7475	523104	27280.9	GAPDH
25	C1	50	75.0548	515371	27817.3	GAPDH
25	C1	51	75.3621	506441	28478.1	GAPDH
25	C1	52	75.6694	497391	29319.8	GAPDH
25	C1	53	75.9767	488691	30418.2	GAPDH
25	C1	54	76.284	480663	31873.7	GAPDH
25	C1	55	76.5912	470533	33822.7	GAPDH
25	C1	56	76.8985	460075	36447.4	GAPDH
25	C1	57	77.2058	449190	39972.8	GAPDH
25	C1	58	77.5131	438076	44630.8	GAPDH
25	C1	59	77.8204	425652	50589.1	GAPDH
25	C1	60	78.1277	411612	57863.2	GAPDH
25	C1	61	78.435	394200	66255.1	GAPDH
25	C1	62	78.7423	372765	75362.5	GAPDH
25	C1	63	79.0496	347497	84663.6	GAPDH
25	C1	64	79.3569	313753	93624.7	GAPDH
25	C1	65	79.6642	283914	101747	GAPDH
25	C1	66	79.9715	252561	108500	GAPDH
25	C1	67	80.2788	226297	113190	GAPDH
25	C1	68	80.5861	190117	114908	GAPDH
25	C1	69	80.8933	143385	112683	GAPDH
25	C1	70	81.2006	100261	105859	GAPDH
25	C1	71	81.5079	59461.6	94494.5	GAPDH
25	C1	72	81.8152	32363.5	79564.8	GAPDH
25	C1	73	82.1225	19170.5	62797	GAPDH
25	C1	74	82.4298	14250.7	46195.4	GAPDH
25	C1	75	82.7371	13446.5	31481.3	GAPDH
25	C1	76	83.0444	12655.5	20182.2	GAPDH
25	C1	77	83.3517	11385.1	12299.4	GAPDH
25	C1	78	83.659	11480.1	7036.57	GAPDH
25	C1	79	83.9663	10992.8	3793.04	GAPDH
25	C1	80	84.2736	11006.2	1930.38	GAPDH
25	C1	81	84.5809	10266.1	923.152	GAPDH
25	C1	82	84.8882	11391.5	406.033	GAPDH
25	C1	83	85.1955	11011.7	154.695	GAPDH
25	C1	84	85.5027	10025	43.584	GAPDH
25	C1	85	85.81	10218.1	7.45117	GAPDH
25	C1	86	86.1173	11175.4	14.5625	GAPDH
25	C1	87	86.4246	9705.88	49.3203	GAPDH
25	C1	88	86.7319	10038.8	100.84	GAPDH
25	C1	89	87.0392	9989.69	156.475	GAPDH
25	C1	90	87.3465	9911.91	200.74	GAPDH
25	C1	91	87.6538	9325.24	219.518	GAPDH
25	C1	92	87.9611	8083.07	206.883	GAPDH
25	C1	93	88.2684	9371.8	169.551	GAPDH
25	C1	94	88.5757	9255.98	124.34	GAPDH
25	C1	95	88.883	8568.23	88.7891	GAPDH
25	C1	96	89.1903	9015.48	70.8906	GAPDH
25	C1	97	89.4976	8295.75	65.2168	GAPDH
25	C1	98	89.8049	8253.83	58.0488	GAPDH
25	C1	99	90.1122	8174.63	37.4199	GAPDH
25	C1	100	90.4194	7805.78	0.951172	GAPDH
25	C1	101	90.7267	7831.3	-43.2188	GAPDH
25	C1	102	91.034	8492.61	-82.2305	GAPDH
25	C1	103	91.3413	7732.68	-106.453	GAPDH
25	C1	104	91.6486	7884.73	-114.1	GAPDH
25	C1	105	91.9559	7365.73	-110.041	GAPDH
25	C1	106	92.2632	7392.9	-100.896	GAPDH
25	C1	107	92.5705	8159.1	-91.0898	GAPDH
25	C1	108	92.8778	7036.77	-82.5625	GAPDH
25	C1	109	93.1851	7443.95	-76.6426	GAPDH
25	C1	110	93.4924	6751.79	-74.8945	GAPDH
25	C1	111	93.7997	7295.03	-77.959	GAPDH
25	C1	112	94.107	7048.86	-84.4043	GAPDH
25	C1	113	94.4143	7403.28	-91.4902	GAPDH
25	C1	114	94.7215	6335.31	-97.2324	GAPDH
26	C2	1	59.9974	930707	21417	GAPDH
26	C2	2	60.3047	927208	21935.4	GAPDH
26	C2	3	60.612	921363	22545.8	GAPDH
26	C2	4	60.9193	916397	23236.1	GAPDH
26	C2	5	61.2266	908986	23968.4	GAPDH
26	C2	6	61.5339	901652	24688.3	GAPDH
26	C2	7	61.8412	893812	25343.3	GAPDH
26	C2	8	62.1485	885144	25901.6	GAPDH
26	C2	9	62.4557	877011	26361.2	GAPDH
26	C2	10	62.763	868408	26744.7	GAPDH
26	C2	11	63.0703	859680	27099	GAPDH
26	C2	12	63.3776	853131	27447.3	GAPDH
26	C2	13	63.6849	842942	27759.6	GAPDH
26	C2	14	63.9922	835819	28008.2	GAPDH
26	C2	15	64.2995	825419	28162.2	GAPDH
26	C2	16	64.6068	816152	28208.3	GAPDH
26	C2	17	64.9141	807410	28160.7	GAPDH
26	C2	18	65.2214	797871	28054.5	GAPDH
26	C2	19	65.5287	789748	27929.2	GAPDH
26	C2	20	65.836	781734	27813.5	GAPDH
26	C2	21	66.1433	772968	27719.9	GAPDH
26	C2	22	66.4506	763503	27648.9	GAPDH
26	C2	23	66.7579	755253	27595	GAPDH
26	C2	24	67.0651	747212	27550.2	GAPDH
26	C2	25	67.3724	738992	27503	GAPDH
26	C2	26	67.6797	729928	27441	GAPDH
26	C2	27	67.987	721342	27354.7	GAPDH
26	C2	28	68.2943	712692	27244.8	GAPDH
26	C2	29	68.6016	704482	27123.7	GAPDH
26	C2	30	68.9089	695601	27013.2	GAPDH
26	C2	31	69.2162	686740	26936.1	GAPDH
26	C2	32	69.5235	679449	26906.2	GAPDH
26	C2	33	69.8308	670854	26915.1	GAPDH
26	C2	34	70.1381	662193	26951.2	GAPDH
26	C2	35	70.4454	654179	27002.2	GAPDH
26	C2	36	70.7527	645729	27048.1	GAPDH
26	C2	37	71.06	636576	27079.3	GAPDH
26	C2	38	71.3672	628345	27092.5	GAPDH
26	C2	39	71.6745	620129	27088.8	GAPDH
26	C2	40	71.9818	611114	27074.5	GAPDH
26	C2	41	72.2891	602009	27063.6	GAPDH
26	C2	42	72.5964	593301	27080	GAPDH
26	C2	43	72.9037	584751	27150	GAPDH
26	C2	44	73.211	577252	27290.5	GAPDH
26	C2	45	73.5183	568719	27500.4	GAPDH
26	C2	46	73.8256	559183	27764.6	GAPDH
26	C2	47	74.1329	550404	28070.4	GAPDH
26	C2	48	74.4402	541287	28425.3	GAPDH
26	C2	49	74.7475	531682	28862.8	GAPDH
26	C2	50	75.0548	524392	29432.8	GAPDH
26	C2	51	75.3621	515074	30189.1	GAPDH
26	C2	52	75.6694	505856	31185.8	GAPDH
26	C2	53	75.9767	495722	32492.2	GAPDH
26	C2	54	76.284	486495	34217.6	GAPDH
26	C2	55	76.5912	475996	36530.9	GAPDH
26	C2	56	76.8985	465579	39658.9	GAPDH
26	C2	57	77.2058	455508	43856.1	GAPDH
26	C2	58	77.5131	440813	49343.6	GAPDH
26	C2	59	77.8204	428786	56228.4	GAPDH
26	C2	60	78.1277	411949	64426.5	GAPDH
26	C2	61	78.435	393084	73628.7	GAPDH
26	C2	62	78.7423	368633	83338.1	GAPDH
26	C2	63	79.0496	339789	92971	GAPDH
26	C2	64	79.3569	304729	101958	GAPDH
26	C2	65	79.6642	272473	109759	GAPDH
26	C2	66	79.9715	242533	115771	GAPDH
26	C2	67	80.2788	212871	119205	GAPDH
26	C2	68	80.5861	173321	119099	GAPDH
26	C2	69	80.8933	123493	114567	GAPDH
26	C2	70	81.2006	81387.5	105220	GAPDH
26	C2	71	81.5079	44269.7	91528.3	GAPDH
26	C2	72	81.8152	23571.5	74881.2	GAPDH
26	C2	73	82.1225	14685.7	57265.4	GAPDH
26	C2	74	82.4298	12126.8	40694.9	GAPDH
26	C2	75	82.7371	11127.1	26701.6	GAPDH
26	C2	76	83.0444	9719.23	17085.8	GAPDH
26	C2	77	83.3517	8915.2	10334.9	GAPDH
26	C2	78	83.659	8650.27	5964.05	GAPDH
26	C2	79	83.9663	7575.04	3326.72	GAPDH
26	C2	80	84.2736	8771.39	1824.08	GAPDH
26	C2	81	84.5809	7487.15	1002.67	GAPDH
26	C2	82	84.8882	8409.39	562.932	GAPDH
26	C2	83	85.1955	7676.74	325.211	GAPDH
26	C2	84	85.5027	6978.56	190.229	GAPDH
26	C2	85	85.81	7786.37	109.275	GAPDH
26	C2	86	86.1173	7386.36	64.0332	GAPDH
26	C2	87	86.4246	7118.4	51.5176	GAPDH
26	C2	88	86.7319	7181.9	71.8164	GAPDH
26	C2	89	87.0392	7574.66	119.449	GAPDH
26	C2	90	87.3465	7150.59	180.359	GAPDH
26	C2	91	87.6538	6057.96	235.277	GAPDH
26	C2	92	87.9611	6303.16	267.047	GAPDH
26	C2	93	88.2684	6551.52	267.348	GAPDH
26	C2	94	88.5757	5994.99	238.943	GAPDH
26	C2	95	88.883	6037.7	193.309	GAPDH
26	C2	96	89.1903	5297.03	146.15	GAPDH
26	C2	97	89.4976	6083.1	112.939	GAPDH
26	C2	98	89.8049	6136.55	104.746	GAPDH
26	C2	99	90.1122	5383.7	124.5	GAPDH
26	C2	100	90.4194	5390.34	165.148	GAPDH
26	C2	101	90.7267	5316.08	211.494	GAPDH
26	C2	102	91.034	5137.61	245.469	GAPDH
26	C2	103	91.3413	4314.65	252.812	GAPDH
26	C2	104	91.6486	4677.37	228.471	GAPDH
26	C2	105	91.9559	4366.48	178.773	GAPDH
26	C2	106	92.2632	4434.31	119.258	GAPDH
26	C2	107	92.5705	4195.21	68.207	GAPDH
26	C2	108	92.8778	4700.92	38.0762	GAPDH
26	C2	109	93.1851	4457.01	28.9941	GAPDH
26	C2	110	93.4924	3759.97	28.8125	GAPDH
26	C2	111	93.7997	3557.56	20.6602	GAPDH
26	C2	112	94.107	3665.12	-6.27344	GAPDH
26	C2	113	94.4143	3546.73	-50.1855	GAPDH
26	C2	114	94.7215	4639.27	-98.9863	GAPDH
27	C3	1	59.9964	728166	16554.1	GAPDH
27	C3	2	60.3038	724904	16861.1	GAPDH
27	C3	3	60.6113	721601	17274.5	GAPDH
27	C3	4	60.9187	718160	17793	GAPDH
27	C3	5	61.2261	712373	18378	GAPDH
27	C3	6	61.5336	706489	18965.6	GAPDH
27	C3	7	61.841	701107	19491.7	GAPDH
27	C3	8	62.1484	693129	19925	GAPDH
27	C3	9	62.4559	687076	20256.1	GAPDH
27	C3	10	62.7633	681288	20504	GAPDH
27	C3	11	63.0708	674594	20696.6	GAPDH
27	C3	12	63.3782	668358	20845.9	GAPDH
27	C3	13	63.6856	662313	20942.9	GAPDH
27	C3	14	63.9931	655829	20968.8	GAPDH
27	C3	15	64.3005	647831	20914.9	GAPDH
27	C3	16	64.6079	640937	20795	GAPDH
27	C3	17	64.9154	634609	20643.2	GAPDH
27	C3	18	65.2228	628548	20497	GAPDH
27	C3	19	65.5302	622404	20380.4	GAPDH
27	C3	20	65.8377	615895	20295.9	GAPDH
27	C3	21	66.1451	609756	20232.3	GAPDH
27	C3	22	66.4525	602720	20176	GAPDH
27	C3	23	66.76	596845	20121.4	GAPDH
27	C3	24	67.0674	590852	20069.6	GAPDH
27	C3	25	67.3748	584100	20023	GAPDH
27	C3	26	67.6823	578924	19979	GAPDH
27	C3	27	67.9897	572140	19930.8	GAPDH
27	C3	28	68.2971	565785	19873.3	GAPDH
27	C3	29	68.6046	558920	19809.5	GAPDH
27	C3	30	68.912	553376	19751	GAPDH
27	C3	31	69.2195	546834	19711.5	GAPDH
27	C3	32	69.5269	541627	19698.2	GAPDH
27	C3	33	69.8343	533944	19705.6	GAPDH
27	C3	34	70.1418	529466	19716.4	GAPDH
27	C3	35	70.4492	523034	19708.4	GAPDH
27	C3	36	70.7566	516000	19665.2	GAPDH
27	C3	37	71.0641	509425	19585.2	GAPDH
27	C3	38	71.3715	504233	19479.4	GAPDH
27	C3	39	71.6789	497560	19367.6	GAPDH
27	C3	40	71.9864	491695	19272.5	GAPDH
27	C3	41	72.2938	484652	19213.6	GAPDH
27	C3	42	72.6012	480081	19203.9	GAPDH
27	C3	43	72.9087	473119	19249.2	GAPDH
27	C3	44	73.2161	467004	19347.1	GAPDH
27	C3	45	73.5236	461102	19487.3	GAPDH
27	C3	46	73.831	455959	19653.9	GAPDH
27	C3	47	74.1384	448069	19836.4	GAPDH
27	C3	48	74.4459	441725	20022.4	GAPDH
27	C3	49	74.7533	436209	20218.6	GAPDH
27	C3	50	75.0607	429193	20446.4	GAPDH
27	C3	51	75.3682	423229	20737.8	GAPDH
27	C3	52	75.6756	416924	21132	GAPDH
27	C3	53	75.983	409911	21673.5	GAPDH
27	C3	54	76.2905	404123	22413.6	GAPDH
27	C3	55	76.5979	396894	23416.5	GAPDH
27	C3	56	76.9053	390061	24767.9	GAPDH
27	C3	57	77.2128	382597	26586.9	GAPDH
27	C3	58	77.5202	373861	29030.6	GAPDH
27	C3	59	77.8276	364341	32279.3	GAPDH
27	C3	60	78.1351	356627	36492.7	GAPDH
27	C3	61	78.4425	345270	41747.9	GAPDH
27	C3	62	78.7499	333131	47989.2	GAPDH
27	C3	63	79.0574	317818	55022.8	GAPDH
27	C3	64	79.3648	296428	62562.2	GAPDH
27	C3	65	79.6723	272964	70279.9	GAPDH
27	C3	66	79.9797	248137	77806.6	GAPDH
27	C3	67	80.2871	226722	84648	GAPDH
27	C3	68	80.5946	203130	90078.1	GAPDH
27	C3	69	80.902	167550	93133	GAPDH
27	C3	70	81.2094	129935	92799.6	GAPDH
27	C3	71	81.5169	87910.8	88373.5	GAPDH
27	C3	72	81.8243	54041.1	79823.4	GAPDH
27	C3	73	82.1317	29637.5	67954	GAPDH
27	C3	74	82.4392	17310.2	54252.1	GAPDH
27	C3	75	82.7466	14207.9	40470	GAPDH
27	C3	76	83.054	13453.8	28136.8	GAPDH
27	C3	77	83.3615	13149.2	18246	GAPDH
27	C3	78	83.6689	12811.5	11197.6	GAPDH
27	C3	79	83.9763	11713.8	6508.39	GAPDH
27	C3	80	84.2838	11515.9	3646.06	GAPDH
27	C3	81	84.5912	11779.1	2029.79	GAPDH
27	C3	82	84.8987	11909.1	1175.71	GAPDH
27	C3	83	85.2061	11020.7	746.525	GAPDH
27	C3	84	85.5135	10963.9	537.482	GAPDH
27	C3	85	85.821	11071.5	437.641	GAPDH
27	C3	86	86.1284	10916.9	392.207	GAPDH
27	C3	87	86.4358	10610	375.17	GAPDH
27	C3	88	86.7433	10444.8	372.668	GAPDH
27	C3	89	87.0507	10583.2	374.715	GAPDH
27	C3	90	87.3581	9996.48	372.713	GAPDH
27	C3	91	87.6656	10061	360.334	GAPDH
27	C3	92	87.973	9687.39	335.484	GAPDH
27	C3	93	88.2804	9725.05	301.301	GAPDH
27	C3	94	88.5879	9693.26	264.926	GAPDH
27	C3	95	88.8953	9537.47	234.279	GAPDH
27	C3	96	89.2027	9806.94	214.748	GAPDH
27	C3	97	89.5102	9063.15	207.832	GAPDH
27	C3	98	89.8176	9254.36	212.246	GAPDH
27	C3	99	90.1251	9320.32	225.91	GAPDH
27	C3	100	90.4325	9035.73	246.566	GAPDH
27	C3	101	90.7399	8819.6	270.504	GAPDH
27	C3	102	91.0474	8983.98	291.104	GAPDH
27	C3	103	91.3548	8432.9	299.631	GAPDH
27	C3	104	91.6622	8250.09	289.09	GAPDH
27	C3	105	91.9697	8187.42	259.283	GAPDH
27	C3	106	92.2771	8187.83	219.396	GAPDH
27	C3	107	92.5845	8240.66	185.217	GAPDH
27	C3	108	92.892	8547.95	171.459	GAPDH
27	C3	109	93.1994	7983.65	183.4	GAPDH
27	C3	110	93.5068	7999.49	213.426	GAPDH
27	C3	111	93.8143	7503.32	245.191	GAPDH
27	C3	112	94.1217	7271.24	262.936	GAPDH
27	C3	113	94.4291	7689.59	259.771	GAPDH
27	C3	114	94.7366	7532.96	239.811	GAPDH
28	C4	1	59.9964	906917	20785.9	MYC
28	C4	2	60.3038	903559	21195.9	MYC
28	C4	3	60.6113	899628	21678.1	MYC
28	C4	4	60.9187	892754	22269.8	MYC
28	C4	5	61.2261	885784	22865.3	MYC
28	C4	6	61.5336	878198	23420.3	MYC
28	C4	7	61.841	871631	23910.4	MYC
28	C4	8	62.1484	863414	24329	MYC
28	C4	9	62.4559	855727	24681.5	MYC
28	C4	10	62.7633	848192	24975.8	MYC
28	C4	11	63.0708	840993	25218.2	MYC
28	C4	12	63.3782	831921	25412.7	MYC
28	C4	13	63.6856	825238	25566	MYC
28	C4	14	63.9931	816108	25692	MYC
28	C4	15	64.3005	808658	25810	MYC
28	C4	16	64.6079	799773	25938.6	MYC
28	C4	17	64.9154	792021	26083.8	MYC
28	C4	18	65.2228	784609	26232.5	MYC
28	C4	19	65.5302	775550	26356.5	MYC
28	C4	20	65.8377	767282	26426.7	MYC
28	C4	21	66.1451	758951	26430.9	MYC
28	C4	22	66.4525	750340	26385.2	MYC
28	C4	23	66.76	742004	26328.4	MYC
28	C4	24	67.0674	734295	26303.9	MYC
28	C4	25	67.3748	727018	26335.6	MYC
28	C4	26	67.6823	718967	26415.5	MYC
28	C4	27	67.9897	710764	26508.3	MYC
28	C4	28	68.2971	701975	26570.1	MYC
28	C4	29	68.6046	692851	26569.6	MYC
28	C4	30	68.912	684917	26498.6	MYC
28	C4	31	69.2195	676863	26368.6	MYC
28	C4	32	69.5269	668238	26199.3	MYC
28	C4	33	69.8343	660232	26007.7	MYC
28	C4	34	70.1418	652591	25803	MYC
28	C4	35	70.4492	644516	25592.3	MYC
28	C4	36	70.7566	636694	25388.6	MYC
28	C4	37	71.0641	627711	25221	MYC
28	C4	38	71.3715	620808	25138.8	MYC
28	C4	39	71.6789	612938	25216.3	MYC
28	C4	40	71.9864	605171	25556.3	MYC
28	C4	41	72.2938	597090	26307.7	MYC
28	C4	42	72.6012	589425	27696.7	MYC
28	C4	43	72.9087	580892	30069.7	MYC
28	C4	44	73.2161	573369	33937.2	MYC
28	C4	45	73.5236	564112	39988.4	MYC
28	C4	46	73.831	553377	49034.8	MYC
28	C4	47	74.1384	542758	61835.1	MYC
28	C4	48	74.4459	528565	78782	MYC
28	C4	49	74.7533	510093	99506.2	MYC
28	C4	50	75.0607	482796	122549	MYC
28	C4	51	75.3682	443272	145304	MYC
28	C4	52	75.6756	382364	164382	MYC
28	C4	53	75.983	305006	176379	MYC
28	C4	54	76.2905	230470	178813	MYC
28	C4	55	76.5979	158396	170877	MYC
28	C4	56	76.9053	103204	153692	MYC
28	C4	57	77.2128	62784.5	129978	MYC
28	C4	58	77.5202	40310.1	103269	MYC
28	C4	59	77.8276	29381	77010.6	MYC
28	C4	60	78.1351	24201.1	53829.8	MYC
28	C4	61	78.4425	22123.1	35184.7	MYC
28	C4	62	78.7499	21449.8	21437.9	MYC
28	C4	63	79.0574	20556.4	13152	MYC
28	C4	64	79.3648	20581.5	7893.05	MYC
28	C4	65	79.6723	20093.9	4777.73	MYC
28	C4	66	79.9797	19426.2	3044.11	MYC
28	C4	67	80.2871	19729.4	2128.1	MYC
28	C4	68	80.5946	19357.1	1659.3	MYC
28	C4	69	80.902	18871.2	1418.08	MYC
28	C4	70	81.2094	18953.1	1285.37	MYC
28	C4	71	81.5169	18384.4	1201.62	MYC
28	C4	72	81.8243	18633.2	1139.22	MYC
28	C4	73	82.1317	18533.6	1086.71	MYC
28	C4	74	82.4392	17664.5	1041.21	MYC
28	C4	75	82.7466	18266.7	1004.95	MYC
28	C4	76	83.054	17547.5	982.369	MYC
28	C4	77	83.3615	18159.5	976.549	MYC
28	C4	78	83.6689	17729.9	985.998	MYC
28	C4	79	83.9763	17427.3	1004.17	MYC
28	C4	80	84.2838	17541.6	1022.44	MYC
28	C4	81	84.5912	16745.5	1034.53	MYC
28	C4	82	84.8987	16892.8	1038.81	MYC
28	C4	83	85.2061	17270.2	1036.94	MYC
28	C4	84	85.5135	16673.8	1030.48	MYC
28	C4	85	85.821	16166.2	1019.27	MYC
28	C4	86	86.1284	16382.6	1003.02	MYC
28	C4	87	86.4358	16138.9	984.422	MYC
28	C4	88	86.7433	16200.3	969.85	MYC
28	C4	89	87.0507	15997.6	966.26	MYC
28	C4	90	87.3581	16361.4	976.35	MYC
28	C4	91	87.6656	15330.5	995.885	MYC
28	C4	92	87.973	15581.4	1015.09	MYC
28	C4	93	88.2804	15558.8	1023.06	MYC
28	C4	94	88.5879	15194.9	1012.45	MYC
28	C4	95	88.8953	14792.4	982.471	MYC
28	C4	96	89.2027	15069.9	939.613	MYC
28	C4	97	89.5102	14994.5	896.043	MYC
28	C4	98	89.8176	14649.5	865.699	MYC
28	C4	99	90.1251	15108	858.85	MYC
28	C4	100	90.4325	15085.9	877.248	MYC
28	C4	101	90.7399	14129.2	912.607	MYC
28	C4	102	91.0474	14579.7	949.58	MYC
28	C4	103	91.3548	14047.9	971.988	MYC
28	C4	104	91.6622	14093.2	969.17	MYC
28	C4	105	91.9697	13991.8	939.912	MYC
28	C4	106	92.2771	13445.9	892.955	MYC
28	C4	107	92.5845	13862.8	844.07	MYC
28	C4	108	92.892	14205.4	810.213	MYC
28	C4	109	93.1994	13884.2	802.236	MYC
28	C4	110	93.5068	13728.3	819.607	MYC
28	C4	111	93.8143	13439.2	850.779	MYC
28	C4	112	94.1217	12976.6	879.779	MYC
28	C4	113	94.4291	13513.3	894.969	MYC
28	C4	114	94.7366	13332.9	894.154	MYC
29	C5	1	59.9958	863251	17699.6	MYC
29	C5	2	60.3029	860761	18112	MYC
29	C5	3	60.61	856675	18612.9	MYC
29	C5	4	60.917	851328	19211.9	MYC
29	C5	5	61.2241	844808	20005.2	MYC
29	C5	6	61.5312	838883	20800.9	MYC
29	C5	7	61.8383	831195	21539.6	MYC
29	C5	8	62.1453	823977	22183.5	MYC
29	C5	9	62.4524	815823	22722.8	MYC
29	C5	10	62.7595	808174	23166.1	MYC
29	C5	11	63.0666	801266	23523.3	MYC
29	C5	12	63.3736	794157	23795.2	MYC
29	C5	13	63.6807	785680	23975.9	MYC
29	C5	14	63.9878	777232	24067.7	MYC
29	C5	15	64.2949	768488	24091.3	MYC
29	C5	16	64.6019	761308	24086.9	MYC
29	C5	17	64.909	753310	24103.4	MYC
29	C5	18	65.2161	745252	24186.3	MYC
29	C5	19	65.5232	737258	24373.6	MYC
29	C5	20	65.8303	729552	24699.5	MYC
29	C5	21	66.1373	722100	25201.7	MYC
29	C5	22	66.4444	713493	25926	MYC
29	C5	23	66.7515	705433	26919.8	MYC
29	C5	24	67.0586	697495	28215	MYC
29	C5	25	67.3656	688993	29800.7	MYC
29	C5	26	67.6727	680539	31599.3	MYC
29	C5	27	67.9798	670348	33453.6	MYC
29	C5	28	68.2869	660068	35139.3	MYC
29	C5	29	68.5939	647805	36403.4	MYC
29	C5	30	68.901	634767	37020.5	MYC
29	C5	31	69.2081	621624	36852.3	MYC
29	C5	32	69.5152	608284	35887.8	MYC
29	C5	33	69.8223	595847	34251.5	MYC
29	C5	34	70.1293	585663	32172.2	MYC
29	C5	35	70.4364	576071	29928.3	MYC
29	C5	36	70.7435	567566	27786.1	MYC
29	C5	37	71.0506	559364	25953.8	MYC
29	C5	38	71.3576	551794	24563.7	MYC
29	C5	39	71.6647	545043	23683.3	MYC
29	C5	40	71.9718	537426	23349.7	MYC
29	C5	41	72.2789	529388	23621.8	MYC
29	C5	42	72.5859	522785	24636.2	MYC
29	C5	43	72.893	514713	26660	MYC
29	C5	44	73.2001	507334	30128	MYC
29	C5	45	73.5072	498845	35644.2	MYC
29	C5	46	73.8142	490705	43919.4	MYC
29	C5	47	74.1213	479960	55611.6	MYC
29	C5	48	74.4284	467809	71052.6	MYC
29	C5	49	74.7355	449638	89899.8	MYC
29	C5	50	75.0426	428662	110832	MYC
29	C5	51	75.3496	395839	131474	MYC
29	C5	52	75.6567	345778	148695	MYC
29	C5	53	75.9638	280029	159307	MYC
29	C5	54	76.2709	212259	160959	MYC
29	C5	55	76.5779	145061	152888	MYC
29	C5	56	76.885	92762	136204	MYC
29	C5	57	77.1921	56604.8	113576	MYC
29	C5	58	77.4992	37080.9	88456.3	MYC
29	C5	59	77.8062	28624.2	64148.3	MYC
29	C5	60	78.1133	24974.6	43085.8	MYC
29	C5	61	78.4204	23749.7	26509.8	MYC
29	C5	62	78.7275	22449.9	15481.5	MYC
29	C5	63	79.0345	22027.9	9144.51	MYC
29	C5	64	79.3416	22217.5	5254.24	MYC
29	C5	65	79.6487	22298.6	3045.41	MYC
29	C5	66	79.9558	21605	1889.8	MYC
29	C5	67	80.2629	21757.3	1339.4	MYC
29	C5	68	80.5699	21337.5	1108.17	MYC
29	C5	69	80.877	20879.7	1030.18	MYC
29	C5	70	81.1841	20802.4	1017.34	MYC
29	C5	71	81.4912	20816.3	1026.96	MYC
29	C5	72	81.7982	20203.9	1040.95	MYC
29	C5	73	82.1053	19517.5	1053.66	MYC
29	C5	74	82.4124	19569.1	1064.69	MYC
29	C5	75	82.7195	19648.1	1073.52	MYC
29	C5	76	83.0265	18934.8	1076.3	MYC
29	C5	77	83.3336	18594.8	1066	MYC
29	C5	78	83.6407	18218.7	1036.32	MYC
29	C5	79	83.9478	17947.4	986.332	MYC
29	C5	80	84.2549	17230.2	922.613	MYC
29	C5	81	84.5619	17879.5	856.738	MYC
29	C5	82	84.869	17490.3	800.164	MYC
29	C5	83	85.1761	17134.6	759.934	MYC
29	C5	84	85.4832	16920.4	737.752	MYC
29	C5	85	85.7902	16799.6	732.154	MYC
29	C5	86	86.0973	16697.3	741.305	MYC
29	C5	87	86.4044	16409.8	764.166	MYC
29	C5	88	86.7115	16318	799.395	MYC
29	C5	89	87.0185	16052.9	842.955	MYC
29	C5	90	87.3256	15915.4	886.395	MYC
29	C5	91	87.6327	15417.4	917.535	MYC
29	C5	92	87.9398	15405.8	924.391	MYC
29	C5	93	88.2468	14170.5	900.77	MYC
29	C5	94	88.5539	14919.5	850.342	MYC
29	C5	95	88.861	14315.8	785.85	MYC
29	C5	96	89.1681	14761.8	723.334	MYC
29	C5	97	89.4752	14268	674.904	MYC
29	C5	98	89.7822	14094.2	644.582	MYC
29	C5	99	90.0893	13934.7	629.199	MYC
29	C5	100	90.3964	13829.5	622.428	MYC
29	C5	101	90.7035	13977.5	618.697	MYC
29	C5	102	91.0105	13478.6	615.133	MYC
29	C5	103	91.3176	13104.4	611.592	MYC
29	C5	104	91.6247	13576.4	609.52	MYC
29	C5	105	91.9318	13179.5	610.037	MYC
29	C5	106	92.2388	13235.2	612.08	MYC
29	C5	107	92.5459	12574.1	611.963	MYC
29	C5	108	92.853	12838.5	605.117	MYC
29	C5	109	93.1601	12319.6	588.959	MYC
29	C5	110	93.4671	12834.3	564.738	MYC
29	C5	111	93.7742	12067.6	537.006	MYC
29	C5	112	94.0813	12270.7	511.412	MYC
29	C5	113	94.3884	12435.8	492.314	MYC
29	C5	114	94.6955	12203.3	481.363	MYC
30	C6	1	59.9958	846803	16495.8	MYC
30	C6	2	60.3029	844027	16941.3	MYC
30	C6	3	60.61	841551	17484.7	MYC
30	C6	4	60.917	837234	18123.4	MYC
30	C6	5	61.2241	830941	18839.5	MYC
30	C6	6	61.5312	824608	19669.8	MYC
30	C6	7	61.8383	818105	20469.6	MYC
30	C6	8	62.1453	812007	21193.6	MYC
30	C6	9	62.4524	805000	21810.3	MYC
30	C6	10	62.7595	797908	22301.8	MYC
30	C6	11	63.0666	790528	22664.6	MYC
30	C6	12	63.3736	782440	22909.2	MYC
30	C6	13	63.6807	776069	23054.6	MYC
30	C6	14	63.9878	768910	23123.5	MYC
30	C6	15	64.2949	760788	23136.5	MYC
30	C6	16	64.6019	753192	23110.6	MYC
30	C6	17	64.909	746022	23060.8	MYC
30	C6	18	65.2161	738625	23001.6	MYC
30	C6	19	65.5232	730819	22947.3	MYC
30	C6	20	65.8303	724057	22912.6	MYC
30	C6	21	66.1373	716809	22912.2	MYC
30	C6	22	66.4444	709762	22960	MYC
30	C6	23	66.7515	701745	23065.3	MYC
30	C6	24	67.0586	695542	23228.1	MYC
30	C6	25	67.3656	688544	23434.3	MYC
30	C6	26	67.6727	680429	23655.1	MYC
30	C6	27	67.9798	673930	23853.2	MYC
30	C6	28	68.2869	665390	23993.3	MYC
30	C6	29	68.5939	657421	24051	MYC
30	C6	30	68.901	649779	24018.4	MYC
30	C6	31	69.2081	642362	23903.4	MYC
30	C6	32	69.5152	634179	23725.5	MYC
30	C6	33	69.8223	626731	23511.3	MYC
30	C6	34	70.1293	619716	23287.6	MYC
30	C6	35	70.4364	612308	23076.6	MYC
30	C6	36	70.7435	605447	22892.6	MYC
30	C6	37	71.0506	598221	22746.1	MYC
30	C6	38	71.3576	590585	22653.6	MYC
30	C6	39	71.6647	582732	22649.1	MYC
30	C6	40	71.9718	576164	22796.5	MYC
30	C6	41	72.2789	569194	23203.9	MYC
30	C6	42	72.5859	561775	24046.6	MYC
30	C6	43	72.893	553886	25602.7	MYC
30	C6	44	73.2001	547533	28295.7	MYC
30	C6	45	73.5072	539220	32723.8	MYC
30	C6	46	73.8142	531521	39639.8	MYC
30	C6	47	74.1213	522039	49837	MYC
30	C6	48	74.4284	511313	63907.1	MYC
30	C6	49	74.7355	497346	81890.5	MYC
30	C6	50	75.0426	478783	102919	MYC
30	C6	51	75.3496	450634	125029	MYC
30	C6	52	75.6567	405735	145320	MYC
30	C6	53	75.9638	341883	160512	MYC
30	C6	54	76.2709	272703	167781	MYC
30	C6	55	76.5779	199879	165564	MYC
30	C6	56	76.885	138683	154023	MYC
30	C6	57	77.1921	89683.4	134988	MYC
30	C6	58	77.4992	56991.4	111406	MYC
30	C6	59	77.8062	37789.1	86545.2	MYC
30	C6	60	78.1133	28300.1	63240.7	MYC
30	C6	61	78.4204	23266.6	43406.9	MYC
30	C6	62	78.7275	21144.6	27902.5	MYC
30	C6	63	79.0345	20245.4	16950.7	MYC
30	C6	64	79.3416	20235.4	10366.4	MYC
30	C6	65	79.6487	19376.1	6226.32	MYC
30	C6	66	79.9558	18847.2	3775.92	MYC
30	C6	67	80.2629	18612.5	2394.54	MYC
30	C6	68	80.5699	18318.1	1637.72	MYC
30	C6	69	80.877	17853.3	1222.89	MYC
30	C6	70	81.1841	17788.4	988.723	MYC
30	C6	71	81.4912	17814.2	851.199	MYC
30	C6	72	81.7982	17605.7	769.094	MYC
30	C6	73	82.1053	17058.8	721.941	MYC
30	C6	74	82.4124	17184.1	698.053	MYC
30	C6	75	82.7195	17133.1	688.711	MYC
30	C6	76	83.0265	16915	686.021	MYC
30	C6	77	83.3336	16516.7	683.293	MYC
30	C6	78	83.6407	16452.1	676.684	MYC
30	C6	79	83.9478	15919	666.021	MYC
30	C6	80	84.2549	16204.5	653.33	MYC
30	C6	81	84.5619	16343.2	639.918	MYC
30	C6	82	84.869	15838.2	624.586	MYC
30	C6	83	85.1761	15151.4	604.625	MYC
30	C6	84	85.4832	15482.2	578.576	MYC
30	C6	85	85.7902	15434.6	548.189	MYC
30	C6	86	86.0973	15442.9	518.293	MYC
30	C6	87	86.4044	14544.5	495.271	MYC
30	C6	88	86.7115	15305.6	485.211	MYC
30	C6	89	87.0185	15063.3	491.854	MYC
30	C6	90	87.3256	15019.1	514.297	MYC
30	C6	91	87.6327	14487.5	545.559	MYC
30	C6	92	87.9398	14698.2	573.857	MYC
30	C6	93	88.2468	14609.8	587.047	MYC
30	C6	94	88.5539	13457.3	578.311	MYC
30	C6	95	88.861	14112.9	549.529	MYC
30	C6	96	89.1681	14457	510.238	MYC
30	C6	97	89.4752	13530.8	472.918	MYC
30	C6	98	89.7822	14011.1	447.688	MYC
30	C6	99	90.0893	13613.1	439.379	MYC
30	C6	100	90.3964	13984.2	447.68	MYC
30	C6	101	90.7035	13472.7	468.986	MYC
30	C6	102	91.0105	13400.6	498.1	MYC
30	C6	103	91.3176	13167.7	528.744	MYC
30	C6	104	91.6247	13668.5	553.404	MYC
30	C6	105	91.9318	12820.7	563.988	MYC
30	C6	106	92.2388	12583.5	554.609	MYC
30	C6	107	92.5459	12468.2	525.59	MYC
30	C6	108	92.853	12815.7	485.516	MYC
30	C6	109	93.1601	12562.3	448.408	MYC
30	C6	110	93.4671	12801.4	426.805	MYC
30	C6	111	93.7742	12491.4	425.17	MYC
30	C6	112	94.0813	12225.3	438.314	MYC
30	C6	113	94.3884	12095.3	455.613	MYC
30	C6	114	94.6955	12189.3	467.523	MYC
31	C7	1	59.996	571843	40522.4	FOXP1
31	C7	2	60.3031	569926	39269.8	FOXP1
31	C7	3	60.6101	565283	38613.8	FOXP1
31	C7	4	60.9172	558851	38739.9	FOXP1
31	C7	5	61.2243	549650	39594	FOXP1
31	C7	6	61.5314	538396	40880	FOXP1
31	C7	7	61.8384	525215	42161.4	FOXP1
31	C7	8	62.1455	511639	43007.6	FOXP1
31	C7	9	62.4526	496047	43115.9	FOXP1
31	C7	10	62.7597	482291	42366	FOXP1
31	C7	11	63.0667	468409	40807.5	FOXP1
31	C7	12	63.3738	456250	38611.6	FOXP1
31	C7	13	63.6809	444195	36018.3	FOXP1
31	C7	14	63.988	433303	33295.8	FOXP1
31	C7	15	64.295	423095	30713.7	FOXP1
31	C7	16	64.6021	414666	28520.3	FOXP1
31	C7	17	64.9092	407193	26920.1	FOXP1
31	C7	18	65.2163	400336	26052	FOXP1
31	C7	19	65.5233	392824	25971.5	FOXP1
31	C7	20	65.8304	386873	26644.4	FOXP1
31	C7	21	66.1375	379293	27951.4	FOXP1
31	C7	22	66.4445	371626	29708.3	FOXP1
31	C7	23	66.7516	362023	31698.9	FOXP1
31	C7	24	67.0587	352667	33716.1	FOXP1
31	C7	25	67.3658	341448	35601.4	FOXP1
31	C7	26	67.6729	330089	37269.2	FOXP1
31	C7	27	67.9799	317932	38708.8	FOXP1
31	C7	28	68.287	306869	39962	FOXP1
31	C7	29	68.5941	293609	41086.3	FOXP1
31	C7	30	68.9011	282435	42119.9	FOXP1
31	C7	31	69.2082	269936	43065.4	FOXP1
31	C7	32	69.5153	256104	43897.7	FOXP1
31	C7	33	69.8224	242711	44586.1	FOXP1
31	C7	34	70.1294	229137	45112.7	FOXP1
31	C7	35	70.4365	215585	45472.4	FOXP1
31	C7	36	70.7436	202819	45650.4	FOXP1
31	C7	37	71.0507	188491	45591.7	FOXP1
31	C7	38	71.3577	175032	45181.6	FOXP1
31	C7	39	71.6648	160752	44254	FOXP1
31	C7	40	71.9719	146266	42632.1	FOXP1
31	C7	41	72.279	131741	40189.3	FOXP1
31	C7	42	72.586	117221	36905.9	FOXP1
31	C7	43	72.8931	105773	32897.6	FOXP1
31	C7	44	73.2002	96634.4	28400.9	FOXP1
31	C7	45	73.5073	88578.8	23722.8	FOXP1
31	C7	46	73.8143	83144.2	19175.6	FOXP1
31	C7	47	74.1214	78594.4	15019.6	FOXP1
31	C7	48	74.4285	75537.8	11430	FOXP1
31	C7	49	74.7355	73633.7	8488.21	FOXP1
31	C7	50	75.0426	71393.4	6193.3	FOXP1
31	C7	51	75.3497	70159.3	4753.99	FOXP1
31	C7	52	75.6568	69116.2	3969.47	FOXP1
31	C7	53	75.9639	67786.3	3434.89	FOXP1
31	C7	54	76.2709	66638.1	3088.38	FOXP1
31	C7	55	76.578	65527.4	2879.87	FOXP1
31	C7	56	76.8851	64636.7	2772.56	FOXP1
31	C7	57	77.1921	63744.1	2741.15	FOXP1
31	C7	58	77.4992	62298.7	2769.35	FOXP1
31	C7	59	77.8063	61686.1	2849.44	FOXP1
31	C7	60	78.1134	60074.5	2984.61	FOXP1
31	C7	61	78.4204	58784.9	3192.66	FOXP1
31	C7	62	78.7275	57761	3506.98	FOXP1
31	C7	63	79.0346	56124.9	3970.25	FOXP1
31	C7	64	79.3417	55123.2	4617.77	FOXP1
31	C7	65	79.6487	53773.5	5567.39	FOXP1
31	C7	66	79.9558	51818.9	7063.39	FOXP1
31	C7	67	80.2629	48842.3	8560.82	FOXP1
31	C7	68	80.57	45755.3	9768.42	FOXP1
31	C7	69	80.877	40233	10377.8	FOXP1
31	C7	70	81.1841	33602.7	10169.7	FOXP1
31	C7	71	81.4912	25916.5	9107.93	FOXP1
31	C7	72	81.7983	23656.9	7367.25	FOXP1
31	C7	73	82.1053	22416.5	5276.51	FOXP1
31	C7	74	82.4124	23390.7	3926.65	FOXP1
31	C7	75	82.7195	22302.1	2782.39	FOXP1
31	C7	76	83.0266	22422.8	1922.37	FOXP1
31	C7	77	83.3336	21886.5	1348.07	FOXP1
31	C7	78	83.6407	21714.1	1005.58	FOXP1
31	C7	79	83.9478	21415.7	824.114	FOXP1
31	C7	80	84.2548	21421.9	741.704	FOXP1
31	C7	81	84.5619	20947	713.978	FOXP1
31	C7	82	84.869	20928.9	712.169	FOXP1
31	C7	83	85.1761	20735	718.376	FOXP1
31	C7	84	85.4831	19750.2	722.635	FOXP1
31	C7	85	85.7902	19819.4	721.887	FOXP1
31	C7	86	86.0973	19389.3	718.609	FOXP1
31	C7	87	86.4044	19629.6	717.658	FOXP1
31	C7	88	86.7114	19212.1	722.229	FOXP1
31	C7	89	87.0185	18692.4	731.337	FOXP1
31	C7	90	87.3256	18520	740.282	FOXP1
31	C7	91	87.6327	18060.9	743.2	FOXP1
31	C7	92	87.9397	18024.3	735.398	FOXP1
31	C7	93	88.2468	17776.2	714.139	FOXP1
31	C7	94	88.5539	17321	678.613	FOXP1
31	C7	95	88.861	17032.2	630.49	FOXP1
31	C7	96	89.168	16989.7	575.118	FOXP1
31	C7	97	89.4751	16497.2	521.575	FOXP1
31	C7	98	89.7822	17202.8	480.105	FOXP1
31	C7	99	90.0892	16936	457.707	FOXP1
31	C7	100	90.3963	16344.4	454.827	FOXP1
31	C7	101	90.7034	16333.1	465.577	FOXP1
31	C7	102	91.0105	16212.5	481.167	FOXP1
31	C7	103	91.3176	16080.3	494.067	FOXP1
31	C7	104	91.6246	15843	500.562	FOXP1
31	C7	105	91.9317	15423.5	501.122	FOXP1
31	C7	106	92.2388	15636.6	499.121	FOXP1
31	C7	107	92.5458	15172.9	498.56	FOXP1
31	C7	108	92.8529	15464	501.413	FOXP1
31	C7	109	93.16	15255.2	506.092	FOXP1
31	C7	110	93.4671	14432.6	508.477	FOXP1
31	C7	111	93.7741	14234.5	505.345	FOXP1
31	C7	112	94.0812	14818.3	497.518	FOXP1
31	C7	113	94.3883	14394.7	489.915	FOXP1
31	C7	114	94.6954	14412.7	488.202	FOXP1
32	C8	1	59.996	634608	16673.1	FOXP1
32	C8	2	60.3031	635752	16738.3	FOXP1
32	C8	3	60.6101	633396	17263.6	FOXP1
32	C8	4	60.9172	629555	18327.4	FOXP1
32	C8	5	61.2243	623734	19826.6	FOXP1
32	C8	6	61.5314	616649	21502.3	FOXP1
32	C8	7	61.8384	608203	23034.2	FOXP1
32	C8	8	62.1455	599757	24152.6	FOXP1
32	C8	9	62.4526	590190	24716.6	FOXP1
32	C8	10	62.7597	580926	24732.7	FOXP1
32	C8	11	63.0667	572458	24319.8	FOXP1
32	C8	12	63.3738	565030	23653.1	FOXP1
32	C8	13	63.6809	557215	22913.3	FOXP1
32	C8	14	63.988	549387	22262.4	FOXP1
32	C8	15	64.295	542008	21843.2	FOXP1
32	C8	16	64.6021	534478	21788.1	FOXP1
32	C8	17	64.9092	527411	22219.7	FOXP1
32	C8	18	65.2163	520591	23234.7	FOXP1
32	C8	19	65.5233	512988	24872.3	FOXP1
32	C8	20	65.8304	506366	27081.9	FOXP1
32	C8	21	66.1375	498792	29706.3	FOXP1
32	C8	22	66.4445	488404	32491.6	FOXP1
32	C8	23	66.7516	478257	35127.7	FOXP1
32	C8	24	67.0587	467434	37308.4	FOXP1
32	C8	25	67.3658	454783	38797.4	FOXP1
32	C8	26	67.6729	441996	39479.6	FOXP1
32	C8	27	67.9799	428223	39378.6	FOXP1
32	C8	28	68.287	416514	38633.5	FOXP1
32	C8	29	68.5941	405146	37444.2	FOXP1
32	C8	30	68.9011	394643	36010.5	FOXP1
32	C8	31	69.2082	383450	34494.4	FOXP1
32	C8	32	69.5153	373444	33013.5	FOXP1
32	C8	33	69.8224	363218	31659.9	FOXP1
32	C8	34	70.1294	354030	30519.5	FOXP1
32	C8	35	70.4365	345066	29672.9	FOXP1
32	C8	36	70.7436	336465	29174.2	FOXP1
32	C8	37	71.0507	327701	29014.1	FOXP1
32	C8	38	71.3577	318961	29091.7	FOXP1
32	C8	39	71.6648	310831	29212.7	FOXP1
32	C8	40	71.9719	300196	29127.3	FOXP1
32	C8	41	72.279	288991	28597.3	FOXP1
32	C8	42	72.586	278789	27469.8	FOXP1
32	C8	43	72.8931	269205	25724.1	FOXP1
32	C8	44	73.2002	260218	23476.4	FOXP1
32	C8	45	73.5073	252292	20941.9	FOXP1
32	C8	46	73.8143	246432	18372.7	FOXP1
32	C8	47	74.1214	240157	16124.6	FOXP1
32	C8	48	74.4285	235163	14903.2	FOXP1
32	C8	49	74.7355	230245	13934.3	FOXP1
32	C8	50	75.0426	226035	13215.6	FOXP1
32	C8	51	75.3497	220556	12716.4	FOXP1
32	C8	52	75.6568	215975	12395.3	FOXP1
32	C8	53	75.9639	211940	12211.1	FOXP1
32	C8	54	76.2709	207700	12127.1	FOXP1
32	C8	55	76.578	203220	12112.2	FOXP1
32	C8	56	76.8851	198559	12145.3	FOXP1
32	C8	57	77.1921	192965	12223.7	FOXP1
32	C8	58	77.4992	188799	12373	FOXP1
32	C8	59	77.8063	184260	12653.7	FOXP1
32	C8	60	78.1134	179332	13163.7	FOXP1
32	C8	61	78.4204	175272	14038.5	FOXP1
32	C8	62	78.7275	170104	15447.2	FOXP1
32	C8	63	79.0346	164421	18405.7	FOXP1
32	C8	64	79.3417	159148	23393.3	FOXP1
32	C8	65	79.6487	153155	29890	FOXP1
32	C8	66	79.9558	145029	37565.8	FOXP1
32	C8	67	80.2629	135614	45557.7	FOXP1
32	C8	68	80.57	122068	52492.4	FOXP1
32	C8	69	80.877	100014	56762.9	FOXP1
32	C8	70	81.1841	74518.4	57026.9	FOXP1
32	C8	71	81.4912	42849.5	52732.4	FOXP1
32	C8	72	81.7983	22408.4	44404	FOXP1
32	C8	73	82.1053	18330.6	33511.7	FOXP1
32	C8	74	82.4124	18184.4	21964.9	FOXP1
32	C8	75	82.7195	17843.1	13409.2	FOXP1
32	C8	76	83.0266	17508.1	8390.07	FOXP1
32	C8	77	83.3336	17393.4	4848.95	FOXP1
32	C8	78	83.6407	17794.6	2620.68	FOXP1
32	C8	79	83.9478	17165.3	1367.75	FOXP1
32	C8	80	84.2548	17298.9	738.871	FOXP1
32	C8	81	84.5619	17122.2	456.991	FOXP1
32	C8	82	84.869	17058.5	341.599	FOXP1
32	C8	83	85.1761	16821.9	293.652	FOXP1
32	C8	84	85.4831	16320.6	269.479	FOXP1
32	C8	85	85.7902	16683.5	256.9	FOXP1
32	C8	86	86.0973	16531.8	256.832	FOXP1
32	C8	87	86.4044	16512.6	270.283	FOXP1
32	C8	88	86.7114	16432	291.548	FOXP1
32	C8	89	87.0185	16018.3	308.654	FOXP1
32	C8	90	87.3256	15709.7	309.788	FOXP1
32	C8	91	87.6327	15331.9	290.925	FOXP1
32	C8	92	87.9397	15382	258.814	FOXP1
32	C8	93	88.2468	16253.6	226.804	FOXP1
32	C8	94	88.5539	15696.3	206.823	FOXP1
32	C8	95	88.861	15064.2	203.698	FOXP1
32	C8	96	89.168	15327	215.427	FOXP1
32	C8	97	89.4751	15097.1	237.272	FOXP1
32	C8	98	89.7822	15452.1	264.703	FOXP1
32	C8	99	90.0892	15014.9	292.935	FOXP1
32	C8	100	90.3963	14813.1	315.432	FOXP1
32	C8	101	90.7034	14512.9	324.983	FOXP1
32	C8	102	91.0105	14176.2	317.62	FOXP1
32	C8	103	91.3176	14148	295.878	FOXP1
32	C8	104	91.6246	14742.2	268.057	FOXP1
32	C8	105	91.9317	14106.4	243.767	FOXP1
32	C8	106	92.2388	13772	229.334	FOXP1
32	C8	107	92.5458	14179.9	226.154	FOXP1
32	C8	108	92.8529	14028.8	232.193	FOXP1
32	C8	109	93.16	13465.4	244.379	FOXP1
32	C8	110	93.4671	13851.5	259.95	FOXP1
32	C8	111	93.7741	13428	276.46	FOXP1
32	C8	112	94.0812	13387.3	291.463	FOXP1
32	C8	113	94.3883	13218.3	302.688	FOXP1
32	C8	114	94.6954	12991.3	308.809	FOXP1
33	C9	1	59.996	769858	16542.1	FOXP1
33	C9	2	60.3034	767830	17112.4	FOXP1
33	C9	3	60.6109	763659	17796	FOXP1
33	C9	4	60.9183	760014	18580.4	FOXP1
33	C9	5	61.2257	754812	19416.7	FOXP1
33	C9	6	61.5331	747761	20237.1	FOXP1
33	C9	7	61.8406	741324	20981.7	FOXP1
33	C9	8	62.148	734458	21620.8	FOXP1
33	C9	9	62.4554	726816	22153.6	FOXP1
33	C9	10	62.7628	720600	22585.2	FOXP1
33	C9	11	63.0703	713434	22971.7	FOXP1
33	C9	12	63.3777	706597	23324.6	FOXP1
33	C9	13	63.6851	698973	23638.2	FOXP1
33	C9	14	63.9925	691233	23898	FOXP1
33	C9	15	64.3	684186	24092.5	FOXP1
33	C9	16	64.6074	674944	24223.8	FOXP1
33	C9	17	64.9148	667405	24307.7	FOXP1
33	C9	18	65.2222	659664	24367.3	FOXP1
33	C9	19	65.5297	652444	24422	FOXP1
33	C9	20	65.8371	644584	24480.5	FOXP1
33	C9	21	66.1445	636872	24542.9	FOXP1
33	C9	22	66.452	628526	24605.5	FOXP1
33	C9	23	66.7594	621505	24664.8	FOXP1
33	C9	24	67.0668	612863	24718.1	FOXP1
33	C9	25	67.3742	606351	24758.6	FOXP1
33	C9	26	67.6817	597912	24773.9	FOXP1
33	C9	27	67.9891	589992	24748.7	FOXP1
33	C9	28	68.2965	582407	24672.1	FOXP1
33	C9	29	68.6039	573410	24545	FOXP1
33	C9	30	68.9114	566282	24381.9	FOXP1
33	C9	31	69.2188	558438	24206.7	FOXP1
33	C9	32	69.5262	550677	24043.6	FOXP1
33	C9	33	69.8336	543093	23907.5	FOXP1
33	C9	34	70.1411	536531	23798.9	FOXP1
33	C9	35	70.4485	529005	23705.5	FOXP1
33	C9	36	70.7559	520604	23610.1	FOXP1
33	C9	37	71.0634	513333	23499.1	FOXP1
33	C9	38	71.3708	506175	23367.6	FOXP1
33	C9	39	71.6782	498037	23217.6	FOXP1
33	C9	40	71.9856	491104	23053.1	FOXP1
33	C9	41	72.2931	483719	22875.7	FOXP1
33	C9	42	72.6005	476063	22685.3	FOXP1
33	C9	43	72.9079	468951	22483.8	FOXP1
33	C9	44	73.2153	461306	22278.1	FOXP1
33	C9	45	73.5228	454728	22078.9	FOXP1
33	C9	46	73.8302	448423	21886.9	FOXP1
33	C9	47	74.1376	440874	21727.6	FOXP1
33	C9	48	74.445	433660	21610.3	FOXP1
33	C9	49	74.7525	426963	21541.8	FOXP1
33	C9	50	75.0599	421150	21526.3	FOXP1
33	C9	51	75.3673	413756	21564.2	FOXP1
33	C9	52	75.6747	406928	21653.6	FOXP1
33	C9	53	75.9822	400464	21794.3	FOXP1
33	C9	54	76.2896	393926	21993.8	FOXP1
33	C9	55	76.597	386618	22261.1	FOXP1
33	C9	56	76.9044	380496	22636.2	FOXP1
33	C9	57	77.2119	373001	23192.5	FOXP1
33	C9	58	77.5193	365807	24042	FOXP1
33	C9	59	77.8267	358082	25362.7	FOXP1
33	C9	60	78.1342	350549	27422.1	FOXP1
33	C9	61	78.4416	342708	30585.9	FOXP1
33	C9	62	78.749	333698	35295.4	FOXP1
33	C9	63	79.0564	324426	41983.5	FOXP1
33	C9	64	79.3639	313262	50908.8	FOXP1
33	C9	65	79.6713	299520	61916.8	FOXP1
33	C9	66	79.9787	279882	74196	FOXP1
33	C9	67	80.2861	255577	86166.2	FOXP1
33	C9	68	80.5936	219649	95651.9	FOXP1
33	C9	69	80.901	166019	100406	FOXP1
33	C9	70	81.2084	105755	98853.7	FOXP1
33	C9	71	81.5159	49320.4	90745.3	FOXP1
33	C9	72	81.8233	24881.8	77359.5	FOXP1
33	C9	73	82.1307	20783.5	61114.2	FOXP1
33	C9	74	82.4381	20139.8	44750.2	FOXP1
33	C9	75	82.7456	19559.8	30484.9	FOXP1
33	C9	76	83.053	19499.2	19326.8	FOXP1
33	C9	77	83.3604	18342.4	11251.6	FOXP1
33	C9	78	83.6678	17620.5	6251.54	FOXP1
33	C9	79	83.9753	17223.8	3425.65	FOXP1
33	C9	80	84.2827	17403.8	1936.89	FOXP1
33	C9	81	84.5901	16885.5	1179.79	FOXP1
33	C9	82	84.8975	16241.4	792.91	FOXP1
33	C9	83	85.205	16555.4	594.365	FOXP1
33	C9	84	85.5124	16709.2	504.307	FOXP1
33	C9	85	85.8198	16292.7	485.812	FOXP1
33	C9	86	86.1272	16085.2	511.637	FOXP1
33	C9	87	86.4347	15668.4	552.979	FOXP1
33	C9	88	86.7421	15426.8	582.588	FOXP1
33	C9	89	87.0495	14622.3	583.109	FOXP1
33	C9	90	87.3569	15006.5	552.549	FOXP1
33	C9	91	87.6644	14720.1	502.412	FOXP1
33	C9	92	87.9718	14587.9	449.52	FOXP1
33	C9	93	88.2792	14768.8	406.631	FOXP1
33	C9	94	88.5867	14004	377.457	FOXP1
33	C9	95	88.8941	13971.8	358.055	FOXP1
33	C9	96	89.2015	13983	342.135	FOXP1
33	C9	97	89.5089	13768.4	325.779	FOXP1
33	C9	98	89.8164	13673.2	308.928	FOXP1
33	C9	99	90.1238	13294.3	293.996	FOXP1
33	C9	100	90.4312	13447.9	283.809	FOXP1
33	C9	101	90.7386	13341	280.275	FOXP1
33	C9	102	91.0461	12961.3	284.049	FOXP1
33	C9	103	91.3535	12800.9	294.561	FOXP1
33	C9	104	91.6609	12951.8	310.029	FOXP1
33	C9	105	91.9684	12731.6	327.441	FOXP1
33	C9	106	92.2758	12067.1	342.9	FOXP1
33	C9	107	92.5832	12170.2	352.57	FOXP1
33	C9	108	92.8906	12515	354.061	FOXP1
33	C9	109	93.1981	11406.5	347.506	FOXP1
33	C9	110	93.5055	11655	335.713	FOXP1
33	C9	111	93.8129	12067.6	323.145	FOXP1
33	C9	112	94.1203	11061.6	314.104	FOXP1
33	C9	113	94.4278	11533.6	311.092	FOXP1
33	C9	114	94.7352	11334.6	314.088	FOXP1

## Sheet: Melt Curve Result
Block Type	96-Well 0.2-mL Block
Calibration Background is expired	No
Calibration Background performed on	08-10-2018
Calibration Pure Dye ABY is expired	No
Calibration Pure Dye ABY performed on	08-10-2018
Calibration Pure Dye FAM is expired	No
Calibration Pure Dye FAM performed on	08-10-2018
Calibration Pure Dye JUN is expired	No
Calibration Pure Dye JUN performed on	08-10-2018
Calibration Pure Dye NED is expired	No
Calibration Pure Dye NED performed on	08-10-2018
Calibration Pure Dye ROX is expired	No
Calibration Pure Dye ROX performed on	08-10-2018
Calibration Pure Dye SYBR is expired	No
Calibration Pure Dye SYBR performed on	08-10-2018
Calibration Pure Dye TAMRA is expired	No
Calibration Pure Dye TAMRA performed on	08-10-2018
Calibration Pure Dye VIC is expired	No
Calibration Pure Dye VIC performed on	08-10-2018
Calibration ROI is expired	No
Calibration ROI performed on	08-10-2018
Calibration Uniformity is expired	No
Calibration Uniformity performed on	08-10-2018
Chemistry	SYBR_GREEN
Date Created	2020-04-02 04:26:20 AM CEST
Experiment Barcode
Experiment Comment
Experiment File Name	D:\Users\INSTR-ADMIN\Desktop\Simon\2020-04-02 iPSC MYC FOXP1.eds
Experiment Name	2020-04-02 iPSC MYC FOXP1
Experiment Run End Time	2020-04-02 15:42:27 PM CEST
Experiment Type	Melt Curve
Instrument Name	272322942
Instrument Serial Number	272322942
Instrument Type	QuantStudio™ 3 System
Passive Reference	ROX
Post-read Stage/Step
Pre-read Stage/Step
Quantification Cycle Method	Ct
Signal Smoothing On	true
Stage where Melt Analysis is performed	Stage1
Stage/ Cycle where Ct Analysis is performed	Stage2, Step2
User Name
Well	Well Position	Sample	Target Name	Tm	Melt Peak Height
25	C1	10 - iPSC	GAPDH	80.5861	114908
26	C2	10 - iPSC	GAPDH	80.4324	119656
27	C3	10 - iPSC	GAPDH	81.0557	93445.9
28	C4	10 - iPSC	MYC	76.1367	178887
29	C5	10 - iPSC	MYC	76.1173	161344
30	C6	10 - iPSC	MYC	76.4244	167890
31	C7	10 - iPSC	FOXP1	70.8971	45656.4
31	C7	10 - iPSC	FOXP1	81.0306	10383.2
31	C7	10 - iPSC	FOXP1	62.2991	43165.9
32	C8	10 - iPSC	FOXP1	81.0306	57453.9
32	C8	10 - iPSC	FOXP1	67.8264	39520.5
33	C9	10 - iPSC	FOXP1	81.0547	100470
