# Supplementary material for: Endothelial Progenitor Cells Produced From Human Pluripotent Stem Cells by a Synergistic Combination of Cytokines, Small Compounds, and Serum-Free Medium
Source: Front Cell Dev Biol. 2020 May 15;8:309. doi: 10.3389/fcell.2020.00309 (PMC7249886; doi:10.3389/fcell.2020.00309)
Supplement: Supplementary file 2 [file Data_Dheet_1.zip › PCR raw data/iPSC4 2020-03-19.xls]

## Sheet: Results
Block Type	96-Well 0.2-mL Block
Calibration Background is expired	No
Calibration Background performed on	08-10-2018
Calibration Pure Dye ABY is expired	No
Calibration Pure Dye ABY performed on	08-10-2018
Calibration Pure Dye FAM is expired	No
Calibration Pure Dye FAM performed on	08-10-2018
Calibration Pure Dye JUN is expired	No
Calibration Pure Dye JUN performed on	08-10-2018
Calibration Pure Dye NED is expired	No
Calibration Pure Dye NED performed on	08-10-2018
Calibration Pure Dye ROX is expired	No
Calibration Pure Dye ROX performed on	08-10-2018
Calibration Pure Dye SYBR is expired	No
Calibration Pure Dye SYBR performed on	08-10-2018
Calibration Pure Dye TAMRA is expired	No
Calibration Pure Dye TAMRA performed on	08-10-2018
Calibration Pure Dye VIC is expired	No
Calibration Pure Dye VIC performed on	08-10-2018
Calibration ROI is expired	No
Calibration ROI performed on	08-10-2018
Calibration Uniformity is expired	No
Calibration Uniformity performed on	08-10-2018
Chemistry	SYBR_GREEN
Date Created	2020-03-19 07:04:21 AM CET
Experiment Barcode
Experiment Comment
Experiment File Name	D:\Users\INSTR-ADMIN\Desktop\Simon\Expresna PCR 19_3_2020 druha.eds
Experiment Name	2020-03-19_041241
Experiment Run End Time	2020-03-19 17:31:26 PM CET
Experiment Type	Melt Curve
Instrument Name	272322942
Instrument Serial Number	272322942
Instrument Type	QuantStudio™ 3 System
Passive Reference	ROX
Post-read Stage/Step
Pre-read Stage/Step
Quantification Cycle Method	Ct
Signal Smoothing On	true
Stage where Melt Analysis is performed	Stage1
Stage/ Cycle where Ct Analysis is performed	Stage2, Step2
User Name
Well	Well Position	Omit	Sample Name	Target Name	Task	Reporter	Quencher	CT	Ct Mean	Ct SD	Automatic Ct Threshold	Ct Threshold	Automatic Baseline	Baseline Start	Baseline End	Comments	Cq Conf	MTP	Tm1	Tm2	Tm3	Tm4
10	A10	FALSE	11 - iPSC	GAPDH	UNKNOWN	SYBR	None	14.6467	14.7075	0.13161	TRUE	0.698501	TRUE	3	8		0.978605	N	81.2044
11	A11	FALSE	11 - iPSC	GAPDH	UNKNOWN	SYBR	None	14.8585	14.7075	0.13161	TRUE	0.698501	TRUE	3	8		0.986145	N	80.8871
12	A12	FALSE	11 - iPSC	GAPDH	UNKNOWN	SYBR	None	14.6173	14.7075	0.13161	TRUE	0.698501	TRUE	3	7		0.977077	N	81.1921
23	B11	FALSE	11 - iPSC	FOXO1	UNKNOWN	SYBR	None	20.1512	20.2219	0.09994	TRUE	0.700656	TRUE	3	12		0.981217	N	78.4472
24	B12	FALSE	11 - iPSC	FOXO1	UNKNOWN	SYBR	None	20.2925	20.2219	0.09994	TRUE	0.700656	TRUE	3	13		0.978642	N	78.2947
34	C10	FALSE	11 - iPSC	FOXP1	UNKNOWN	SYBR	None	34.3136	34.5089	0.276281	TRUE	0.0858794	TRUE	3	30		0.988198	Y	82.4251	78.3051	71.7436
35	C11	FALSE	11 - iPSC	FOXP1	UNKNOWN	SYBR	None	34.7043	34.5089	0.276281	TRUE	0.0858794	TRUE	3	31		0.983503	Y	82.2595	77.9897	70.06
58	E10	FALSE	11 - iPSC	FOSL2	UNKNOWN	SYBR	None	31.0377	31.1924	0.223891	TRUE	0.606315	TRUE	3	24		0.986137	N	70.9806
59	E11	FALSE	11 - iPSC	FOSL2	UNKNOWN	SYBR	None	31.4491	31.1924	0.223891	TRUE	0.606315	TRUE	3	23		0.986418	N	69.9075
60	E12	FALSE	11 - iPSC	FOSL2	UNKNOWN	SYBR	None	31.0903	31.1924	0.223891	TRUE	0.606315	TRUE	3	23		0.983071	Y	70.6699	84.242
70	F10	FALSE	11 - iPSC	ATF3	UNKNOWN	SYBR	None	23.7262	23.8581	0.123302	TRUE	0.560536	TRUE	3	16		0.987049	N	77.237
71	F11	FALSE	11 - iPSC	ATF3	UNKNOWN	SYBR	None	23.8778	23.8581	0.123302	TRUE	0.560536	TRUE	3	17		0.989857	N	76.9222
72	F12	FALSE	11 - iPSC	ATF3	UNKNOWN	SYBR	None	23.9704	23.8581	0.123302	TRUE	0.560536	TRUE	3	18		0.98867	N	76.7697
82	G10	FALSE	11 - iPSC	SOX4	UNKNOWN	SYBR	None	19.1922	19.1309	0.097762	TRUE	0.789751	TRUE	3	12		0.985013	N	79.2207
83	G11	FALSE	11 - iPSC	SOX4	UNKNOWN	SYBR	None	19.0182	19.1309	0.097762	TRUE	0.789751	TRUE	3	12		0.982326	N	79.0571
84	G12	FALSE	11 - iPSC	SOX4	UNKNOWN	SYBR	None	19.1824	19.1309	0.097762	TRUE	0.789751	TRUE	3	13		0.977927	N	78.7522
94	H10	FALSE	11 - iPSC	SOX7	UNKNOWN	SYBR	None	25.6149	25.4251	0.216131	TRUE	0.86714	TRUE	3	19		0.98136	Y	77.9999	69.6073
95	H11	FALSE	11 - iPSC	SOX7	UNKNOWN	SYBR	None	25.1899	25.4251	0.216131	TRUE	0.86714	TRUE	3	18		0.976387	Y	77.8372	69.45
96	H12	FALSE	11 - iPSC	SOX7	UNKNOWN	SYBR	None	25.4705	25.4251	0.216131	TRUE	0.86714	TRUE	3	18		0.969626	Y	77.8372	69.2975
