# Supplementary material for: Endothelial Progenitor Cells Produced From Human Pluripotent Stem Cells by a Synergistic Combination of Cytokines, Small Compounds, and Serum-Free Medium
Source: Front Cell Dev Biol. 2020 May 15;8:309. doi: 10.3389/fcell.2020.00309 (PMC7249886; doi:10.3389/fcell.2020.00309)
Supplement: Supplementary file 2 [file Data_Dheet_1.zip › PCR raw data/iPSC4 ETV2+NOS3 2020-03-19.xls]

## Sheet: Results
Block Type	96-Well 0.2-mL Block
Calibration Background is expired	No
Calibration Background performed on	08-10-2018
Calibration Pure Dye ABY is expired	No
Calibration Pure Dye ABY performed on	08-10-2018
Calibration Pure Dye FAM is expired	No
Calibration Pure Dye FAM performed on	08-10-2018
Calibration Pure Dye JUN is expired	No
Calibration Pure Dye JUN performed on	08-10-2018
Calibration Pure Dye NED is expired	No
Calibration Pure Dye NED performed on	08-10-2018
Calibration Pure Dye ROX is expired	No
Calibration Pure Dye ROX performed on	08-10-2018
Calibration Pure Dye SYBR is expired	No
Calibration Pure Dye SYBR performed on	08-10-2018
Calibration Pure Dye TAMRA is expired	No
Calibration Pure Dye TAMRA performed on	08-10-2018
Calibration Pure Dye VIC is expired	No
Calibration Pure Dye VIC performed on	08-10-2018
Calibration ROI is expired	No
Calibration ROI performed on	08-10-2018
Calibration Uniformity is expired	No
Calibration Uniformity performed on	08-10-2018
Chemistry	SYBR_GREEN
Date Created	2020-03-19 07:51:44 AM CET
Experiment Barcode
Experiment Comment
Experiment File Name	D:\Users\INSTR-ADMIN\Desktop\Simon\2020-03-19_061043.eds
Experiment Name	2020-03-19_061043
Experiment Run End Time	2020-03-19 19:26:25 PM CET
Experiment Type	Melt Curve
Instrument Name	272322942
Instrument Serial Number	272322942
Instrument Type	QuantStudio™ 3 System
Passive Reference	ROX
Post-read Stage/Step
Pre-read Stage/Step
Quantification Cycle Method	Ct
Signal Smoothing On	true
Stage where Melt Analysis is performed	Stage1
Stage/ Cycle where Ct Analysis is performed	Stage2, Step2
User Name
Well	Well Position	Omit	Sample Name	Target Name	Task	Reporter	Quencher	CT	Ct Mean	Ct SD	Automatic Ct Threshold	Ct Threshold	Automatic Baseline	Baseline Start	Baseline End	Comments	Cq Conf	Tm1	Tm2	Tm3	Tm4
74	G2	FALSE	11	GAPDH	UNKNOWN	SYBR	None	15.152	15.1506	0.0329431	TRUE	0.891962	TRUE	3	8		0.98387	80.722
75	G3	FALSE	11	GAPDH	UNKNOWN	SYBR	None	15.1828	15.1506	0.0329431	TRUE	0.891962	TRUE	3	8		0.979318	81.1836
76	G4	FALSE	11	GAPDH	UNKNOWN	SYBR	None	15.117	15.1506	0.0329431	TRUE	0.891962	TRUE	3	8		0.986152	81.1836
78	G6	FALSE	11	ETV2	UNKNOWN	SYBR	None	29.0356	29.0739	0.0776515	TRUE	0.802623	TRUE	3	22		0.984938	81.9243
79	G7	FALSE	11	ETV2	UNKNOWN	SYBR	None	29.1633	29.0739	0.0776515	TRUE	0.802623	TRUE	3	21		0.984948	81.9267
80	G8	FALSE	11	ETV2	UNKNOWN	SYBR	None	29.0229	29.0739	0.0776515	TRUE	0.802623	TRUE	3	22		0.986087	81.9267
86	H2	FALSE	11	NOS3	UNKNOWN	SYBR	None	27.5119	27.4481	0.0648175	TRUE	0.618478	TRUE	3	21		0.986734	83.0079
87	H3	FALSE	11	NOS3	UNKNOWN	SYBR	None	27.3823	27.4481	0.0648175	TRUE	0.618478	TRUE	3	20		0.98661	83.6226
88	H4	FALSE	11	NOS3	UNKNOWN	SYBR	None	27.4502	27.4481	0.0648175	TRUE	0.618478	TRUE	3	21		0.98584	83.4702
