# Supplementary material for: Endothelial Progenitor Cells Produced From Human Pluripotent Stem Cells by a Synergistic Combination of Cytokines, Small Compounds, and Serum-Free Medium
Source: Front Cell Dev Biol. 2020 May 15;8:309. doi: 10.3389/fcell.2020.00309 (PMC7249886; doi:10.3389/fcell.2020.00309)
Supplement: Supplementary file 2 [file Data_Dheet_1.zip › PCR raw data/iPSC4 MYC FOXP1 2020-04-02.xls]

## Sheet: Sample Setup
Block Type	96-Well 0.2-mL Block
Calibration Background is expired	No
Calibration Background performed on	08-10-2018
Calibration Pure Dye ABY is expired	No
Calibration Pure Dye ABY performed on	08-10-2018
Calibration Pure Dye FAM is expired	No
Calibration Pure Dye FAM performed on	08-10-2018
Calibration Pure Dye JUN is expired	No
Calibration Pure Dye JUN performed on	08-10-2018
Calibration Pure Dye NED is expired	No
Calibration Pure Dye NED performed on	08-10-2018
Calibration Pure Dye ROX is expired	No
Calibration Pure Dye ROX performed on	08-10-2018
Calibration Pure Dye SYBR is expired	No
Calibration Pure Dye SYBR performed on	08-10-2018
Calibration Pure Dye TAMRA is expired	No
Calibration Pure Dye TAMRA performed on	08-10-2018
Calibration Pure Dye VIC is expired	No
Calibration Pure Dye VIC performed on	08-10-2018
Calibration ROI is expired	No
Calibration ROI performed on	08-10-2018
Calibration Uniformity is expired	No
Calibration Uniformity performed on	08-10-2018
Chemistry	SYBR_GREEN
Date Created	2020-04-02 04:27:47 AM CEST
Experiment Barcode
Experiment Comment
Experiment File Name	D:\Users\INSTR-ADMIN\Desktop\Simon\2020-04-02 iPSC MYC FOXP1.eds
Experiment Name	2020-04-02 iPSC MYC FOXP1
Experiment Run End Time	2020-04-02 15:42:27 PM CEST
Experiment Type	Melt Curve
Instrument Name	272322942
Instrument Serial Number	272322942
Instrument Type	QuantStudio™ 3 System
Passive Reference	ROX
Post-read Stage/Step
Pre-read Stage/Step
Quantification Cycle Method	Ct
Signal Smoothing On	true
Stage where Melt Analysis is performed	Stage1
Stage/ Cycle where Ct Analysis is performed	Stage2, Step2
User Name
Well	Well Position	Sample Name	Sample Color	Biogroup Name	Biogroup Color	Target Name	Target Color	Task	Reporter	Quencher	Comments
1	A1	8 - iPSC	RGB(0,0,255)			GAPDH	RGB(176,23,31)	UNKNOWN	SYBR	None
2	A2	8 - iPSC	RGB(0,0,255)			GAPDH	RGB(176,23,31)	UNKNOWN	SYBR	None
3	A3	8 - iPSC	RGB(0,0,255)			GAPDH	RGB(176,23,31)	UNKNOWN	SYBR	None
4	A4	8 - iPSC	RGB(0,0,255)			MYC	RGB(238,238,0)	UNKNOWN	SYBR	None
5	A5	8 - iPSC	RGB(0,0,255)			MYC	RGB(238,238,0)	UNKNOWN	SYBR	None
6	A6	8 - iPSC	RGB(0,0,255)			MYC	RGB(238,238,0)	UNKNOWN	SYBR	None
7	A7	8 - iPSC	RGB(0,0,255)			FOXP1	RGB(0,139,69)	UNKNOWN	SYBR	None
8	A8	8 - iPSC	RGB(0,0,255)			FOXP1	RGB(0,139,69)	UNKNOWN	SYBR	None
9	A9	8 - iPSC	RGB(0,0,255)			FOXP1	RGB(0,139,69)	UNKNOWN	SYBR	None
10	A10
11	A11
12	A12
13	B1	9 - iPSC	RGB(0,139,69)			GAPDH	RGB(176,23,31)	UNKNOWN	SYBR	None
14	B2	9 - iPSC	RGB(0,139,69)			GAPDH	RGB(176,23,31)	UNKNOWN	SYBR	None
15	B3	9 - iPSC	RGB(0,139,69)			GAPDH	RGB(176,23,31)	UNKNOWN	SYBR	None
16	B4	9 - iPSC	RGB(0,139,69)			MYC	RGB(238,238,0)	UNKNOWN	SYBR	None
17	B5	9 - iPSC	RGB(0,139,69)			MYC	RGB(238,238,0)	UNKNOWN	SYBR	None
18	B6	9 - iPSC	RGB(0,139,69)			MYC	RGB(238,238,0)	UNKNOWN	SYBR	None
19	B7	9 - iPSC	RGB(0,139,69)			FOXP1	RGB(0,139,69)	UNKNOWN	SYBR	None
20	B8	9 - iPSC	RGB(0,139,69)			FOXP1	RGB(0,139,69)	UNKNOWN	SYBR	None
21	B9	9 - iPSC	RGB(0,139,69)			FOXP1	RGB(0,139,69)	UNKNOWN	SYBR	None
22	B10
23	B11
24	B12
25	C1	10 - iPSC	RGB(255,127,0)			GAPDH	RGB(176,23,31)	UNKNOWN	SYBR	None
26	C2	10 - iPSC	RGB(255,127,0)			GAPDH	RGB(176,23,31)	UNKNOWN	SYBR	None
27	C3	10 - iPSC	RGB(255,127,0)			GAPDH	RGB(176,23,31)	UNKNOWN	SYBR	None
28	C4	10 - iPSC	RGB(255,127,0)			MYC	RGB(238,238,0)	UNKNOWN	SYBR	None
29	C5	10 - iPSC	RGB(255,127,0)			MYC	RGB(238,238,0)	UNKNOWN	SYBR	None
30	C6	10 - iPSC	RGB(255,127,0)			MYC	RGB(238,238,0)	UNKNOWN	SYBR	None
31	C7	10 - iPSC	RGB(255,127,0)			FOXP1	RGB(0,139,69)	UNKNOWN	SYBR	None
32	C8	10 - iPSC	RGB(255,127,0)			FOXP1	RGB(0,139,69)	UNKNOWN	SYBR	None
33	C9	10 - iPSC	RGB(255,127,0)			FOXP1	RGB(0,139,69)	UNKNOWN	SYBR	None
34	C10
35	C11
36	C12
37	D1
38	D2	11 - iPSC	RGB(139,137,112)			GAPDH	RGB(176,23,31)	UNKNOWN	SYBR	None
39	D3	11 - iPSC	RGB(139,137,112)			GAPDH	RGB(176,23,31)	UNKNOWN	SYBR	None
40	D4	11 - iPSC	RGB(139,137,112)			MYC	RGB(238,238,0)	UNKNOWN	SYBR	None
41	D5	11 - iPSC	RGB(139,137,112)			MYC	RGB(238,238,0)	UNKNOWN	SYBR	None
42	D6	11 - iPSC	RGB(139,137,112)			MYC	RGB(238,238,0)	UNKNOWN	SYBR	None
43	D7	11 - iPSC	RGB(139,137,112)			FOXP1	RGB(0,139,69)	UNKNOWN	SYBR	None
44	D8	11 - iPSC	RGB(139,137,112)			FOXP1	RGB(0,139,69)	UNKNOWN	SYBR	None
45	D9	11 - iPSC	RGB(139,137,112)			FOXP1	RGB(0,139,69)	UNKNOWN	SYBR	None
46	D10
47	D11
48	D12
49	E1	11 - iPSC	RGB(139,137,112)			GAPDH	RGB(176,23,31)	UNKNOWN	SYBR	None
50	E2
51	E3
52	E4
53	E5
54	E6
55	E7
56	E8
57	E9
58	E10
59	E11
60	E12
61	F1
62	F2
63	F3
64	F4
65	F5
66	F6
67	F7
68	F8
69	F9
70	F10
71	F11
72	F12
73	G1
74	G2
75	G3
76	G4
77	G5
78	G6
79	G7
80	G8
81	G9
82	G10
83	G11
84	G12
85	H1
86	H2
87	H3
88	H4
89	H5
90	H6
91	H7
92	H8
93	H9
94	H10
95	H11
96	H12

## Sheet: Amplification Data
Block Type	96-Well 0.2-mL Block
Calibration Background is expired	No
Calibration Background performed on	08-10-2018
Calibration Pure Dye ABY is expired	No
Calibration Pure Dye ABY performed on	08-10-2018
Calibration Pure Dye FAM is expired	No
Calibration Pure Dye FAM performed on	08-10-2018
Calibration Pure Dye JUN is expired	No
Calibration Pure Dye JUN performed on	08-10-2018
Calibration Pure Dye NED is expired	No
Calibration Pure Dye NED performed on	08-10-2018
Calibration Pure Dye ROX is expired	No
Calibration Pure Dye ROX performed on	08-10-2018
Calibration Pure Dye SYBR is expired	No
Calibration Pure Dye SYBR performed on	08-10-2018
Calibration Pure Dye TAMRA is expired	No
Calibration Pure Dye TAMRA performed on	08-10-2018
Calibration Pure Dye VIC is expired	No
Calibration Pure Dye VIC performed on	08-10-2018
Calibration ROI is expired	No
Calibration ROI performed on	08-10-2018
Calibration Uniformity is expired	No
Calibration Uniformity performed on	08-10-2018
Chemistry	SYBR_GREEN
Date Created	2020-04-02 04:27:47 AM CEST
Experiment Barcode
Experiment Comment
Experiment File Name	D:\Users\INSTR-ADMIN\Desktop\Simon\2020-04-02 iPSC MYC FOXP1.eds
Experiment Name	2020-04-02 iPSC MYC FOXP1
Experiment Run End Time	2020-04-02 15:42:27 PM CEST
Experiment Type	Melt Curve
Instrument Name	272322942
Instrument Serial Number	272322942
Instrument Type	QuantStudio™ 3 System
Passive Reference	ROX
Post-read Stage/Step
Pre-read Stage/Step
Quantification Cycle Method	Ct
Signal Smoothing On	true
Stage where Melt Analysis is performed	Stage1
Stage/ Cycle where Ct Analysis is performed	Stage2, Step2
User Name
Well	Well Position	Cycle	Target Name	Rn	Delta Rn
1	A1	1
1	A1	2
1	A1	3
1	A1	4
1	A1	5
1	A1	6
1	A1	7
1	A1	8
1	A1	9
1	A1	10
1	A1	11
1	A1	12
1	A1	13
1	A1	14
1	A1	15
1	A1	16
1	A1	17
1	A1	18
1	A1	19
1	A1	20
1	A1	21
1	A1	22
1	A1	23
1	A1	24
1	A1	25
1	A1	26
1	A1	27
1	A1	28
1	A1	29
1	A1	30
1	A1	31
1	A1	32
1	A1	33
1	A1	34
1	A1	35
1	A1	36
1	A1	37
1	A1	38
1	A1	39
1	A1	40
1	A1	41
1	A1	42
1	A1	43
1	A1	44
1	A1	45
1	A1	46
1	A1	47
1	A1	48
1	A1	49
1	A1	50
2	A2	1
2	A2	2
2	A2	3
2	A2	4
2	A2	5
2	A2	6
2	A2	7
2	A2	8
2	A2	9
2	A2	10
2	A2	11
2	A2	12
2	A2	13
2	A2	14
2	A2	15
2	A2	16
2	A2	17
2	A2	18
2	A2	19
2	A2	20
2	A2	21
2	A2	22
2	A2	23
2	A2	24
2	A2	25
2	A2	26
2	A2	27
2	A2	28
2	A2	29
2	A2	30
2	A2	31
2	A2	32
2	A2	33
2	A2	34
2	A2	35
2	A2	36
2	A2	37
2	A2	38
2	A2	39
2	A2	40
2	A2	41
2	A2	42
2	A2	43
2	A2	44
2	A2	45
2	A2	46
2	A2	47
2	A2	48
2	A2	49
2	A2	50
3	A3	1
3	A3	2
3	A3	3
3	A3	4
3	A3	5
3	A3	6
3	A3	7
3	A3	8
3	A3	9
3	A3	10
3	A3	11
3	A3	12
3	A3	13
3	A3	14
3	A3	15
3	A3	16
3	A3	17
3	A3	18
3	A3	19
3	A3	20
3	A3	21
3	A3	22
3	A3	23
3	A3	24
3	A3	25
3	A3	26
3	A3	27
3	A3	28
3	A3	29
3	A3	30
3	A3	31
3	A3	32
3	A3	33
3	A3	34
3	A3	35
3	A3	36
3	A3	37
3	A3	38
3	A3	39
3	A3	40
3	A3	41
3	A3	42
3	A3	43
3	A3	44
3	A3	45
3	A3	46
3	A3	47
3	A3	48
3	A3	49
3	A3	50
4	A4	1
4	A4	2
4	A4	3
4	A4	4
4	A4	5
4	A4	6
4	A4	7
4	A4	8
4	A4	9
4	A4	10
4	A4	11
4	A4	12
4	A4	13
4	A4	14
4	A4	15
4	A4	16
4	A4	17
4	A4	18
4	A4	19
4	A4	20
4	A4	21
4	A4	22
4	A4	23
4	A4	24
4	A4	25
4	A4	26
4	A4	27
4	A4	28
4	A4	29
4	A4	30
4	A4	31
4	A4	32
4	A4	33
4	A4	34
4	A4	35
4	A4	36
4	A4	37
4	A4	38
4	A4	39
4	A4	40
4	A4	41
4	A4	42
4	A4	43
4	A4	44
4	A4	45
4	A4	46
4	A4	47
4	A4	48
4	A4	49
4	A4	50
5	A5	1
5	A5	2
5	A5	3
5	A5	4
5	A5	5
5	A5	6
5	A5	7
5	A5	8
5	A5	9
5	A5	10
5	A5	11
5	A5	12
5	A5	13
5	A5	14
5	A5	15
5	A5	16
5	A5	17
5	A5	18
5	A5	19
5	A5	20
5	A5	21
5	A5	22
5	A5	23
5	A5	24
5	A5	25
5	A5	26
5	A5	27
5	A5	28
5	A5	29
5	A5	30
5	A5	31
5	A5	32
5	A5	33
5	A5	34
5	A5	35
5	A5	36
5	A5	37
5	A5	38
5	A5	39
5	A5	40
5	A5	41
5	A5	42
5	A5	43
5	A5	44
5	A5	45
5	A5	46
5	A5	47
5	A5	48
5	A5	49
5	A5	50
6	A6	1
6	A6	2
6	A6	3
6	A6	4
6	A6	5
6	A6	6
6	A6	7
6	A6	8
6	A6	9
6	A6	10
6	A6	11
6	A6	12
6	A6	13
6	A6	14
6	A6	15
6	A6	16
6	A6	17
6	A6	18
6	A6	19
6	A6	20
6	A6	21
6	A6	22
6	A6	23
6	A6	24
6	A6	25
6	A6	26
6	A6	27
6	A6	28
6	A6	29
6	A6	30
6	A6	31
6	A6	32
6	A6	33
6	A6	34
6	A6	35
6	A6	36
6	A6	37
6	A6	38
6	A6	39
6	A6	40
6	A6	41
6	A6	42
6	A6	43
6	A6	44
6	A6	45
6	A6	46
6	A6	47
6	A6	48
6	A6	49
6	A6	50
7	A7	1
7	A7	2
7	A7	3
7	A7	4
7	A7	5
7	A7	6
7	A7	7
7	A7	8
7	A7	9
7	A7	10
7	A7	11
7	A7	12
7	A7	13
7	A7	14
7	A7	15
7	A7	16
7	A7	17
7	A7	18
7	A7	19
7	A7	20
7	A7	21
7	A7	22
7	A7	23
7	A7	24
7	A7	25
7	A7	26
7	A7	27
7	A7	28
7	A7	29
7	A7	30
7	A7	31
7	A7	32
7	A7	33
7	A7	34
7	A7	35
7	A7	36
7	A7	37
7	A7	38
7	A7	39
7	A7	40
7	A7	41
7	A7	42
7	A7	43
7	A7	44
7	A7	45
7	A7	46
7	A7	47
7	A7	48
7	A7	49
7	A7	50
8	A8	1
8	A8	2
8	A8	3
8	A8	4
8	A8	5
8	A8	6
8	A8	7
8	A8	8
8	A8	9
8	A8	10
8	A8	11
8	A8	12
8	A8	13
8	A8	14
8	A8	15
8	A8	16
8	A8	17
8	A8	18
8	A8	19
8	A8	20
8	A8	21
8	A8	22
8	A8	23
8	A8	24
8	A8	25
8	A8	26
8	A8	27
8	A8	28
8	A8	29
8	A8	30
8	A8	31
8	A8	32
8	A8	33
8	A8	34
8	A8	35
8	A8	36
8	A8	37
8	A8	38
8	A8	39
8	A8	40
8	A8	41
8	A8	42
8	A8	43
8	A8	44
8	A8	45
8	A8	46
8	A8	47
8	A8	48
8	A8	49
8	A8	50
9	A9	1
9	A9	2
9	A9	3
9	A9	4
9	A9	5
9	A9	6
9	A9	7
9	A9	8
9	A9	9
9	A9	10
9	A9	11
9	A9	12
9	A9	13
9	A9	14
9	A9	15
9	A9	16
9	A9	17
9	A9	18
9	A9	19
9	A9	20
9	A9	21
9	A9	22
9	A9	23
9	A9	24
9	A9	25
9	A9	26
9	A9	27
9	A9	28
9	A9	29
9	A9	30
9	A9	31
9	A9	32
9	A9	33
9	A9	34
9	A9	35
9	A9	36
9	A9	37
9	A9	38
9	A9	39
9	A9	40
9	A9	41
9	A9	42
9	A9	43
9	A9	44
9	A9	45
9	A9	46
9	A9	47
9	A9	48
9	A9	49
9	A9	50
10	A10	1
10	A10	2
10	A10	3
10	A10	4
10	A10	5
10	A10	6
10	A10	7
10	A10	8
10	A10	9
10	A10	10
10	A10	11
10	A10	12
10	A10	13
10	A10	14
10	A10	15
10	A10	16
10	A10	17
10	A10	18
10	A10	19
10	A10	20
10	A10	21
10	A10	22
10	A10	23
10	A10	24
10	A10	25
10	A10	26
10	A10	27
10	A10	28
10	A10	29
10	A10	30
10	A10	31
10	A10	32
10	A10	33
10	A10	34
10	A10	35
10	A10	36
10	A10	37
10	A10	38
10	A10	39
10	A10	40
10	A10	41
10	A10	42
10	A10	43
10	A10	44
10	A10	45
10	A10	46
10	A10	47
10	A10	48
10	A10	49
10	A10	50
11	A11	1
11	A11	2
11	A11	3
11	A11	4
11	A11	5
11	A11	6
11	A11	7
11	A11	8
11	A11	9
11	A11	10
11	A11	11
11	A11	12
11	A11	13
11	A11	14
11	A11	15
11	A11	16
11	A11	17
11	A11	18
11	A11	19
11	A11	20
11	A11	21
11	A11	22
11	A11	23
11	A11	24
11	A11	25
11	A11	26
11	A11	27
11	A11	28
11	A11	29
11	A11	30
11	A11	31
11	A11	32
11	A11	33
11	A11	34
11	A11	35
11	A11	36
11	A11	37
11	A11	38
11	A11	39
11	A11	40
11	A11	41
11	A11	42
11	A11	43
11	A11	44
11	A11	45
11	A11	46
11	A11	47
11	A11	48
11	A11	49
11	A11	50
12	A12	1
12	A12	2
12	A12	3
12	A12	4
12	A12	5
12	A12	6
12	A12	7
12	A12	8
12	A12	9
12	A12	10
12	A12	11
12	A12	12
12	A12	13
12	A12	14
12	A12	15
12	A12	16
12	A12	17
12	A12	18
12	A12	19
12	A12	20
12	A12	21
12	A12	22
12	A12	23
12	A12	24
12	A12	25
12	A12	26
12	A12	27
12	A12	28
12	A12	29
12	A12	30
12	A12	31
12	A12	32
12	A12	33
12	A12	34
12	A12	35
12	A12	36
12	A12	37
12	A12	38
12	A12	39
12	A12	40
12	A12	41
12	A12	42
12	A12	43
12	A12	44
12	A12	45
12	A12	46
12	A12	47
12	A12	48
12	A12	49
12	A12	50
13	B1	1
13	B1	2
13	B1	3
13	B1	4
13	B1	5
13	B1	6
13	B1	7
13	B1	8
13	B1	9
13	B1	10
13	B1	11
13	B1	12
13	B1	13
13	B1	14
13	B1	15
13	B1	16
13	B1	17
13	B1	18
13	B1	19
13	B1	20
13	B1	21
13	B1	22
13	B1	23
13	B1	24
13	B1	25
13	B1	26
13	B1	27
13	B1	28
13	B1	29
13	B1	30
13	B1	31
13	B1	32
13	B1	33
13	B1	34
13	B1	35
13	B1	36
13	B1	37
13	B1	38
13	B1	39
13	B1	40
13	B1	41
13	B1	42
13	B1	43
13	B1	44
13	B1	45
13	B1	46
13	B1	47
13	B1	48
13	B1	49
13	B1	50
14	B2	1
14	B2	2
14	B2	3
14	B2	4
14	B2	5
14	B2	6
14	B2	7
14	B2	8
14	B2	9
14	B2	10
14	B2	11
14	B2	12
14	B2	13
14	B2	14
14	B2	15
14	B2	16
14	B2	17
14	B2	18
14	B2	19
14	B2	20
14	B2	21
14	B2	22
14	B2	23
14	B2	24
14	B2	25
14	B2	26
14	B2	27
14	B2	28
14	B2	29
14	B2	30
14	B2	31
14	B2	32
14	B2	33
14	B2	34
14	B2	35
14	B2	36
14	B2	37
14	B2	38
14	B2	39
14	B2	40
14	B2	41
14	B2	42
14	B2	43
14	B2	44
14	B2	45
14	B2	46
14	B2	47
14	B2	48
14	B2	49
14	B2	50
15	B3	1
15	B3	2
15	B3	3
15	B3	4
15	B3	5
15	B3	6
15	B3	7
15	B3	8
15	B3	9
15	B3	10
15	B3	11
15	B3	12
15	B3	13
15	B3	14
15	B3	15
15	B3	16
15	B3	17
15	B3	18
15	B3	19
15	B3	20
15	B3	21
15	B3	22
15	B3	23
15	B3	24
15	B3	25
15	B3	26
15	B3	27
15	B3	28
15	B3	29
15	B3	30
15	B3	31
15	B3	32
15	B3	33
15	B3	34
15	B3	35
15	B3	36
15	B3	37
15	B3	38
15	B3	39
15	B3	40
15	B3	41
15	B3	42
15	B3	43
15	B3	44
15	B3	45
15	B3	46
15	B3	47
15	B3	48
15	B3	49
15	B3	50
16	B4	1
16	B4	2
16	B4	3
16	B4	4
16	B4	5
16	B4	6
16	B4	7
16	B4	8
16	B4	9
16	B4	10
16	B4	11
16	B4	12
16	B4	13
16	B4	14
16	B4	15
16	B4	16
16	B4	17
16	B4	18
16	B4	19
16	B4	20
16	B4	21
16	B4	22
16	B4	23
16	B4	24
16	B4	25
16	B4	26
16	B4	27
16	B4	28
16	B4	29
16	B4	30
16	B4	31
16	B4	32
16	B4	33
16	B4	34
16	B4	35
16	B4	36
16	B4	37
16	B4	38
16	B4	39
16	B4	40
16	B4	41
16	B4	42
16	B4	43
16	B4	44
16	B4	45
16	B4	46
16	B4	47
16	B4	48
16	B4	49
16	B4	50
17	B5	1
17	B5	2
17	B5	3
17	B5	4
17	B5	5
17	B5	6
17	B5	7
17	B5	8
17	B5	9
17	B5	10
17	B5	11
17	B5	12
17	B5	13
17	B5	14
17	B5	15
17	B5	16
17	B5	17
17	B5	18
17	B5	19
17	B5	20
17	B5	21
17	B5	22
17	B5	23
17	B5	24
17	B5	25
17	B5	26
17	B5	27
17	B5	28
17	B5	29
17	B5	30
17	B5	31
17	B5	32
17	B5	33
17	B5	34
17	B5	35
17	B5	36
17	B5	37
17	B5	38
17	B5	39
17	B5	40
17	B5	41
17	B5	42
17	B5	43
17	B5	44
17	B5	45
17	B5	46
17	B5	47
17	B5	48
17	B5	49
17	B5	50
18	B6	1
18	B6	2
18	B6	3
18	B6	4
18	B6	5
18	B6	6
18	B6	7
18	B6	8
18	B6	9
18	B6	10
18	B6	11
18	B6	12
18	B6	13
18	B6	14
18	B6	15
18	B6	16
18	B6	17
18	B6	18
18	B6	19
18	B6	20
18	B6	21
18	B6	22
18	B6	23
18	B6	24
18	B6	25
18	B6	26
18	B6	27
18	B6	28
18	B6	29
18	B6	30
18	B6	31
18	B6	32
18	B6	33
18	B6	34
18	B6	35
18	B6	36
18	B6	37
18	B6	38
18	B6	39
18	B6	40
18	B6	41
18	B6	42
18	B6	43
18	B6	44
18	B6	45
18	B6	46
18	B6	47
18	B6	48
18	B6	49
18	B6	50
19	B7	1
19	B7	2
19	B7	3
19	B7	4
19	B7	5
19	B7	6
19	B7	7
19	B7	8
19	B7	9
19	B7	10
19	B7	11
19	B7	12
19	B7	13
19	B7	14
19	B7	15
19	B7	16
19	B7	17
19	B7	18
19	B7	19
19	B7	20
19	B7	21
19	B7	22
19	B7	23
19	B7	24
19	B7	25
19	B7	26
19	B7	27
19	B7	28
19	B7	29
19	B7	30
19	B7	31
19	B7	32
19	B7	33
19	B7	34
19	B7	35
19	B7	36
19	B7	37
19	B7	38
19	B7	39
19	B7	40
19	B7	41
19	B7	42
19	B7	43
19	B7	44
19	B7	45
19	B7	46
19	B7	47
19	B7	48
19	B7	49
19	B7	50
20	B8	1
20	B8	2
20	B8	3
20	B8	4
20	B8	5
20	B8	6
20	B8	7
20	B8	8
20	B8	9
20	B8	10
20	B8	11
20	B8	12
20	B8	13
20	B8	14
20	B8	15
20	B8	16
20	B8	17
20	B8	18
20	B8	19
20	B8	20
20	B8	21
20	B8	22
20	B8	23
20	B8	24
20	B8	25
20	B8	26
20	B8	27
20	B8	28
20	B8	29
20	B8	30
20	B8	31
20	B8	32
20	B8	33
20	B8	34
20	B8	35
20	B8	36
20	B8	37
20	B8	38
20	B8	39
20	B8	40
20	B8	41
20	B8	42
20	B8	43
20	B8	44
20	B8	45
20	B8	46
20	B8	47
20	B8	48
20	B8	49
20	B8	50
21	B9	1
21	B9	2
21	B9	3
21	B9	4
21	B9	5
21	B9	6
21	B9	7
21	B9	8
21	B9	9
21	B9	10
21	B9	11
21	B9	12
21	B9	13
21	B9	14
21	B9	15
21	B9	16
21	B9	17
21	B9	18
21	B9	19
21	B9	20
21	B9	21
21	B9	22
21	B9	23
21	B9	24
21	B9	25
21	B9	26
21	B9	27
21	B9	28
21	B9	29
21	B9	30
21	B9	31
21	B9	32
21	B9	33
21	B9	34
21	B9	35
21	B9	36
21	B9	37
21	B9	38
21	B9	39
21	B9	40
21	B9	41
21	B9	42
21	B9	43
21	B9	44
21	B9	45
21	B9	46
21	B9	47
21	B9	48
21	B9	49
21	B9	50
22	B10	1
22	B10	2
22	B10	3
22	B10	4
22	B10	5
22	B10	6
22	B10	7
22	B10	8
22	B10	9
22	B10	10
22	B10	11
22	B10	12
22	B10	13
22	B10	14
22	B10	15
22	B10	16
22	B10	17
22	B10	18
22	B10	19
22	B10	20
22	B10	21
22	B10	22
22	B10	23
22	B10	24
22	B10	25
22	B10	26
22	B10	27
22	B10	28
22	B10	29
22	B10	30
22	B10	31
22	B10	32
22	B10	33
22	B10	34
22	B10	35
22	B10	36
22	B10	37
22	B10	38
22	B10	39
22	B10	40
22	B10	41
22	B10	42
22	B10	43
22	B10	44
22	B10	45
22	B10	46
22	B10	47
22	B10	48
22	B10	49
22	B10	50
23	B11	1
23	B11	2
23	B11	3
23	B11	4
23	B11	5
23	B11	6
23	B11	7
23	B11	8
23	B11	9
23	B11	10
23	B11	11
23	B11	12
23	B11	13
23	B11	14
23	B11	15
23	B11	16
23	B11	17
23	B11	18
23	B11	19
23	B11	20
23	B11	21
23	B11	22
23	B11	23
23	B11	24
23	B11	25
23	B11	26
23	B11	27
23	B11	28
23	B11	29
23	B11	30
23	B11	31
23	B11	32
23	B11	33
23	B11	34
23	B11	35
23	B11	36
23	B11	37
23	B11	38
23	B11	39
23	B11	40
23	B11	41
23	B11	42
23	B11	43
23	B11	44
23	B11	45
23	B11	46
23	B11	47
23	B11	48
23	B11	49
23	B11	50
24	B12	1
24	B12	2
24	B12	3
24	B12	4
24	B12	5
24	B12	6
24	B12	7
24	B12	8
24	B12	9
24	B12	10
24	B12	11
24	B12	12
24	B12	13
24	B12	14
24	B12	15
24	B12	16
24	B12	17
24	B12	18
24	B12	19
24	B12	20
24	B12	21
24	B12	22
24	B12	23
24	B12	24
24	B12	25
24	B12	26
24	B12	27
24	B12	28
24	B12	29
24	B12	30
24	B12	31
24	B12	32
24	B12	33
24	B12	34
24	B12	35
24	B12	36
24	B12	37
24	B12	38
24	B12	39
24	B12	40
24	B12	41
24	B12	42
24	B12	43
24	B12	44
24	B12	45
24	B12	46
24	B12	47
24	B12	48
24	B12	49
24	B12	50
25	C1	1
25	C1	2
25	C1	3
25	C1	4
25	C1	5
25	C1	6
25	C1	7
25	C1	8
25	C1	9
25	C1	10
25	C1	11
25	C1	12
25	C1	13
25	C1	14
25	C1	15
25	C1	16
25	C1	17
25	C1	18
25	C1	19
25	C1	20
25	C1	21
25	C1	22
25	C1	23
25	C1	24
25	C1	25
25	C1	26
25	C1	27
25	C1	28
25	C1	29
25	C1	30
25	C1	31
25	C1	32
25	C1	33
25	C1	34
25	C1	35
25	C1	36
25	C1	37
25	C1	38
25	C1	39
25	C1	40
25	C1	41
25	C1	42
25	C1	43
25	C1	44
25	C1	45
25	C1	46
25	C1	47
25	C1	48
25	C1	49
25	C1	50
26	C2	1
26	C2	2
26	C2	3
26	C2	4
26	C2	5
26	C2	6
26	C2	7
26	C2	8
26	C2	9
26	C2	10
26	C2	11
26	C2	12
26	C2	13
26	C2	14
26	C2	15
26	C2	16
26	C2	17
26	C2	18
26	C2	19
26	C2	20
26	C2	21
26	C2	22
26	C2	23
26	C2	24
26	C2	25
26	C2	26
26	C2	27
26	C2	28
26	C2	29
26	C2	30
26	C2	31
26	C2	32
26	C2	33
26	C2	34
26	C2	35
26	C2	36
26	C2	37
26	C2	38
26	C2	39
26	C2	40
26	C2	41
26	C2	42
26	C2	43
26	C2	44
26	C2	45
26	C2	46
26	C2	47
26	C2	48
26	C2	49
26	C2	50
27	C3	1
27	C3	2
27	C3	3
27	C3	4
27	C3	5
27	C3	6
27	C3	7
27	C3	8
27	C3	9
27	C3	10
27	C3	11
27	C3	12
27	C3	13
27	C3	14
27	C3	15
27	C3	16
27	C3	17
27	C3	18
27	C3	19
27	C3	20
27	C3	21
27	C3	22
27	C3	23
27	C3	24
27	C3	25
27	C3	26
27	C3	27
27	C3	28
27	C3	29
27	C3	30
27	C3	31
27	C3	32
27	C3	33
27	C3	34
27	C3	35
27	C3	36
27	C3	37
27	C3	38
27	C3	39
27	C3	40
27	C3	41
27	C3	42
27	C3	43
27	C3	44
27	C3	45
27	C3	46
27	C3	47
27	C3	48
27	C3	49
27	C3	50
28	C4	1
28	C4	2
28	C4	3
28	C4	4
28	C4	5
28	C4	6
28	C4	7
28	C4	8
28	C4	9
28	C4	10
28	C4	11
28	C4	12
28	C4	13
28	C4	14
28	C4	15
28	C4	16
28	C4	17
28	C4	18
28	C4	19
28	C4	20
28	C4	21
28	C4	22
28	C4	23
28	C4	24
28	C4	25
28	C4	26
28	C4	27
28	C4	28
28	C4	29
28	C4	30
28	C4	31
28	C4	32
28	C4	33
28	C4	34
28	C4	35
28	C4	36
28	C4	37
28	C4	38
28	C4	39
28	C4	40
28	C4	41
28	C4	42
28	C4	43
28	C4	44
28	C4	45
28	C4	46
28	C4	47
28	C4	48
28	C4	49
28	C4	50
29	C5	1
29	C5	2
29	C5	3
29	C5	4
29	C5	5
29	C5	6
29	C5	7
29	C5	8
29	C5	9
29	C5	10
29	C5	11
29	C5	12
29	C5	13
29	C5	14
29	C5	15
29	C5	16
29	C5	17
29	C5	18
29	C5	19
29	C5	20
29	C5	21
29	C5	22
29	C5	23
29	C5	24
29	C5	25
29	C5	26
29	C5	27
29	C5	28
29	C5	29
29	C5	30
29	C5	31
29	C5	32
29	C5	33
29	C5	34
29	C5	35
29	C5	36
29	C5	37
29	C5	38
29	C5	39
29	C5	40
29	C5	41
29	C5	42
29	C5	43
29	C5	44
29	C5	45
29	C5	46
29	C5	47
29	C5	48
29	C5	49
29	C5	50
30	C6	1
30	C6	2
30	C6	3
30	C6	4
30	C6	5
30	C6	6
30	C6	7
30	C6	8
30	C6	9
30	C6	10
30	C6	11
30	C6	12
30	C6	13
30	C6	14
30	C6	15
30	C6	16
30	C6	17
30	C6	18
30	C6	19
30	C6	20
30	C6	21
30	C6	22
30	C6	23
30	C6	24
30	C6	25
30	C6	26
30	C6	27
30	C6	28
30	C6	29
30	C6	30
30	C6	31
30	C6	32
30	C6	33
30	C6	34
30	C6	35
30	C6	36
30	C6	37
30	C6	38
30	C6	39
30	C6	40
30	C6	41
30	C6	42
30	C6	43
30	C6	44
30	C6	45
30	C6	46
30	C6	47
30	C6	48
30	C6	49
30	C6	50
31	C7	1
31	C7	2
31	C7	3
31	C7	4
31	C7	5
31	C7	6
31	C7	7
31	C7	8
31	C7	9
31	C7	10
31	C7	11
31	C7	12
31	C7	13
31	C7	14
31	C7	15
31	C7	16
31	C7	17
31	C7	18
31	C7	19
31	C7	20
31	C7	21
31	C7	22
31	C7	23
31	C7	24
31	C7	25
31	C7	26
31	C7	27
31	C7	28
31	C7	29
31	C7	30
31	C7	31
31	C7	32
31	C7	33
31	C7	34
31	C7	35
31	C7	36
31	C7	37
31	C7	38
31	C7	39
31	C7	40
31	C7	41
31	C7	42
31	C7	43
31	C7	44
31	C7	45
31	C7	46
31	C7	47
31	C7	48
31	C7	49
31	C7	50
32	C8	1
32	C8	2
32	C8	3
32	C8	4
32	C8	5
32	C8	6
32	C8	7
32	C8	8
32	C8	9
32	C8	10
32	C8	11
32	C8	12
32	C8	13
32	C8	14
32	C8	15
32	C8	16
32	C8	17
32	C8	18
32	C8	19
32	C8	20
32	C8	21
32	C8	22
32	C8	23
32	C8	24
32	C8	25
32	C8	26
32	C8	27
32	C8	28
32	C8	29
32	C8	30
32	C8	31
32	C8	32
32	C8	33
32	C8	34
32	C8	35
32	C8	36
32	C8	37
32	C8	38
32	C8	39
32	C8	40
32	C8	41
32	C8	42
32	C8	43
32	C8	44
32	C8	45
32	C8	46
32	C8	47
32	C8	48
32	C8	49
32	C8	50
33	C9	1
33	C9	2
33	C9	3
33	C9	4
33	C9	5
33	C9	6
33	C9	7
33	C9	8
33	C9	9
33	C9	10
33	C9	11
33	C9	12
33	C9	13
33	C9	14
33	C9	15
33	C9	16
33	C9	17
33	C9	18
33	C9	19
33	C9	20
33	C9	21
33	C9	22
33	C9	23
33	C9	24
33	C9	25
33	C9	26
33	C9	27
33	C9	28
33	C9	29
33	C9	30
33	C9	31
33	C9	32
33	C9	33
33	C9	34
33	C9	35
33	C9	36
33	C9	37
33	C9	38
33	C9	39
33	C9	40
33	C9	41
33	C9	42
33	C9	43
33	C9	44
33	C9	45
33	C9	46
33	C9	47
33	C9	48
33	C9	49
33	C9	50
34	C10	1
34	C10	2
34	C10	3
34	C10	4
34	C10	5
34	C10	6
34	C10	7
34	C10	8
34	C10	9
34	C10	10
34	C10	11
34	C10	12
34	C10	13
34	C10	14
34	C10	15
34	C10	16
34	C10	17
34	C10	18
34	C10	19
34	C10	20
34	C10	21
34	C10	22
34	C10	23
34	C10	24
34	C10	25
34	C10	26
34	C10	27
34	C10	28
34	C10	29
34	C10	30
34	C10	31
34	C10	32
34	C10	33
34	C10	34
34	C10	35
34	C10	36
34	C10	37
34	C10	38
34	C10	39
34	C10	40
34	C10	41
34	C10	42
34	C10	43
34	C10	44
34	C10	45
34	C10	46
34	C10	47
34	C10	48
34	C10	49
34	C10	50
35	C11	1
35	C11	2
35	C11	3
35	C11	4
35	C11	5
35	C11	6
35	C11	7
35	C11	8
35	C11	9
35	C11	10
35	C11	11
35	C11	12
35	C11	13
35	C11	14
35	C11	15
35	C11	16
35	C11	17
35	C11	18
35	C11	19
35	C11	20
35	C11	21
35	C11	22
35	C11	23
35	C11	24
35	C11	25
35	C11	26
35	C11	27
35	C11	28
35	C11	29
35	C11	30
35	C11	31
35	C11	32
35	C11	33
35	C11	34
35	C11	35
35	C11	36
35	C11	37
35	C11	38
35	C11	39
35	C11	40
35	C11	41
35	C11	42
35	C11	43
35	C11	44
35	C11	45
35	C11	46
35	C11	47
35	C11	48
35	C11	49
35	C11	50
36	C12	1
36	C12	2
36	C12	3
36	C12	4
36	C12	5
36	C12	6
36	C12	7
36	C12	8
36	C12	9
36	C12	10
36	C12	11
36	C12	12
36	C12	13
36	C12	14
36	C12	15
36	C12	16
36	C12	17
36	C12	18
36	C12	19
36	C12	20
36	C12	21
36	C12	22
36	C12	23
36	C12	24
36	C12	25
36	C12	26
36	C12	27
36	C12	28
36	C12	29
36	C12	30
36	C12	31
36	C12	32
36	C12	33
36	C12	34
36	C12	35
36	C12	36
36	C12	37
36	C12	38
36	C12	39
36	C12	40
36	C12	41
36	C12	42
36	C12	43
36	C12	44
36	C12	45
36	C12	46
36	C12	47
36	C12	48
36	C12	49
36	C12	50
37	D1	1
37	D1	2
37	D1	3
37	D1	4
37	D1	5
37	D1	6
37	D1	7
37	D1	8
37	D1	9
37	D1	10
37	D1	11
37	D1	12
37	D1	13
37	D1	14
37	D1	15
37	D1	16
37	D1	17
37	D1	18
37	D1	19
37	D1	20
37	D1	21
37	D1	22
37	D1	23
37	D1	24
37	D1	25
37	D1	26
37	D1	27
37	D1	28
37	D1	29
37	D1	30
37	D1	31
37	D1	32
37	D1	33
37	D1	34
37	D1	35
37	D1	36
37	D1	37
37	D1	38
37	D1	39
37	D1	40
37	D1	41
37	D1	42
37	D1	43
37	D1	44
37	D1	45
37	D1	46
37	D1	47
37	D1	48
37	D1	49
37	D1	50
38	D2	1	GAPDH	0.225262	7.71774e-05
38	D2	2	GAPDH	0.225732	-0.000911826
38	D2	3	GAPDH	0.230136	0.00203227
38	D2	4	GAPDH	0.230683	0.00112041
38	D2	5	GAPDH	0.230515	-0.000507568
38	D2	6	GAPDH	0.230348	-0.00213346
38	D2	7	GAPDH	0.231969	-0.00197165
38	D2	8	GAPDH	0.233223	-0.00217694
38	D2	9	GAPDH	0.237252	0.000392126
38	D2	10	GAPDH	0.241564	0.00324481
38	D2	11	GAPDH	0.25075	0.0109712
38	D2	12	GAPDH	0.265606	0.024368
38	D2	13	GAPDH	0.290959	0.0482617
38	D2	14	GAPDH	0.342851	0.0986942
38	D2	15	GAPDH	0.450017	0.204401
38	D2	16	GAPDH	0.652109	0.405033
38	D2	17	GAPDH	1.02986	0.781328
38	D2	18	GAPDH	1.68706	1.43707
38	D2	19	GAPDH	2.70176	2.4503
38	D2	20	GAPDH	4.00077	3.74786
38	D2	21	GAPDH	5.28046	5.02609
38	D2	22	GAPDH	6.24984	5.99401
38	D2	23	GAPDH	6.87184	6.61455
38	D2	24	GAPDH	7.2713	7.01255
38	D2	25	GAPDH	7.55847	7.29826
38	D2	26	GAPDH	7.78211	7.52044
38	D2	27	GAPDH	7.93778	7.67465
38	D2	28	GAPDH	8.04478	7.78019
38	D2	29	GAPDH	8.12183	7.85578
38	D2	30	GAPDH	8.1939	7.92639
38	D2	31	GAPDH	8.26278	7.99382
38	D2	32	GAPDH	8.31089	8.04046
38	D2	33	GAPDH	8.34479	8.0729
38	D2	34	GAPDH	8.36675	8.0934
38	D2	35	GAPDH	8.3874	8.1126
38	D2	36	GAPDH	8.39689	8.12062
38	D2	37	GAPDH	8.37745	8.09972
38	D2	38	GAPDH	8.3799	8.10072
38	D2	39	GAPDH	8.3945	8.11386
38	D2	40	GAPDH	8.40037	8.11827
38	D2	41	GAPDH	8.4011	8.11754
38	D2	42	GAPDH	8.3953	8.11028
38	D2	43	GAPDH	8.38176	8.09528
38	D2	44	GAPDH	8.37172	8.08378
38	D2	45	GAPDH	8.37346	8.08406
38	D2	46	GAPDH	8.36953	8.07867
38	D2	47	GAPDH	8.35722	8.0649
38	D2	48	GAPDH	8.35125	8.05747
38	D2	49	GAPDH	8.34865	8.05342
38	D2	50	GAPDH	8.34172	8.04502
39	D3	1	GAPDH	0.245679	0.00184149
39	D3	2	GAPDH	0.246639	0.00123104
39	D3	3	GAPDH	0.247151	0.000173073
39	D3	4	GAPDH	0.248233	-0.000315689
39	D3	5	GAPDH	0.250362	0.00024249
39	D3	6	GAPDH	0.251145	-0.000544399
39	D3	7	GAPDH	0.253994	0.000733417
39	D3	8	GAPDH	0.255004	0.000172876
39	D3	9	GAPDH	0.255503	-0.000898238
39	D3	10	GAPDH	0.258408	0.00043647
39	D3	11	GAPDH	0.267612	0.0080696
39	D3	12	GAPDH	0.281233	0.0201203
39	D3	13	GAPDH	0.306329	0.0436459
39	D3	14	GAPDH	0.360011	0.0957576
39	D3	15	GAPDH	0.463797	0.197973
39	D3	16	GAPDH	0.667129	0.399734
39	D3	17	GAPDH	1.04172	0.772757
39	D3	18	GAPDH	1.68921	1.41868
39	D3	19	GAPDH	2.71519	2.44309
39	D3	20	GAPDH	4.0705	3.79683
39	D3	21	GAPDH	5.44809	5.17284
39	D3	22	GAPDH	6.50821	6.23139
39	D3	23	GAPDH	7.19525	6.91687
39	D3	24	GAPDH	7.6288	7.34884
39	D3	25	GAPDH	7.9188	7.63727
39	D3	26	GAPDH	8.10677	7.82367
39	D3	27	GAPDH	8.25421	7.96954
39	D3	28	GAPDH	8.38492	8.09868
39	D3	29	GAPDH	8.47444	8.18663
39	D3	30	GAPDH	8.53437	8.24499
39	D3	31	GAPDH	8.58464	8.29369
39	D3	32	GAPDH	8.64054	8.34802
39	D3	33	GAPDH	8.67322	8.37913
39	D3	34	GAPDH	8.68551	8.38984
39	D3	35	GAPDH	8.70892	8.41169
39	D3	36	GAPDH	8.7358	8.43699
39	D3	37	GAPDH	8.73707	8.4367
39	D3	38	GAPDH	8.70534	8.40339
39	D3	39	GAPDH	8.6953	8.39179
39	D3	40	GAPDH	8.70881	8.40373
39	D3	41	GAPDH	8.72391	8.41726
39	D3	42	GAPDH	8.73051	8.42228
39	D3	43	GAPDH	8.72215	8.41235
39	D3	44	GAPDH	8.7105	8.39913
39	D3	45	GAPDH	8.7027	8.38976
39	D3	46	GAPDH	8.70347	8.38896
39	D3	47	GAPDH	8.69762	8.38154
39	D3	48	GAPDH	8.67556	8.35791
39	D3	49	GAPDH	8.68381	8.36459
39	D3	50	GAPDH	8.68763	8.36684
40	D4	1	MYC	0.380895	0.00826482
40	D4	2	MYC	0.380541	0.00670204
40	D4	3	MYC	0.379619	0.00457212
40	D4	4	MYC	0.378358	0.00210243
40	D4	5	MYC	0.375478	-0.00198592
40	D4	6	MYC	0.375316	-0.00335627
40	D4	7	MYC	0.378287	-0.00159338
[truncated: 2,843 more rows]

## Sheet: Results
Block Type	96-Well 0.2-mL Block
Calibration Background is expired	No
Calibration Background performed on	08-10-2018
Calibration Pure Dye ABY is expired	No
Calibration Pure Dye ABY performed on	08-10-2018
Calibration Pure Dye FAM is expired	No
Calibration Pure Dye FAM performed on	08-10-2018
Calibration Pure Dye JUN is expired	No
Calibration Pure Dye JUN performed on	08-10-2018
Calibration Pure Dye NED is expired	No
Calibration Pure Dye NED performed on	08-10-2018
Calibration Pure Dye ROX is expired	No
Calibration Pure Dye ROX performed on	08-10-2018
Calibration Pure Dye SYBR is expired	No
Calibration Pure Dye SYBR performed on	08-10-2018
Calibration Pure Dye TAMRA is expired	No
Calibration Pure Dye TAMRA performed on	08-10-2018
Calibration Pure Dye VIC is expired	No
Calibration Pure Dye VIC performed on	08-10-2018
Calibration ROI is expired	No
Calibration ROI performed on	08-10-2018
Calibration Uniformity is expired	No
Calibration Uniformity performed on	08-10-2018
Chemistry	SYBR_GREEN
Date Created	2020-04-02 04:27:48 AM CEST
Experiment Barcode
Experiment Comment
Experiment File Name	D:\Users\INSTR-ADMIN\Desktop\Simon\2020-04-02 iPSC MYC FOXP1.eds
Experiment Name	2020-04-02 iPSC MYC FOXP1
Experiment Run End Time	2020-04-02 15:42:27 PM CEST
Experiment Type	Melt Curve
Instrument Name	272322942
Instrument Serial Number	272322942
Instrument Type	QuantStudio™ 3 System
Passive Reference	ROX
Post-read Stage/Step
Pre-read Stage/Step
Quantification Cycle Method	Ct
Signal Smoothing On	true
Stage where Melt Analysis is performed	Stage1
Stage/ Cycle where Ct Analysis is performed	Stage2, Step2
User Name
Well	Well Position	Omit	Sample Name	Target Name	Task	Reporter	Quencher	CT	Ct Mean	Ct SD	Automatic Ct Threshold	Ct Threshold	Automatic Baseline	Baseline Start	Baseline End	Comments	Cq Conf	MTP	HIGHSD	Tm1	Tm2	Tm3	Tm4
38	D2	FALSE	11 - iPSC	GAPDH	UNKNOWN	SYBR	None	17.1646	17.4051	0.390104	TRUE	0.888076	TRUE	3	10		0.985969	N	N	80.2788
39	D3	FALSE	11 - iPSC	GAPDH	UNKNOWN	SYBR	None	17.1954	17.4051	0.390104	TRUE	0.888076	TRUE	3	10		0.985215	N	N	80.902
40	D4	FALSE	11 - iPSC	MYC	UNKNOWN	SYBR	None	23.1286	23.4713	0.303378	TRUE	0.545525	TRUE	3	17		0.98992	N	N	76.4442
41	D5	FALSE	11 - iPSC	MYC	UNKNOWN	SYBR	None	23.7056	23.4713	0.303378	TRUE	0.545525	TRUE	3	17		0.992608	N	N	76.1173
42	D6	FALSE	11 - iPSC	MYC	UNKNOWN	SYBR	None	23.5798	23.4713	0.303378	TRUE	0.545525	TRUE	3	17		0.992857	Y	N	76.1173	69.0546
43	D7	FALSE	11 - iPSC	FOXP1	UNKNOWN	SYBR	None	27.301	28.5183	1.06272	TRUE	0.31636	TRUE	3	21		0.990184	Y	Y	68.4405	81.1841	62.2991
44	D8	FALSE	11 - iPSC	FOXP1	UNKNOWN	SYBR	None	28.9928	28.5183	1.06272	TRUE	0.31636	TRUE	3	23		0.995711	N	Y	81.0306
45	D9	FALSE	11 - iPSC	FOXP1	UNKNOWN	SYBR	None	29.2611	28.5183	1.06272	TRUE	0.31636	TRUE	3	23		0.992696	Y	Y	81.0547	70.7559
49	E1	FALSE	11 - iPSC	GAPDH	UNKNOWN	SYBR	None	17.8552	17.4051	0.390104	TRUE	0.888076	TRUE	3	11		0.988897	N	N	80.4324

## Sheet: Melt Curve Raw Data
Block Type	96-Well 0.2-mL Block
Calibration Background is expired	No
Calibration Background performed on	08-10-2018
Calibration Pure Dye ABY is expired	No
Calibration Pure Dye ABY performed on	08-10-2018
Calibration Pure Dye FAM is expired	No
Calibration Pure Dye FAM performed on	08-10-2018
Calibration Pure Dye JUN is expired	No
Calibration Pure Dye JUN performed on	08-10-2018
Calibration Pure Dye NED is expired	No
Calibration Pure Dye NED performed on	08-10-2018
Calibration Pure Dye ROX is expired	No
Calibration Pure Dye ROX performed on	08-10-2018
Calibration Pure Dye SYBR is expired	No
Calibration Pure Dye SYBR performed on	08-10-2018
Calibration Pure Dye TAMRA is expired	No
Calibration Pure Dye TAMRA performed on	08-10-2018
Calibration Pure Dye VIC is expired	No
Calibration Pure Dye VIC performed on	08-10-2018
Calibration ROI is expired	No
Calibration ROI performed on	08-10-2018
Calibration Uniformity is expired	No
Calibration Uniformity performed on	08-10-2018
Chemistry	SYBR_GREEN
Date Created	2020-04-02 04:27:49 AM CEST
Experiment Barcode
Experiment Comment
Experiment File Name	D:\Users\INSTR-ADMIN\Desktop\Simon\2020-04-02 iPSC MYC FOXP1.eds
Experiment Name	2020-04-02 iPSC MYC FOXP1
Experiment Run End Time	2020-04-02 15:42:27 PM CEST
Experiment Type	Melt Curve
Instrument Name	272322942
Instrument Serial Number	272322942
Instrument Type	QuantStudio™ 3 System
Passive Reference	ROX
Post-read Stage/Step
Pre-read Stage/Step
Quantification Cycle Method	Ct
Signal Smoothing On	true
Stage where Melt Analysis is performed	Stage1
Stage/ Cycle where Ct Analysis is performed	Stage2, Step2
User Name
Well	Well Position	Reading	Temperature	Fluorescence	Derivative	Target Name
38	D2	1	59.9974	958502	24961.3	GAPDH
38	D2	2	60.3047	953757	25199	GAPDH
38	D2	3	60.612	948768	25564.4	GAPDH
38	D2	4	60.9193	943028	26072.2	GAPDH
38	D2	5	61.2266	934918	26683.6	GAPDH
38	D2	6	61.5339	925946	27338.5	GAPDH
38	D2	7	61.8412	917967	27968.1	GAPDH
38	D2	8	62.1485	908494	28512.3	GAPDH
38	D2	9	62.4557	900110	28930.6	GAPDH
38	D2	10	62.763	890525	29202.6	GAPDH
38	D2	11	63.0703	880685	29324.2	GAPDH
38	D2	12	63.3776	871998	29301.3	GAPDH
38	D2	13	63.6849	863352	29147.9	GAPDH
38	D2	14	63.9922	853578	28886.9	GAPDH
38	D2	15	64.2995	843985	28552.8	GAPDH
38	D2	16	64.6068	834731	28189.5	GAPDH
38	D2	17	64.9141	826114	27841.6	GAPDH
38	D2	18	65.2214	818398	27540.8	GAPDH
38	D2	19	65.5287	809056	27299.4	GAPDH
38	D2	20	65.836	801511	27111.3	GAPDH
38	D2	21	66.1433	792044	26962.2	GAPDH
38	D2	22	66.4506	784551	26838.7	GAPDH
38	D2	23	66.7579	775641	26730.6	GAPDH
38	D2	24	67.0651	767555	26628.2	GAPDH
38	D2	25	67.3724	759700	26517.8	GAPDH
38	D2	26	67.6797	752686	26385.9	GAPDH
38	D2	27	67.987	742079	26226.9	GAPDH
38	D2	28	68.2943	734161	26050	GAPDH
38	D2	29	68.6016	726626	25874.8	GAPDH
38	D2	30	68.9089	719589	25722.8	GAPDH
38	D2	31	69.2162	710508	25606.4	GAPDH
38	D2	32	69.5235	702228	25527.4	GAPDH
38	D2	33	69.8308	694537	25477.3	GAPDH
38	D2	34	70.1381	687270	25441.3	GAPDH
38	D2	35	70.4454	679756	25397.4	GAPDH
38	D2	36	70.7527	670597	25324.5	GAPDH
38	D2	37	71.06	663455	25209	GAPDH
38	D2	38	71.3672	654560	25054.1	GAPDH
38	D2	39	71.6745	646797	24881.9	GAPDH
38	D2	40	71.9818	638963	24727.5	GAPDH
38	D2	41	72.2891	631507	24626.7	GAPDH
38	D2	42	72.5964	623777	24603.9	GAPDH
38	D2	43	72.9037	615478	24665.3	GAPDH
38	D2	44	73.211	609058	24801	GAPDH
38	D2	45	73.5183	600075	24991.9	GAPDH
38	D2	46	73.8256	592504	25221.2	GAPDH
38	D2	47	74.1329	583934	25482.6	GAPDH
38	D2	48	74.4402	576007	25789.9	GAPDH
38	D2	49	74.7475	568610	26152.7	GAPDH
38	D2	50	75.0548	559431	26590.1	GAPDH
38	D2	51	75.3621	551487	27120.3	GAPDH
38	D2	52	75.6694	543795	27762.3	GAPDH
38	D2	53	75.9767	534373	28546.1	GAPDH
38	D2	54	76.284	525928	29532	GAPDH
38	D2	55	76.5912	516992	30836	GAPDH
38	D2	56	76.8985	507300	32663.1	GAPDH
38	D2	57	77.2058	497437	35339.4	GAPDH
38	D2	58	77.5131	487676	39333.7	GAPDH
38	D2	59	77.8204	476501	45246.5	GAPDH
38	D2	60	78.1277	464462	53729.2	GAPDH
38	D2	61	78.435	450231	65299.6	GAPDH
38	D2	62	78.7423	432852	80048.4	GAPDH
38	D2	63	79.0496	413145	97301.8	GAPDH
38	D2	64	79.3569	382740	115395	GAPDH
38	D2	65	79.6642	341990	131744	GAPDH
38	D2	66	79.9715	280251	143334	GAPDH
38	D2	67	80.2788	209567	147535	GAPDH
38	D2	68	80.5861	141479	142966	GAPDH
38	D2	69	80.8933	84705.8	130013	GAPDH
38	D2	70	81.2006	52155.1	110753	GAPDH
38	D2	71	81.5079	33357.6	88305.9	GAPDH
38	D2	72	81.8152	24851.4	65909.5	GAPDH
38	D2	73	82.1225	21613.5	46098	GAPDH
38	D2	74	82.4298	18659	30277.3	GAPDH
38	D2	75	82.7371	18707.1	18915.9	GAPDH
38	D2	76	83.0444	17276.2	11372.5	GAPDH
38	D2	77	83.3517	17291.2	6676.87	GAPDH
38	D2	78	83.659	16023.8	3946.97	GAPDH
38	D2	79	83.9663	16562.3	2452.68	GAPDH
38	D2	80	84.2736	16296.7	1674.17	GAPDH
38	D2	81	84.5809	15031.1	1281.41	GAPDH
38	D2	82	84.8882	15372.6	1084.17	GAPDH
38	D2	83	85.1955	14558.9	982.09	GAPDH
38	D2	84	85.5027	14606.2	925.877	GAPDH
38	D2	85	85.81	14342.4	890.604	GAPDH
38	D2	86	86.1173	13487.8	860.309	GAPDH
38	D2	87	86.4246	13508.6	822.375	GAPDH
38	D2	88	86.7319	13169.8	768.707	GAPDH
38	D2	89	87.0392	12740.7	699.232	GAPDH
38	D2	90	87.3465	12673.2	623.301	GAPDH
38	D2	91	87.6538	12518.1	556.617	GAPDH
38	D2	92	87.9611	12378.3	514.078	GAPDH
38	D2	93	88.2684	12796.9	501.609	GAPDH
38	D2	94	88.5757	12063.2	511.74	GAPDH
38	D2	95	88.883	11573.7	526.559	GAPDH
38	D2	96	89.1903	11296	527.229	GAPDH
38	D2	97	89.4976	11125.1	504.299	GAPDH
38	D2	98	89.8049	11286.9	461.846	GAPDH
38	D2	99	90.1122	11073.3	412.957	GAPDH
38	D2	100	90.4194	10932.7	370.363	GAPDH
38	D2	101	90.7267	10798.3	339.268	GAPDH
38	D2	102	91.034	10337.6	316.66	GAPDH
38	D2	103	91.3413	10597.3	296.248	GAPDH
38	D2	104	91.6486	10039	274.264	GAPDH
38	D2	105	91.9559	10335.3	251.727	GAPDH
38	D2	106	92.2632	10111.7	232.168	GAPDH
38	D2	107	92.5705	10334.9	217.387	GAPDH
38	D2	108	92.8778	9640.63	205.266	GAPDH
38	D2	109	93.1851	9506.73	191.607	GAPDH
38	D2	110	93.4924	9589.12	174.166	GAPDH
38	D2	111	93.7997	10064.3	154.906	GAPDH
38	D2	112	94.107	9279.04	138.293	GAPDH
38	D2	113	94.4143	9715.69	127.35	GAPDH
38	D2	114	94.7215	9190.27	121.246	GAPDH
39	D3	1	59.9964	933018	17971.4	GAPDH
39	D3	2	60.3038	929485	18518.7	GAPDH
39	D3	3	60.6113	926963	19211.8	GAPDH
39	D3	4	60.9187	923165	20067.4	GAPDH
39	D3	5	61.2261	916701	21052.1	GAPDH
39	D3	6	61.5336	909535	22092.7	GAPDH
39	D3	7	61.841	902417	23106.3	GAPDH
39	D3	8	62.1484	895392	24026.4	GAPDH
39	D3	9	62.4559	887228	24786.8	GAPDH
39	D3	10	62.7633	878658	25382.7	GAPDH
39	D3	11	63.0708	872026	25842	GAPDH
39	D3	12	63.3782	862988	26161.9	GAPDH
39	D3	13	63.6856	855147	26341.9	GAPDH
39	D3	14	63.9931	845746	26391.1	GAPDH
39	D3	15	64.3005	837505	26335.9	GAPDH
39	D3	16	64.6079	828165	26216.9	GAPDH
39	D3	17	64.9154	820785	26078.1	GAPDH
39	D3	18	65.2228	812642	25949.9	GAPDH
39	D3	19	65.5302	804416	25841.9	GAPDH
39	D3	20	65.8377	796278	25745.8	GAPDH
39	D3	21	66.1451	788342	25647.3	GAPDH
39	D3	22	66.4525	780058	25538.5	GAPDH
39	D3	23	66.76	771358	25423.2	GAPDH
39	D3	24	67.0674	764564	25311.5	GAPDH
39	D3	25	67.3748	756740	25211.2	GAPDH
39	D3	26	67.6823	748818	25121	GAPDH
39	D3	27	67.9897	741171	25031.7	GAPDH
39	D3	28	68.2971	732684	24933.8	GAPDH
39	D3	29	68.6046	724984	24824.5	GAPDH
39	D3	30	68.912	717070	24710.2	GAPDH
39	D3	31	69.2195	709283	24601.6	GAPDH
39	D3	32	69.5269	702208	24509.3	GAPDH
39	D3	33	69.8343	694079	24439.3	GAPDH
39	D3	34	70.1418	686730	24391.5	GAPDH
39	D3	35	70.4492	679366	24371.5	GAPDH
39	D3	36	70.7566	671360	24378.1	GAPDH
39	D3	37	71.0641	664020	24404.1	GAPDH
39	D3	38	71.3715	656628	24435.8	GAPDH
39	D3	39	71.6789	648974	24454	GAPDH
39	D3	40	71.9864	639745	24448.7	GAPDH
39	D3	41	72.2938	632615	24419	GAPDH
39	D3	42	72.6012	624705	24379.2	GAPDH
39	D3	43	72.9087	617016	24357.4	GAPDH
39	D3	44	73.2161	609254	24378.3	GAPDH
39	D3	45	73.5236	602526	24453	GAPDH
39	D3	46	73.831	594365	24571.3	GAPDH
39	D3	47	74.1384	585869	24725	GAPDH
39	D3	48	74.4459	578739	24901.5	GAPDH
39	D3	49	74.7533	570509	25097.1	GAPDH
39	D3	50	75.0607	561981	25321.4	GAPDH
39	D3	51	75.3682	554677	25594.9	GAPDH
39	D3	52	75.6756	547207	25943.9	GAPDH
39	D3	53	75.983	538311	26393.9	GAPDH
39	D3	54	76.2905	530975	26968.3	GAPDH
39	D3	55	76.5979	522270	27694.2	GAPDH
39	D3	56	76.9053	513759	28618.2	GAPDH
39	D3	57	77.2128	504375	29832	GAPDH
39	D3	58	77.5202	494610	31507.9	GAPDH
39	D3	59	77.8276	485055	33936.7	GAPDH
39	D3	60	78.1351	474669	37554.5	GAPDH
39	D3	61	78.4425	464166	42934.2	GAPDH
39	D3	62	78.7499	451100	50703.7	GAPDH
39	D3	63	79.0574	438677	61358	GAPDH
39	D3	64	79.3648	421931	74964.1	GAPDH
39	D3	65	79.6723	401667	90836.1	GAPDH
39	D3	66	79.9797	371387	107337	GAPDH
39	D3	67	80.2871	327667	121990	GAPDH
39	D3	68	80.5946	264466	131983	GAPDH
39	D3	69	80.902	186544	134975	GAPDH
39	D3	70	81.2094	122867	129880	GAPDH
39	D3	71	81.5169	71704.1	117283	GAPDH
39	D3	72	81.8243	42639.1	99277.4	GAPDH
39	D3	73	82.1317	26858.9	78795.3	GAPDH
39	D3	74	82.4392	19534.6	58739.5	GAPDH
39	D3	75	82.7466	17102.5	41279.8	GAPDH
39	D3	76	83.054	15887.3	27534.1	GAPDH
39	D3	77	83.3615	14748.5	17079.7	GAPDH
39	D3	78	83.6689	14361.7	9977.64	GAPDH
39	D3	79	83.9763	14443.1	5609.57	GAPDH
39	D3	80	84.2838	13715.1	3101.46	GAPDH
39	D3	81	84.5912	13466.1	1747.73	GAPDH
39	D3	82	84.8987	13792.6	1055.09	GAPDH
39	D3	83	85.2061	13002.9	713.725	GAPDH
39	D3	84	85.5135	12952.8	544.25	GAPDH
39	D3	85	85.821	12542.3	449.693	GAPDH
39	D3	86	86.1284	12344.9	382.686	GAPDH
39	D3	87	86.4358	11920.6	325.428	GAPDH
39	D3	88	86.7433	12438.8	276.111	GAPDH
39	D3	89	87.0507	12218.9	237.998	GAPDH
39	D3	90	87.3581	11691.6	211.611	GAPDH
39	D3	91	87.6656	11664.9	192.367	GAPDH
39	D3	92	87.973	11305.8	173.596	GAPDH
39	D3	93	88.2804	11499.5	151.641	GAPDH
39	D3	94	88.5879	11421.3	128.854	GAPDH
39	D3	95	88.8953	10896.3	112.342	GAPDH
39	D3	96	89.2027	11090.4	109.197	GAPDH
39	D3	97	89.5102	11153.3	120.725	GAPDH
39	D3	98	89.8176	11334.3	139.012	GAPDH
39	D3	99	90.1251	10125.3	149.035	GAPDH
39	D3	100	90.4325	9801.29	136.775	GAPDH
39	D3	101	90.7399	10438.6	98.7461	GAPDH
39	D3	102	91.0474	10465.2	45.7871	GAPDH
39	D3	103	91.3548	10125.6	-2.66406	GAPDH
39	D3	104	91.6622	10648.7	-29.9199	GAPDH
39	D3	105	91.9697	9730.96	-30.6055	GAPDH
39	D3	106	92.2771	9894.25	-10.8516	GAPDH
39	D3	107	92.5845	9930.14	18.207	GAPDH
39	D3	108	92.892	9819.43	47.4609	GAPDH
39	D3	109	93.1994	9605.93	72.7324	GAPDH
39	D3	110	93.5068	9282.72	93.4902	GAPDH
39	D3	111	93.8143	9456.4	110.285	GAPDH
39	D3	112	94.1217	9300.58	123.223	GAPDH
39	D3	113	94.4291	8842.42	131.939	GAPDH
39	D3	114	94.7366	8950.49	136.297	GAPDH
40	D4	1	59.9964	780946	17643.4	MYC
40	D4	2	60.3038	778072	18039.7	MYC
40	D4	3	60.6113	775379	18510.3	MYC
40	D4	4	60.9187	769858	19035.1	MYC
40	D4	5	61.2261	763261	19603	MYC
40	D4	6	61.5336	757572	20215	MYC
40	D4	7	61.841	751275	20782.3	MYC
40	D4	8	62.1484	745063	21288.3	MYC
40	D4	9	62.4559	737978	21726.2	MYC
40	D4	10	62.7633	731865	22093.2	MYC
40	D4	11	63.0708	724292	22386.2	MYC
40	D4	12	63.3782	718124	22602.3	MYC
40	D4	13	63.6856	710972	22740.8	MYC
40	D4	14	63.9931	703948	22807.7	MYC
40	D4	15	64.3005	696387	22816.4	MYC
40	D4	16	64.6079	689099	22785.9	MYC
40	D4	17	64.9154	682861	22735.5	MYC
40	D4	18	65.2228	675556	22681.2	MYC
40	D4	19	65.5302	668240	22635.7	MYC
40	D4	20	65.8377	661324	22615.4	MYC
40	D4	21	66.1451	655091	22645	MYC
40	D4	22	66.4525	647675	22760.2	MYC
40	D4	23	66.76	640974	23002.7	MYC
40	D4	24	67.0674	634298	23407.8	MYC
40	D4	25	67.3748	628216	23990.6	MYC
40	D4	26	67.6823	620654	24731.9	MYC
40	D4	27	67.9897	613495	25571.4	MYC
40	D4	28	68.2971	605536	26408.3	MYC
40	D4	29	68.6046	597481	27114.6	MYC
40	D4	30	68.912	588876	27559	MYC
40	D4	31	69.2195	579369	27639	MYC
40	D4	32	69.5269	569657	27312.5	MYC
40	D4	33	69.8343	561374	26614.2	MYC
40	D4	34	70.1418	553336	25650.3	MYC
40	D4	35	70.4492	545590	24569.3	MYC
40	D4	36	70.7566	539182	23523	MYC
40	D4	37	71.0641	532121	22630.8	MYC
40	D4	38	71.3715	526423	21961.8	MYC
40	D4	39	71.6789	519990	21540	MYC
40	D4	40	71.9864	512438	21372.7	MYC
40	D4	41	72.2938	506782	21490.6	MYC
40	D4	42	72.6012	499410	21991.9	MYC
40	D4	43	72.9087	493345	23081.5	MYC
40	D4	44	73.2161	487134	25105.5	MYC
40	D4	45	73.5236	480119	28571.3	MYC
40	D4	46	73.831	473711	34139.1	MYC
40	D4	47	74.1384	464840	42547.6	MYC
40	D4	48	74.4459	456390	54436.2	MYC
40	D4	49	74.7533	443642	70052.9	MYC
40	D4	50	75.0607	427952	88910.9	MYC
40	D4	51	75.3682	405079	109536	MYC
40	D4	52	75.6756	368442	129481	MYC
40	D4	53	75.983	312874	145718	MYC
40	D4	54	76.2905	251024	155352	MYC
40	D4	55	76.5979	185443	156423	MYC
40	D4	56	76.9053	128418	148489	MYC
40	D4	57	77.2128	82738.5	132754	MYC
40	D4	58	77.5202	50803.5	111701	MYC
40	D4	59	77.8276	32380.6	88397.3	MYC
40	D4	60	78.1351	23413	65731.4	MYC
40	D4	61	78.4425	18882.4	45846.4	MYC
40	D4	62	78.7499	16327.4	29891.4	MYC
40	D4	63	79.0574	15950.9	18261.2	MYC
40	D4	64	79.3648	15848.1	11215.8	MYC
40	D4	65	79.6723	15333.5	6716.76	MYC
40	D4	66	79.9797	14807.9	4032.11	MYC
40	D4	67	80.2871	14411.5	2527.6	MYC
40	D4	68	80.5946	14459.5	1728.47	MYC
40	D4	69	80.902	14235.9	1317.84	MYC
40	D4	70	81.2094	14179.4	1103.67	MYC
40	D4	71	81.5169	13253.6	979.561	MYC
40	D4	72	81.8243	13519.5	892.709	MYC
40	D4	73	82.1317	13261.1	821.594	MYC
40	D4	74	82.4392	13186	761.277	MYC
40	D4	75	82.7466	12894.6	713.656	MYC
40	D4	76	83.054	13021.6	681.291	MYC
40	D4	77	83.3615	12739.1	664.174	MYC
40	D4	78	83.6689	12572.6	658.662	MYC
40	D4	79	83.9763	12730	658.115	MYC
40	D4	80	84.2838	12422.3	654.959	MYC
40	D4	81	84.5912	11898	643.68	MYC
40	D4	82	84.8987	12058.4	623.322	MYC
40	D4	83	85.2061	12053.3	597.924	MYC
40	D4	84	85.5135	11864.1	574.395	MYC
40	D4	85	85.821	11900.5	559.252	MYC
40	D4	86	86.1284	11526.4	556.268	MYC
40	D4	87	86.4358	11698.2	566.121	MYC
40	D4	88	86.7433	11632.1	587.285	MYC
40	D4	89	87.0507	11223.3	616.787	MYC
40	D4	90	87.3581	11255.7	649.93	MYC
40	D4	91	87.6656	11290.1	679.711	MYC
40	D4	92	87.973	10871	697.334	MYC
40	D4	93	88.2804	10544.6	694.971	MYC
40	D4	94	88.5879	10485.6	669.969	MYC
40	D4	95	88.8953	10290.1	627.791	MYC
40	D4	96	89.2027	10565.5	580.729	MYC
40	D4	97	89.5102	10512.4	542.082	MYC
40	D4	98	89.8176	10382.6	519.197	MYC
40	D4	99	90.1251	10149.9	510.213	MYC
40	D4	100	90.4325	10062.2	506.939	MYC
40	D4	101	90.7399	9686.86	501.611	MYC
40	D4	102	91.0474	10059	492.396	MYC
40	D4	103	91.3548	10072.5	483.896	MYC
40	D4	104	91.6622	9984.16	483.117	MYC
40	D4	105	91.9697	9316.26	494.59	MYC
40	D4	106	92.2771	9854.26	517.834	MYC
40	D4	107	92.5845	9820.8	547.762	MYC
40	D4	108	92.892	9301.12	576.67	MYC
40	D4	109	93.1994	9000.63	596.816	MYC
40	D4	110	93.5068	9253.1	603.307	MYC
40	D4	111	93.8143	8879.64	596.387	MYC
40	D4	112	94.1217	8988.54	581.709	MYC
40	D4	113	94.4291	9058.97	567.688	MYC
40	D4	114	94.7366	8925.74	561.334	MYC
41	D5	1	59.9958	891506	19047	MYC
41	D5	2	60.3029	888550	19596.1	MYC
41	D5	3	60.61	884053	20182.7	MYC
41	D5	4	60.917	878325	20877.5	MYC
41	D5	5	61.2241	870797	21637	MYC
41	D5	6	61.5312	864447	22411.4	MYC
41	D5	7	61.8383	857583	23199.9	MYC
41	D5	8	62.1453	850250	23994	MYC
41	D5	9	62.4524	843388	24770.6	MYC
41	D5	10	62.7595	834614	25492	MYC
41	D5	11	63.0666	826423	26114.2	MYC
41	D5	12	63.3736	818893	26598.8	MYC
41	D5	13	63.6807	809897	26922.4	MYC
41	D5	14	63.9878	801278	27084	MYC
41	D5	15	64.2949	792108	27107.2	MYC
41	D5	16	64.6019	783360	27033.9	MYC
41	D5	17	64.909	774769	26915.2	MYC
41	D5	18	65.2161	766699	26799.7	MYC
41	D5	19	65.5232	757983	26727.2	MYC
41	D5	20	65.8303	749916	26731.9	MYC
41	D5	21	66.1373	741903	26847.5	MYC
41	D5	22	66.4444	733002	27111.5	MYC
41	D5	23	66.7515	724808	27558.4	MYC
41	D5	24	67.0586	717448	28203.4	MYC
41	D5	25	67.3656	708751	29025.2	MYC
41	D5	26	67.6727	700490	29953.3	MYC
41	D5	27	67.9798	690665	30871.5	MYC
41	D5	28	68.2869	681337	31635.7	MYC
41	D5	29	68.5939	670394	32104.7	MYC
41	D5	30	68.901	660049	32174.7	MYC
41	D5	31	69.2081	648649	31808.4	MYC
41	D5	32	69.5152	637759	31048.2	MYC
41	D5	33	69.8223	628121	30005.9	MYC
41	D5	34	70.1293	619698	28830.2	MYC
41	D5	35	70.4364	611047	27669.5	MYC
41	D5	36	70.7435	603720	26643	MYC
41	D5	37	71.0506	594582	25832.6	MYC
41	D5	38	71.3576	587404	25294.3	MYC
41	D5	39	71.6647	579416	25079.3	MYC
41	D5	40	71.9718	571578	25261.1	MYC
41	D5	41	72.2789	564377	25966.7	MYC
41	D5	42	72.5859	556363	27414.7	MYC
41	D5	43	72.893	547992	29958.8	MYC
41	D5	44	73.2001	540025	34122	MYC
41	D5	45	73.5072	531188	40592.9	MYC
41	D5	46	73.8142	522060	50142.5	MYC
41	D5	47	74.1213	510009	63428.8	MYC
41	D5	48	74.4284	496583	80683.4	MYC
41	D5	49	74.7355	477732	101345	MYC
41	D5	50	75.0426	450549	123790	MYC
41	D5	51	75.3496	413542	145332	MYC
41	D5	52	75.6567	356751	162643	MYC
41	D5	53	75.9638	283759	172521	MYC
41	D5	54	76.2709	212782	172796	MYC
41	D5	55	76.5779	145885	163008	MYC
41	D5	56	76.885	92176.7	144574	MYC
41	D5	57	77.1921	54511.8	120379	MYC
41	D5	58	77.4992	33847.4	93963.4	MYC
41	D5	59	77.8062	24288.2	68622.8	MYC
41	D5	60	78.1133	19616.7	46738.5	MYC
41	D5	61	78.4204	18127.9	29499.5	MYC
41	D5	62	78.7275	17062.3	17598.8	MYC
41	D5	63	79.0345	16670.7	10679.6	MYC
41	D5	64	79.3416	16061.3	6361.84	MYC
41	D5	65	79.6487	15894.6	3841.16	MYC
41	D5	66	79.9558	15820	2457.83	MYC
41	D5	67	80.2629	15598.6	1742.13	MYC
41	D5	68	80.5699	15731.9	1393.18	MYC
41	D5	69	80.877	15137.6	1232.78	MYC
41	D5	70	81.1841	15190.4	1161.35	MYC
41	D5	71	81.4912	15204	1126.62	MYC
41	D5	72	81.7982	14483.4	1104.62	MYC
41	D5	73	82.1053	14418.5	1087.93	MYC
41	D5	74	82.4124	14452.9	1076.9	MYC
41	D5	75	82.7195	14540.9	1072.53	MYC
41	D5	76	83.0265	14260.6	1072.27	MYC
41	D5	77	83.3336	13552.2	1070	MYC
41	D5	78	83.6407	13940.8	1059.08	MYC
41	D5	79	83.9478	13553.8	1036.16	MYC
41	D5	80	84.2549	13210.5	1002.96	MYC
41	D5	81	84.5619	13318.4	965.445	MYC
41	D5	82	84.869	13314.6	931.293	MYC
41	D5	83	85.1761	13015.1	906.943	MYC
41	D5	84	85.4832	13029.3	895.482	MYC
41	D5	85	85.7902	13072.2	895.887	MYC
41	D5	86	86.0973	12705.6	903.834	MYC
41	D5	87	86.4044	12546.5	913.482	MYC
41	D5	88	86.7115	12719.1	919.408	MYC
41	D5	89	87.0185	12295.6	917.965	MYC
41	D5	90	87.3256	12487	907.9	MYC
41	D5	91	87.6327	11777.7	890.484	MYC
41	D5	92	87.9398	12430.3	869.248	MYC
41	D5	93	88.2468	11971.7	849.279	MYC
41	D5	94	88.5539	11974.7	836.076	MYC
41	D5	95	88.861	11986.8	834.266	MYC
41	D5	96	89.1681	11619	846.371	MYC
41	D5	97	89.4752	12176.5	871.686	MYC
41	D5	98	89.7822	11481.9	905.639	MYC
41	D5	99	90.0893	11633.2	940.385	MYC
41	D5	100	90.3964	11141.8	967.205	MYC
41	D5	101	90.7035	11257	979.973	MYC
41	D5	102	91.0105	10803.6	977.762	MYC
41	D5	103	91.3176	11052.4	964.922	MYC
41	D5	104	91.6247	10758.1	948.484	MYC
41	D5	105	91.9318	10844.8	934.508	MYC
41	D5	106	92.2388	10393.1	925.5	MYC
41	D5	107	92.5459	10753.7	920.314	MYC
41	D5	108	92.853	10182.5	916.256	MYC
41	D5	109	93.1601	10210.4	911.842	MYC
41	D5	110	93.4671	10022.7	908.188	MYC
41	D5	111	93.7742	10301.2	907.895	MYC
41	D5	112	94.0813	10089	912.379	MYC
41	D5	113	94.3884	9618.78	919.912	MYC
41	D5	114	94.6955	9591.69	926.236	MYC
42	D6	1	59.9958	935021	21744.1	MYC
42	D6	2	60.3029	931382	22197	MYC
42	D6	3	60.61	926647	22729.5	MYC
42	D6	4	60.917	919801	23372	MYC
42	D6	5	61.2241	912401	24049.2	MYC
42	D6	6	61.5312	904564	24717	MYC
42	D6	7	61.8383	897218	25331.3	MYC
42	D6	8	62.1453	888240	25858.8	MYC
42	D6	9	62.4524	879918	26286.3	MYC
42	D6	10	62.7595	870450	26621.9	MYC
42	D6	11	63.0666	861819	26888.7	MYC
42	D6	12	63.3736	854117	27110.3	MYC
42	D6	13	63.6807	845152	27300.7	MYC
42	D6	14	63.9878	836277	27464.1	MYC
42	D6	15	64.2949	826927	27603.7	MYC
42	D6	16	64.6019	817558	27735.6	MYC
42	D6	17	64.909	808326	27896	MYC
42	D6	18	65.2161	798756	28139.2	MYC
42	D6	19	65.5232	790873	28528.5	MYC
42	D6	20	65.8303	781542	29128.2	MYC
42	D6	21	66.1373	772621	30003.5	MYC
42	D6	22	66.4444	763133	31222.9	MYC
42	D6	23	66.7515	753048	32854.2	MYC
42	D6	24	67.0586	743605	34945.3	MYC
42	D6	25	67.3656	733651	37488.8	MYC
42	D6	26	67.6727	722450	40382.1	MYC
42	D6	27	67.9798	710348	43401.9	MYC
42	D6	28	68.2869	696003	46210.5	MYC
42	D6	29	68.5939	680080	48405.8	MYC
42	D6	30	68.901	662231	49608.4	MYC
42	D6	31	69.2081	642912	49561.5	MYC
42	D6	32	69.5152	623390	48211.1	MYC
42	D6	33	69.8223	605859	45730.5	MYC
42	D6	34	70.1293	592005	42475.9	MYC
42	D6	35	70.4364	579312	38894.2	MYC
42	D6	36	70.7435	568553	35414.8	MYC
42	D6	37	71.0506	559101	32371.9	MYC
42	D6	38	71.3576	549903	29972.8	MYC
42	D6	39	71.6647	541510	28314.5	MYC
42	D6	40	71.9718	533467	27432.8	MYC
42	D6	41	72.2789	525056	27365.1	MYC
42	D6	42	72.5859	516590	28212.9	MYC
42	D6	43	72.893	508248	30194.5	MYC
42	D6	44	73.2001	500334	33678	MYC
42	D6	45	73.5072	490239	39176.7	MYC
42	D6	46	73.8142	480460	47278.9	MYC
42	D6	47	74.1213	468452	58483.5	MYC
42	D6	48	74.4284	454001	72934.5	MYC
42	D6	49	74.7355	435482	90107.7	MYC
42	D6	50	75.0426	408799	108573	MYC
42	D6	51	75.3496	372522	125999	MYC
42	D6	52	75.6567	319119	139508	MYC
42	D6	53	75.9638	250865	146370	MYC
42	D6	54	76.2709	183069	144815	MYC
42	D6	55	76.5779	118210	134630	MYC
42	D6	56	76.885	71130.1	117300	MYC
42	D6	57	77.1921	41545.4	95578.6	MYC
42	D6	58	77.4992	27913.5	72691.3	MYC
42	D6	59	77.8062	23206.3	51489.2	MYC
42	D6	60	78.1133	21258.3	33860.7	MYC
42	D6	61	78.4204	20504.6	20715.6	MYC
42	D6	62	78.7275	20167.7	12214.7	MYC
42	D6	63	79.0345	20243	6818.48	MYC
42	D6	64	79.3416	20477.1	3648.61	MYC
42	D6	65	79.6487	19239.3	1912.43	MYC
42	D6	66	79.9558	19707.2	1019.2	MYC
42	D6	67	80.2629	19616.7	588.283	MYC
42	D6	68	80.5699	20197	400.357	MYC
42	D6	69	80.877	20075.4	336.758	MYC
42	D6	70	81.1841	19950.9	333.197	MYC
42	D6	71	81.4912	19315.5	354.359	MYC
42	D6	72	81.7982	19896.2	382.99	MYC
42	D6	73	82.1053	19162.3	414.1	MYC
42	D6	74	82.4124	19981.1	449.162	MYC
42	D6	75	82.7195	19357.7	490.701	MYC
42	D6	76	83.0265	19281.9	539.285	MYC
42	D6	77	83.3336	18987.7	593.316	MYC
42	D6	78	83.6407	19183.3	649.973	MYC
42	D6	79	83.9478	18944.1	705.709	MYC
42	D6	80	84.2549	18491.2	756.562	MYC
42	D6	81	84.5619	18455.3	798.916	MYC
42	D6	82	84.869	18117.1	830.756	MYC
42	D6	83	85.1761	17534.6	852.34	MYC
42	D6	84	85.4832	18001.3	865.611	MYC
42	D6	85	85.7902	17047.1	872.961	MYC
42	D6	86	86.0973	16888.9	876.203	MYC
42	D6	87	86.4044	17222.8	876.262	MYC
42	D6	88	86.7115	16633.6	873.277	MYC
42	D6	89	87.0185	16167.6	866.857	MYC
42	D6	90	87.3256	16334	856.455	MYC
42	D6	91	87.6327	15767.3	841.699	MYC
42	D6	92	87.9398	16011.9	822.539	MYC
42	D6	93	88.2468	15485.3	799.334	MYC
42	D6	94	88.5539	15092.6	773.299	MYC
42	D6	95	88.861	15415.5	747.271	MYC
42	D6	96	89.1681	14819.9	725.953	MYC
42	D6	97	89.4752	14966.3	714.762	MYC
42	D6	98	89.7822	14837	717.463	MYC
42	D6	99	90.0893	14432.3	733.768	MYC
42	D6	100	90.3964	14415	758.316	MYC
42	D6	101	90.7035	14246.9	781.822	MYC
42	D6	102	91.0105	13691.8	794.15	MYC
42	D6	103	91.3176	13467.2	788.146	MYC
42	D6	104	91.6247	13525.2	762.545	MYC
42	D6	105	91.9318	13117.6	722.424	MYC
42	D6	106	92.2388	13122.1	676.949	MYC
42	D6	107	92.5459	13136	635.668	MYC
42	D6	108	92.853	12948.9	605.242	MYC
42	D6	109	93.1601	12506.1	587.949	MYC
42	D6	110	93.4671	12930.2	581.836	MYC
42	D6	111	93.7742	12484.8	581.953	MYC
42	D6	112	94.0813	12238	582.041	MYC
42	D6	113	94.3884	12051.7	576.607	MYC
42	D6	114	94.6955	12144.1	562.865	MYC
43	D7	1	59.996	560140	32400.8	FOXP1
43	D7	2	60.3031	559191	31427.1	FOXP1
43	D7	3	60.6101	554805	30935.7	FOXP1
43	D7	4	60.9172	549265	31069.2	FOXP1
43	D7	5	61.2243	540997	31779.5	FOXP1
43	D7	6	61.5314	532497	32823.4	FOXP1
43	D7	7	61.8384	521617	33841.4	FOXP1
43	D7	8	62.1455	509852	34476.3	FOXP1
43	D7	9	62.4526	498007	34480.4	FOXP1
43	D7	10	62.7597	485515	33768.7	FOXP1
43	D7	11	63.0667	473854	32413.7	FOXP1
43	D7	12	63.3738	464358	30598.6	FOXP1
43	D7	13	63.6809	455171	28559.8	FOXP1
43	D7	14	63.988	446064	26541.5	FOXP1
43	D7	15	64.295	438633	24772.7	FOXP1
43	D7	16	64.6021	430599	23461.4	FOXP1
43	D7	17	64.9092	424235	22791	FOXP1
43	D7	18	65.2163	418587	22907.7	FOXP1
43	D7	19	65.5233	411848	23898.7	FOXP1
43	D7	20	65.8304	406198	25766.1	FOXP1
43	D7	21	66.1375	399544	28408.2	FOXP1
43	D7	22	66.4445	391141	31616.2	FOXP1
43	D7	23	66.7516	381519	35093.4	FOXP1
43	D7	24	67.0587	370590	38497.7	FOXP1
43	D7	25	67.3658	358343	41502	FOXP1
43	D7	26	67.6729	343439	43855.8	FOXP1
43	D7	27	67.9799	328563	45431.9	FOXP1
43	D7	28	68.287	313035	46236	FOXP1
43	D7	29	68.5941	298137	46377.4	FOXP1
43	D7	30	68.9011	284768	46012.8	FOXP1
43	D7	31	69.2082	270673	45292.8	FOXP1
43	D7	32	69.5153	257408	44337.1	FOXP1
43	D7	33	69.8224	243560	43244.9	FOXP1
43	D7	34	70.1294	230776	42123.4	FOXP1
43	D7	35	70.4365	217623	41104	FOXP1
43	D7	36	70.7436	206093	40321.8	FOXP1
43	D7	37	71.0507	194900	39857.1	FOXP1
43	D7	38	71.3577	184500	39665.4	FOXP1
43	D7	39	71.6648	173380	39539.7	FOXP1
43	D7	40	71.9719	160900	39138.1	FOXP1
43	D7	41	72.279	146111	38079.3	FOXP1
43	D7	42	72.586	131641	36073.1	FOXP1
43	D7	43	72.8931	117961	33028.1	FOXP1
43	D7	44	73.2002	107311	29089.9	FOXP1
43	D7	45	73.5073	98896.9	24597.3	FOXP1
43	D7	46	73.8143	92822.9	19978.9	FOXP1
43	D7	47	74.1214	88541.6	15639	FOXP1
43	D7	48	74.4285	85927.9	11872.1	FOXP1
43	D7	49	74.7355	83363.6	8829.26	FOXP1
43	D7	50	75.0426	80808.9	6566.72	FOXP1
43	D7	51	75.3497	79552.2	5469.05	FOXP1
43	D7	52	75.6568	78309.8	4740.6	FOXP1
43	D7	53	75.9639	76826.6	4287.99	FOXP1
43	D7	54	76.2709	74795.5	4024.31	FOXP1
43	D7	55	76.578	73511.9	3879.56	FOXP1
43	D7	56	76.8851	71555.1	3805.69	FOXP1
43	D7	57	77.1921	70245.9	3775.78	FOXP1
43	D7	58	77.4992	68473.2	3779.29	FOXP1
43	D7	59	77.8063	67413.3	3816.69	FOXP1
43	D7	60	78.1134	65607.7	3898.14	FOXP1
43	D7	61	78.4204	63698.3	4046.81	FOXP1
43	D7	62	78.7275	61813.2	4303.44	FOXP1
43	D7	63	79.0346	60313	4725.55	FOXP1
43	D7	64	79.3417	59543.2	5375	FOXP1
43	D7	65	79.6487	57209.5	6292.47	FOXP1
43	D7	66	79.9558	54772.6	7859.18	FOXP1
43	D7	67	80.2629	52707.9	9815.82	FOXP1
43	D7	68	80.57	49168.8	11693.3	FOXP1
43	D7	69	80.877	44055.1	13088	FOXP1
43	D7	70	81.1841	36660.6	13603.8	FOXP1
43	D7	71	81.4912	26603.4	12995.5	FOXP1
43	D7	72	81.7983	18918.6	11279.9	FOXP1
43	D7	73	82.1053	16131.7	8747.87	FOXP1
43	D7	74	82.4124	16270	6118.33	FOXP1
43	D7	75	82.7195	16078.4	4261.1	FOXP1
43	D7	76	83.0266	16018.6	2723.04	FOXP1
43	D7	77	83.3336	16185.8	1602.81	FOXP1
43	D7	78	83.6407	15978.5	880.077	FOXP1
43	D7	79	83.9478	16059.6	466.34	FOXP1
43	D7	80	84.2548	15504.5	258.394	FOXP1
43	D7	81	84.5619	15583.7	172.163	FOXP1
43	D7	82	84.869	15652.5	151.986	FOXP1
43	D7	83	85.1761	15790.5	163.474	FOXP1
43	D7	84	85.4831	15677.3	182.734	FOXP1
43	D7	85	85.7902	14719.2	191.403	FOXP1
43	D7	86	86.0973	14806	179.241	FOXP1
43	D7	87	86.4044	14532.8	148.867	FOXP1
43	D7	88	86.7114	14998.3	115.349	FOXP1
43	D7	89	87.0185	15001.1	97.937	FOXP1
43	D7	90	87.3256	15296.9	108.275	FOXP1
43	D7	91	87.6327	14761.9	143.121	FOXP1
43	D7	92	87.9397	14484.4	186.731	FOXP1
43	D7	93	88.2468	13935.1	221.119	FOXP1
43	D7	94	88.5539	14112.5	236.765	FOXP1
43	D7	95	88.861	13975.6	236.518	FOXP1
43	D7	96	89.168	14096.9	230.82	FOXP1
43	D7	97	89.4751	14029.1	228.785	FOXP1
43	D7	98	89.7822	13858.8	232.04	FOXP1
43	D7	99	90.0892	13023.1	235.198	FOXP1
43	D7	100	90.3963	13356.8	231.325	FOXP1
43	D7	101	90.7034	13236.2	217.288	FOXP1
43	D7	102	91.0105	13107.1	195.155	FOXP1
43	D7	103	91.3176	12986.4	169.811	FOXP1
43	D7	104	91.6246	13088.8	145.958	FOXP1
43	D7	105	91.9317	12453	127.091	FOXP1
43	D7	106	92.2388	12759.8	116.035	FOXP1
43	D7	107	92.5458	12970	114.991	FOXP1
43	D7	108	92.8529	12485.6	123.917	FOXP1
43	D7	109	93.16	12825.3	138.75	FOXP1
43	D7	110	93.4671	12108.4	151.896	FOXP1
43	D7	111	93.7741	11905.6	155.716	FOXP1
43	D7	112	94.0812	12103.1	146.737	FOXP1
43	D7	113	94.3883	12358.1	127.379	FOXP1
43	D7	114	94.6954	11789.9	103.965	FOXP1
44	D8	1	59.996	751287	16685.6	FOXP1
44	D8	2	60.3031	749905	17220.6	FOXP1
44	D8	3	60.6101	746054	17851.6	FOXP1
44	D8	4	60.9172	740996	18566.1	FOXP1
44	D8	5	61.2243	735194	19325.6	FOXP1
44	D8	6	61.5314	729866	20074.9	FOXP1
44	D8	7	61.8384	722974	20760.6	FOXP1
44	D8	8	62.1455	716992	21347.8	FOXP1
44	D8	9	62.4526	709189	21831.2	FOXP1
44	D8	10	62.7597	701897	22229.8	FOXP1
44	D8	11	63.0667	695450	22576.2	FOXP1
44	D8	12	63.3738	689318	22895.5	FOXP1
44	D8	13	63.6809	682025	23190.3	FOXP1
44	D8	14	63.988	674603	23446.6	FOXP1
44	D8	15	64.295	666782	23649.9	FOXP1
44	D8	16	64.6021	658873	23799.8	FOXP1
44	D8	17	64.9092	651120	23915.9	FOXP1
44	D8	18	65.2163	644115	24030.1	FOXP1
44	D8	19	65.5233	636198	24172	FOXP1
44	D8	20	65.8304	629054	24356.1	FOXP1
44	D8	21	66.1375	621885	24577.1	FOXP1
44	D8	22	66.4445	613878	24811.6	FOXP1
44	D8	23	66.7516	605966	25026.4	FOXP1
44	D8	24	67.0587	598445	25187.1	FOXP1
44	D8	25	67.3658	589995	25264.1	FOXP1
44	D8	26	67.6729	583141	25239.4	FOXP1
44	D8	27	67.9799	573882	25111.3	FOXP1
44	D8	28	68.287	566259	24897.2	FOXP1
44	D8	29	68.5941	557956	24631.9	FOXP1
44	D8	30	68.9011	550759	24359.3	FOXP1
44	D8	31	69.2082	543234	24122.8	FOXP1
44	D8	32	69.5153	535941	23955.2	FOXP1
44	D8	33	69.8224	528045	23872.8	FOXP1
44	D8	34	70.1294	521511	23873	FOXP1
44	D8	35	70.4365	514799	23935.8	FOXP1
44	D8	36	70.7436	506449	24028.5	FOXP1
44	D8	37	71.0507	499066	24113.7	FOXP1
44	D8	38	71.3577	490992	24156.7	FOXP1
44	D8	39	71.6648	483605	24130.5	FOXP1
44	D8	40	71.9719	475580	24019.3	FOXP1
44	D8	41	72.279	467652	23820.3	FOXP1
44	D8	42	72.586	459687	23544.9	FOXP1
44	D8	43	72.8931	452475	23217.3	FOXP1
44	D8	44	73.2002	445186	22869.5	FOXP1
44	D8	45	73.5073	438154	22533.9	FOXP1
44	D8	46	73.8143	431526	22236.5	FOXP1
44	D8	47	74.1214	423888	21992.7	FOXP1
44	D8	48	74.4285	417442	21807.4	FOXP1
44	D8	49	74.7355	410932	21682.4	FOXP1
44	D8	50	75.0426	403930	21613.6	FOXP1
44	D8	51	75.3497	396825	21596.6	FOXP1
44	D8	52	75.6568	391057	21628.3	FOXP1
44	D8	53	75.9639	383904	21708.4	FOXP1
44	D8	54	76.2709	377790	21839.4	FOXP1
44	D8	55	76.578	370657	22031.2	FOXP1
44	D8	56	76.8851	364028	22304.5	FOXP1
44	D8	57	77.1921	356902	22709.5	FOXP1
44	D8	58	77.4992	349912	23334.1	FOXP1
44	D8	59	77.8063	342972	24328.8	FOXP1
44	D8	60	78.1134	335865	25934.4	FOXP1
44	D8	61	78.4204	327622	28509.1	FOXP1
44	D8	62	78.7275	319747	32528.5	FOXP1
44	D8	63	79.0346	311755	38523.6	FOXP1
44	D8	64	79.3417	302832	46920.8	FOXP1
44	D8	65	79.6487	291939	57779.1	FOXP1
44	D8	66	79.9558	276820	70490.5	FOXP1
44	D8	67	80.2629	257571	83585.4	FOXP1
44	D8	68	80.57	228636	94826.2	FOXP1
44	D8	69	80.877	182512	101694	FOXP1
44	D8	70	81.1841	126309	102179	FOXP1
44	D8	71	81.4912	63301.7	95566.4	FOXP1
44	D8	72	81.7983	25625.1	82805.4	FOXP1
44	D8	73	82.1053	16013	66242	FOXP1
44	D8	74	82.4124	15577.7	48812	FOXP1
44	D8	75	82.7195	15250.4	33092.9	FOXP1
44	D8	76	83.0266	14862	20638	FOXP1
44	D8	77	83.3336	14606.1	11799.4	FOXP1
44	D8	78	83.6407	14548.9	6246.24	FOXP1
44	D8	79	83.9478	14530.1	3117.16	FOXP1
44	D8	80	84.2548	14328.1	1534.29	FOXP1
44	D8	81	84.5619	14078.3	815.215	FOXP1
44	D8	82	84.869	13968.1	519.854	FOXP1
44	D8	83	85.1761	13334.2	405.021	FOXP1
44	D8	84	85.4831	13850.7	354.543	FOXP1
44	D8	85	85.7902	13145.6	321.713	FOXP1
44	D8	86	86.0973	13076.3	293.457	FOXP1
44	D8	87	86.4044	12964	271.135	FOXP1
44	D8	88	86.7114	13179.1	259.695	FOXP1
44	D8	89	87.0185	13032.5	260.412	FOXP1
44	D8	90	87.3256	12925.4	267.307	FOXP1
44	D8	91	87.6327	12209.1	269.035	FOXP1
44	D8	92	87.9397	12238.7	255.537	FOXP1
44	D8	93	88.2468	12209.3	225.016	FOXP1
44	D8	94	88.5539	12276.9	186.307	FOXP1
44	D8	95	88.861	12076.3	154.996	FOXP1
44	D8	96	89.168	11929.6	145.607	FOXP1
44	D8	97	89.4751	12235.1	164.189	FOXP1
44	D8	98	89.7822	12289.7	204.777	FOXP1
44	D8	99	90.0892	11283.8	251.295	FOXP1
44	D8	100	90.3963	11519.5	284.004	FOXP1
44	D8	101	90.7034	11121.5	287.477	FOXP1
44	D8	102	91.0105	11213.6	256.449	FOXP1
44	D8	103	91.3176	10922.7	197.365	FOXP1
44	D8	104	91.6246	10917.7	125.889	FOXP1
44	D8	105	91.9317	10673.3	61.8145	FOXP1
44	D8	106	92.2388	11462.1	22.7988	FOXP1
44	D8	107	92.5458	10921.4	18.2891	FOXP1
44	D8	108	92.8529	10894.2	45.7852	FOXP1
44	D8	109	93.16	11014	91.7715	FOXP1
44	D8	110	93.4671	10278	137.494	FOXP1
44	D8	111	93.7741	10384.5	166.943	FOXP1
44	D8	112	94.0812	10435.3	172.693	FOXP1
44	D8	113	94.3883	10077.3	156.973	FOXP1
44	D8	114	94.6954	10147.7	128.314	FOXP1
45	D9	1	59.996	699310	14629.6	FOXP1
45	D9	2	60.3034	699716	15087.8	FOXP1
45	D9	3	60.6109	697580	15722.1	FOXP1
45	D9	4	60.9183	693864	16538.7	FOXP1
45	D9	5	61.2257	688459	17483.8	FOXP1
45	D9	6	61.5331	683095	18462.9	FOXP1
45	D9	7	61.8406	676877	19376.5	FOXP1
45	D9	8	62.148	670209	20151.2	FOXP1
45	D9	9	62.4554	663701	20752.9	FOXP1
45	D9	10	62.7628	656672	21151.2	FOXP1
45	D9	11	63.0703	650083	21408.1	FOXP1
45	D9	12	63.3777	643868	21556.5	FOXP1
45	D9	13	63.6851	636219	21627.8	FOXP1
45	D9	14	63.9925	629251	21654.1	FOXP1
45	D9	15	64.3	622773	21667.1	FOXP1
45	D9	16	64.6074	615714	21694.2	FOXP1
45	D9	17	64.9148	608497	21754.2	FOXP1
45	D9	18	65.2222	602221	21854.4	FOXP1
45	D9	19	65.5297	595158	21993.1	FOXP1
45	D9	20	65.8371	588003	22165.3	FOXP1
45	D9	21	66.1445	581490	22368	FOXP1
45	D9	22	66.452	573291	22601.2	FOXP1
45	D9	23	66.7594	567203	22862.4	FOXP1
45	D9	24	67.0668	560197	23141.4	FOXP1
45	D9	25	67.3742	553382	23419.9	FOXP1
45	D9	26	67.6817	544746	23681.1	FOXP1
45	D9	27	67.9891	537355	23922	FOXP1
45	D9	28	68.2965	529542	24159.5	FOXP1
45	D9	29	68.6039	521991	24425.6	FOXP1
45	D9	30	68.9114	514435	24751.9	FOXP1
45	D9	31	69.2188	506495	25152.2	FOXP1
45	D9	32	69.5262	499224	25611.4	FOXP1
45	D9	33	69.8336	490255	26084.8	FOXP1
45	D9	34	70.1411	482516	26507.8	FOXP1
45	D9	35	70.4485	473452	26810.3	FOXP1
45	D9	36	70.7559	463909	26931.8	FOXP1
45	D9	37	71.0634	455118	26831.8	FOXP1
45	D9	38	71.3708	446178	26497.4	FOXP1
45	D9	39	71.6782	437140	25945.2	FOXP1
45	D9	40	71.9856	427803	25221.4	FOXP1
45	D9	41	72.2931	420286	24396.3	FOXP1
45	D9	42	72.6005	412134	23552.3	FOXP1
45	D9	43	72.9079	405628	22767.7	FOXP1
45	D9	44	73.2153	398609	22099.8	FOXP1
45	D9	45	73.5228	392586	21575	FOXP1
45	D9	46	73.8302	385711	21189.6	FOXP1
45	D9	47	74.1376	378533	20920.8	FOXP1
45	D9	48	74.445	372430	20733.5	FOXP1
45	D9	49	74.7525	365977	20603.9	FOXP1
45	D9	50	75.0599	358923	20523.5	FOXP1
45	D9	51	75.3673	352930	20479.4	FOXP1
45	D9	52	75.6747	347175	20462.6	FOXP1
45	D9	53	75.9822	339636	20467.4	FOXP1
45	D9	54	76.2896	334531	20495.3	FOXP1
45	D9	55	76.597	327155	20559.8	FOXP1
45	D9	56	76.9044	321198	20690.6	FOXP1
45	D9	57	77.2119	315253	20927.3	FOXP1
45	D9	58	77.5193	308306	21333.3	FOXP1
45	D9	59	77.8267	301729	22029.4	FOXP1
45	D9	60	78.1342	294903	23187.7	FOXP1
45	D9	61	78.4416	287894	25065	FOXP1
45	D9	62	78.749	280742	28010.8	FOXP1
45	D9	63	79.0564	272798	32434.2	FOXP1
45	D9	64	79.3639	264498	38697.3	FOXP1
45	D9	65	79.6713	254672	46922.3	FOXP1
45	D9	66	79.9787	241913	56748.8	FOXP1
45	D9	67	80.2861	224737	67143.8	FOXP1
45	D9	68	80.5936	199996	76416.1	FOXP1
45	D9	69	80.901	159302	82546	FOXP1
45	D9	70	81.2084	110501	83795.4	FOXP1
45	D9	71	81.5159	54326.1	79369.4	FOXP1
45	D9	72	81.8233	23424.7	69799.3	FOXP1
45	D9	73	82.1307	16501.8	56817.1	FOXP1
45	D9	74	82.4381	15815.8	42758.1	FOXP1
45	D9	75	82.7456	15383.2	29787.4	FOXP1
45	D9	76	83.053	15281.1	19180.4	FOXP1
45	D9	77	83.3604	15178.7	11002.4	FOXP1
45	D9	78	83.6678	14897	5776.91	FOXP1
45	D9	79	83.9753	15258	2788.31	FOXP1
45	D9	80	84.2827	15528.3	1260.4	FOXP1
45	D9	81	84.5901	14407.2	567.031	FOXP1
45	D9	82	84.8975	14508.1	293.262	FOXP1
45	D9	83	85.205	14609.2	205.074	FOXP1
45	D9	84	85.5124	14711.5	188.189	FOXP1
45	D9	85	85.8198	14445.4	193.5	FOXP1
45	D9	86	86.1272	13544.7	202.77	FOXP1
45	D9	87	86.4347	13747.7	212.291	FOXP1
45	D9	88	86.7421	14479.7	225.311	FOXP1
45	D9	89	87.0495	13642.5	245.703	FOXP1
45	D9	90	87.3569	13601.7	271.986	FOXP1
45	D9	91	87.6644	13364.5	295.436	FOXP1
45	D9	92	87.9718	12887.6	304.447	FOXP1
45	D9	93	88.2792	12775.3	292.064	FOXP1
45	D9	94	88.5867	12857.1	260.799	FOXP1
45	D9	95	88.8941	13005.5	221.334	FOXP1
45	D9	96	89.2015	12128.6	186.678	FOXP1
45	D9	97	89.5089	12697.4	165.863	FOXP1
45	D9	98	89.8164	12625.1	160.504	FOXP1
45	D9	99	90.1238	12166.5	165.078	FOXP1
45	D9	100	90.4312	11860.9	170.119	FOXP1
45	D9	101	90.7386	11978.4	166.752	FOXP1
45	D9	102	91.0461	11841.1	150.631	FOXP1
45	D9	103	91.3535	11588.5	123.537	FOXP1
45	D9	104	91.6609	11619.3	92.0234	FOXP1
45	D9	105	91.9684	11752.7	64.1328	FOXP1
45	D9	106	92.2758	11402.9	46.0723	FOXP1
45	D9	107	92.5832	11480.4	40.2266	FOXP1
45	D9	108	92.8906	11074.7	44.8223	FOXP1
45	D9	109	93.1981	11774.3	54.6934	FOXP1
45	D9	110	93.5055	10812.5	62.916	FOXP1
45	D9	111	93.8129	10719.1	63.1562	FOXP1
45	D9	112	94.1203	11100.7	52.2227	FOXP1
45	D9	113	94.4278	10837.5	31.4961	FOXP1
45	D9	114	94.7352	10837.8	5.98633	FOXP1
49	E1	1	59.9974	856859	20735	GAPDH
49	E1	2	60.3047	850452	21038.4	GAPDH
49	E1	3	60.612	846757	21388.3	GAPDH
49	E1	4	60.9193	840102	21770.7	GAPDH
49	E1	5	61.2266	833903	22160.4	GAPDH
49	E1	6	61.5339	827652	22524.1	GAPDH
49	E1	7	61.8412	820874	22828.6	GAPDH
49	E1	8	62.1485	812601	23056	GAPDH
49	E1	9	62.4557	804434	23213	GAPDH
49	E1	10	62.763	797840	23326.6	GAPDH
49	E1	11	63.0703	791398	23429.1	GAPDH
49	E1	12	63.3776	784152	23539.2	GAPDH
49	E1	13	63.6849	776511	23655.2	GAPDH
49	E1	14	63.9922	769482	23760.8	GAPDH
49	E1	15	64.2995	761550	23838.3	GAPDH
49	E1	16	64.6068	753034	23878.6	GAPDH
49	E1	17	64.9141	746787	23883.6	GAPDH
49	E1	18	65.2214	738877	23862.6	GAPDH
49	E1	19	65.5287	730459	23826.7	GAPDH
49	E1	20	65.836	723868	23783.3	GAPDH
49	E1	21	66.1433	716586	23736.1	GAPDH
49	E1	22	66.4506	709513	23684.5	GAPDH
49	E1	23	66.7579	701455	23627.5	GAPDH
49	E1	24	67.0651	693916	23566.1	GAPDH
49	E1	25	67.3724	687234	23503.6	GAPDH
49	E1	26	67.6797	680458	23442.4	GAPDH
49	E1	27	67.987	672724	23382.1	GAPDH
49	E1	28	68.2943	664810	23319.6	GAPDH
49	E1	29	68.6016	658382	23251.5	GAPDH
49	E1	30	68.9089	651172	23177.2	GAPDH
49	E1	31	69.2162	642723	23100.8	GAPDH
49	E1	32	69.5235	635948	23030.5	GAPDH
49	E1	33	69.8308	629639	22975.7	GAPDH
49	E1	34	70.1381	622182	22943.5	GAPDH
49	E1	35	70.4454	614404	22936.7	GAPDH
49	E1	36	70.7527	608599	22951.2	GAPDH
49	E1	37	71.06	600240	22977.2	GAPDH
49	E1	38	71.3672	594092	22999.2	GAPDH
49	E1	39	71.6745	585857	23000.3	GAPDH
49	E1	40	71.9818	578457	22968.2	GAPDH
49	E1	41	72.2891	571508	22902.1	GAPDH
49	E1	42	72.5964	563522	22816.9	GAPDH
49	E1	43	72.9037	556293	22741.7	GAPDH
49	E1	44	73.211	549644	22712	GAPDH
49	E1	45	73.5183	542497	22757.9	GAPDH
49	E1	46	73.8256	536075	22894.6	GAPDH
49	E1	47	74.1329	528147	23120.5	GAPDH
49	E1	48	74.4402	520923	23422.2	GAPDH
49	E1	49	74.7475	513609	23783.5	GAPDH
49	E1	50	75.0548	505721	24194.7	GAPDH
49	E1	51	75.3621	498619	24656.9	GAPDH
49	E1	52	75.6694	490864	25183.4	GAPDH
49	E1	53	75.9767	482644	25802.5	GAPDH
49	E1	54	76.284	475110	26560.9	GAPDH
49	E1	55	76.5912	467502	27535.9	GAPDH
49	E1	56	76.8985	458382	28855.6	GAPDH
49	E1	57	77.2058	449550	30732.8	GAPDH
49	E1	58	77.5131	440941	33502.2	GAPDH
49	E1	59	77.8204	430103	37645.4	GAPDH
49	E1	60	78.1277	420394	43764.6	GAPDH
49	E1	61	78.435	408743	52467.9	GAPDH
49	E1	62	78.7423	396014	64135.9	GAPDH
49	E1	63	79.0496	379508	78602.6	GAPDH
49	E1	64	79.3569	358096	94854.6	GAPDH
49	E1	65	79.6642	328930	110925	GAPDH
49	E1	66	79.9715	281363	124144	GAPDH
49	E1	67	80.2788	221061	131767	GAPDH
49	E1	68	80.5861	155005	131816	GAPDH
49	E1	69	80.8933	93823.9	123778	GAPDH
49	E1	70	81.2006	56911.2	108830	GAPDH
49	E1	71	81.5079	33262.6	89481.5	GAPDH
49	E1	72	81.8152	22951.2	68779.3	GAPDH
49	E1	73	82.1225	18445.9	49448.4	GAPDH
49	E1	74	82.4298	15495.8	33295.7	GAPDH
49	E1	75	82.7371	15088.2	21047.2	GAPDH
49	E1	76	83.0444	14341.8	12545.2	GAPDH
49	E1	77	83.3517	13558.9	7078.03	GAPDH
49	E1	78	83.659	13691.6	3801.35	GAPDH
49	E1	79	83.9663	13466.5	1952.58	GAPDH
49	E1	80	84.2736	13300.9	956.078	GAPDH
49	E1	81	84.5809	12984.3	431.533	GAPDH
49	E1	82	84.8882	12690.6	154.955	GAPDH
49	E1	83	85.1955	12488.8	7.99023	GAPDH
49	E1	84	85.5027	13096.4	-66.6895	GAPDH
49	E1	85	85.81	12936.7	-97.3203	GAPDH
49	E1	86	86.1173	11745.4	-100.928	GAPDH
49	E1	87	86.4246	12545.6	-89.6875	GAPDH
49	E1	88	86.7319	12383.6	-71.4805	GAPDH
49	E1	89	87.0392	11647.9	-50.625	GAPDH
49	E1	90	87.3465	12232.5	-30.7012	GAPDH
49	E1	91	87.6538	12097.1	-16.6504	GAPDH
49	E1	92	87.9611	11015.3	-12.7344	GAPDH
49	E1	93	88.2684	10905.2	-17.3965	GAPDH
49	E1	94	88.5757	11454.9	-20.9277	GAPDH
49	E1	95	88.883	11624.7	-10.7246	GAPDH
49	E1	96	89.1903	11491.5	18.1113	GAPDH
49	E1	97	89.4976	10287.5	55.5371	GAPDH
49	E1	98	89.8049	10624.1	80.0273	GAPDH
49	E1	99	90.1122	10101.5	71.3535	GAPDH
49	E1	100	90.4194	9844.73	23.6152	GAPDH
49	E1	101	90.7267	10188.6	-50.2773	GAPDH
49	E1	102	91.034	10281	-124.643	GAPDH
49	E1	103	91.3413	9656.9	-172.887	GAPDH
49	E1	104	91.6486	10036.9	-178.795	GAPDH
49	E1	105	91.9559	10559.6	-143.025	GAPDH
49	E1	106	92.2632	9303.56	-83.1719	GAPDH
49	E1	107	92.5705	9201.36	-27.3262	GAPDH
49	E1	108	92.8778	9051.04	-3.00977	GAPDH
49	E1	109	93.1851	8910.71	-25.9141	GAPDH
49	E1	110	93.4924	8667.07	-93.8613	GAPDH
49	E1	111	93.7997	8952.71	-189.072	GAPDH
49	E1	112	94.107	9048.06	-287.211	GAPDH
49	E1	113	94.4143	8691.46	-368.061	GAPDH
49	E1	114	94.7215	9275.71	-422.518	GAPDH

## Sheet: Melt Curve Result
Block Type	96-Well 0.2-mL Block
Calibration Background is expired	No
Calibration Background performed on	08-10-2018
Calibration Pure Dye ABY is expired	No
Calibration Pure Dye ABY performed on	08-10-2018
Calibration Pure Dye FAM is expired	No
Calibration Pure Dye FAM performed on	08-10-2018
Calibration Pure Dye JUN is expired	No
Calibration Pure Dye JUN performed on	08-10-2018
Calibration Pure Dye NED is expired	No
Calibration Pure Dye NED performed on	08-10-2018
Calibration Pure Dye ROX is expired	No
Calibration Pure Dye ROX performed on	08-10-2018
Calibration Pure Dye SYBR is expired	No
Calibration Pure Dye SYBR performed on	08-10-2018
Calibration Pure Dye TAMRA is expired	No
Calibration Pure Dye TAMRA performed on	08-10-2018
Calibration Pure Dye VIC is expired	No
Calibration Pure Dye VIC performed on	08-10-2018
Calibration ROI is expired	No
Calibration ROI performed on	08-10-2018
Calibration Uniformity is expired	No
Calibration Uniformity performed on	08-10-2018
Chemistry	SYBR_GREEN
Date Created	2020-04-02 04:27:49 AM CEST
Experiment Barcode
Experiment Comment
Experiment File Name	D:\Users\INSTR-ADMIN\Desktop\Simon\2020-04-02 iPSC MYC FOXP1.eds
Experiment Name	2020-04-02 iPSC MYC FOXP1
Experiment Run End Time	2020-04-02 15:42:27 PM CEST
Experiment Type	Melt Curve
Instrument Name	272322942
Instrument Serial Number	272322942
Instrument Type	QuantStudio™ 3 System
Passive Reference	ROX
Post-read Stage/Step
Pre-read Stage/Step
Quantification Cycle Method	Ct
Signal Smoothing On	true
Stage where Melt Analysis is performed	Stage1
Stage/ Cycle where Ct Analysis is performed	Stage2, Step2
User Name
Well	Well Position	Sample	Target Name	Tm	Melt Peak Height
38	D2	11 - iPSC	GAPDH	80.2788	147535
39	D3	11 - iPSC	GAPDH	80.902	134975
40	D4	11 - iPSC	MYC	76.4442	157025
41	D5	11 - iPSC	MYC	76.1173	173933
42	D6	11 - iPSC	MYC	76.1173	146699
42	D6	11 - iPSC	MYC	69.0546	49749.8
43	D7	11 - iPSC	FOXP1	68.4405	46380.1
43	D7	11 - iPSC	FOXP1	81.1841	13603.8
43	D7	11 - iPSC	FOXP1	62.2991	34566.6
44	D8	11 - iPSC	FOXP1	81.0306	102816
45	D9	11 - iPSC	FOXP1	81.0547	83859.2
45	D9	11 - iPSC	FOXP1	70.7559	26931.8
49	E1	11 - iPSC	GAPDH	80.4324	132810
